# Supplementary material for: Aberrant neurodevelopment in human iPS cell‐derived models of Alexander disease
Source: Glia. 2024 Sep 23;73(1):57–79. doi: 10.1002/glia.24618 (PMC11660530; doi:10.1002/glia.24618)
Supplement: Supplementary file 2 — Data S2. Supporting Information. [file GLIA-73-57-s002.xlsx]

## Sheet: Legend
label	contents
STab1	Organoid primers	in Methods
STab2	Organoid antibodies
STab3	Sequencing details
STab4A	Markers of co-culture subclusters
STab4B	Gene Ontologies defining AxD cluster, UP (Fig. 1G)
STab4C	Gene Ontologies defining AxD cluster, DOWN (Fig. 1G)
STab5A	Lists of DEGs iA (Fig. 3A, B + Supp. Fig. 4B)
STab5B	Lists of GO terms iA (Supp. Fig. 4C)
STab5C	Lists of DEGs iN (Fig. 3A, B + Supp. Fig. 4B)
STab6A	OGD DEGs (Supp. Fig. 4D)
STab6B	OGD GO terms AxD cluster (Supp. Fig. 4E)
STab7A	Cluster markers unguided organoids
STab7B	DEGs unguided RG (Fig. 5C)
STab7C	ORA unguided RG UP (Fig. 5C)
STab7D	ORA unguided RG DOWN (Fig. 5C)
STab7E	DEGs unguided neurons (Fig. 5C)
STab7F	ORA unguided neurons UP (Fig. 5C)
STab7G	ORA unguided neurons DOWN (Fig. 5C)
STab8A	Cluster markers cortical
STab8B	DEGs cortical oRG/astrocytes (Fig. 6D)
STab8C	ORA cortical oRG/astrocytes UP (Fig. 6D)
STab8D	ORA cortical oRG/astrocytes DOWN (Fig. 6D)
STab9A	Proteomics - differentially expressed proteins
STab9B	Pseudobulk cortical DEGs

## Sheet: STab4A-Subcluster Markers
Supplementary Table 4A: Marker genes of subclusters of astrocytes, neurons, and AxD cluster in the co-culture dataset. Only positive markers with log2FC > 0.65 and padj < 0.05 are shown.
iAstrocytes								iNeurons								AxD cluster
gene	p_val	avg_log2FC	pct.1	pct.2	p_val_adj	cluster		gene	p_val	avg_log2FC	pct.1	pct.2	p_val_adj	cluster		gene	p_val	avg_log2FC	pct.1	pct.2	p_val_adj	cluster
S100A2	0	3.98274	0.815	0.148	0	ASTRO_1		FTL	1.84e-264	1.37732	0.899	0.392	1.04e-259	NEURO_1		GAP43	1.95e-108	2.79336	0.959	0.439	1.11e-103	DCX/STMN1
CRLF1	0	2.34413	0.69	0.179	0	ASTRO_1		SERF2	6.76e-127	0.814617	0.875	0.585	3.84e-122	NEURO_1		STMN2	6.6e-110	2.55108	0.995	0.531	3.75e-105	DCX/STMN1
RBP4	0	2.09273	0.705	0.271	0	ASTRO_1		SOX4	5.54e-49	0.797697	0.659	0.548	3.15e-44	NEURO_1		STMN1	3.44e-104	2.50441	0.98	0.487	1.95e-99	DCX/STMN1
CD9	0	2.06883	0.915	0.542	0	ASTRO_1		IGFBP2	1.09e-97	0.780442	0.617	0.303	6.19e-93	NEURO_1		VGF	1.58e-106	2.36711	0.898	0.26	8.99e-102	DCX/STMN1
HPD	0	1.73177	0.606	0.18	0	ASTRO_1		TNFRSF12A	5.45e-68	0.713404	0.407	0.192	3.09e-63	NEURO_1		UCHL1	8.03e-103	2.27011	0.98	0.435	4.56e-98	DCX/STMN1
FBXO2	0	1.7242	0.915	0.699	0	ASTRO_1		S100A11	3.18e-50	0.698944	0.124	0.015	1.8e-45	NEURO_1		RTN1	1.58e-135	2.17431	0.944	0.241	8.99e-131	DCX/STMN1
TUBA4A	0	1.66354	0.718	0.336	0	ASTRO_1		VIM	5.96e-66	0.694137	0.631	0.383	3.38e-61	NEURO_1		NNAT	1.43e-76	2.13595	0.635	0.144	8.09e-72	DCX/STMN1
CRIP2	0	1.46088	0.796	0.431	0	ASTRO_1		CYTOR	1.89e-32	0.687422	0.303	0.18	1.07e-27	NEURO_1		TUBA1A	1.85e-71	1.91577	0.98	0.68	1.05e-66	DCX/STMN1
PLAC9	1.39e-304	1.90711	0.713	0.344	7.87e-300	ASTRO_1		NNAT	1.39e-114	1.15542	0.964	0.882	7.92e-110	NEURO_2		BEX5	1.43e-84	1.87526	0.883	0.354	8.13e-80	DCX/STMN1
HSPB6	1.93e-300	1.73745	0.588	0.209	1.1e-295	ASTRO_1		STC1	2.22e-57	1.03867	0.492	0.269	1.26e-52	NEURO_2		SYT4	8.78e-75	1.87332	0.731	0.208	4.99e-70	DCX/STMN1
LMNA	5.48e-298	0.990486	0.958	0.869	3.11e-293	ASTRO_1		SCG2	4.73e-164	0.932768	0.99	0.953	2.69e-159	NEURO_2		PRPH	5.92e-102	1.86757	0.497	0.056	3.36e-97	DCX/STMN1
PRSS8	3.58e-256	1.21534	0.409	0.074	2.03e-251	ASTRO_1		PCSK1	4.99e-112	0.810671	0.971	0.851	2.83e-107	NEURO_2		SCG2	2.05e-57	1.83381	0.883	0.493	1.16e-52	DCX/STMN1
NGFR	2.62e-253	1.15809	0.516	0.16	1.49e-248	ASTRO_1		SYT4	1.08e-111	0.782287	0.971	0.845	6.12e-107	NEURO_2		PCSK1N	3.42e-63	1.82836	0.863	0.388	1.94e-58	DCX/STMN1
MT2A	1.82e-230	1.559	0.875	0.711	1.03e-225	ASTRO_1		BDNF	1.07e-109	0.730873	0.684	0.344	6.1e-105	NEURO_2		BEX1	2.9e-82	1.80764	0.985	0.543	1.65e-77	DCX/STMN1
ECEL1	1.11e-229	1.75068	0.425	0.099	6.33e-225	ASTRO_1		MALAT1	1.4e-39	0.73054	0.997	0.994	7.96e-35	NEURO_2		BEX2	1.39e-91	1.78144	0.883	0.307	7.88e-87	DCX/STMN1
MGST1	1.66e-224	1.05837	0.827	0.645	9.43e-220	ASTRO_1		PTH2	0	3.40997	0.982	0.246	0	NEURO_3		NCAM1	4.88e-74	1.76265	0.919	0.443	2.77e-69	DCX/STMN1
GNG11	2.69e-224	1.18687	0.783	0.535	1.53e-219	ASTRO_1		UCN	2.74e-75	1.30382	0.717	0.393	1.55e-70	NEURO_3		NEFL	4.22e-61	1.62297	0.858	0.418	2.4e-56	DCX/STMN1
GSTA1	2.26e-218	1.5678	0.436	0.122	1.28e-213	ASTRO_1		TRH	1.95e-33	1.11736	0.738	0.538	1.11e-28	NEURO_3		PCSK1	3.61e-48	1.59189	0.761	0.35	2.05e-43	DCX/STMN1
MGP	5.53e-207	1.2444	0.873	0.645	3.14e-202	ASTRO_1		SYT4	1.16e-68	0.809513	0.984	0.871	6.58e-64	NEURO_3		PEG10	1.02e-50	1.57839	0.97	0.884	5.82e-46	DCX/STMN1
CAPN6	3.18e-200	1.27916	0.391	0.1	1.8e-195	ASTRO_1		IGFBP2	4.51e-61	0.781927	0.77	0.402	2.56e-56	NEURO_3		MLLT11	5.11e-67	1.57687	0.893	0.413	2.9e-62	DCX/STMN1
ITGA7	1.69e-199	1.04141	0.567	0.253	9.62e-195	ASTRO_1		FTL	1.33e-49	0.655103	0.938	0.581	7.57e-45	NEURO_3		VAMP2	5.4e-71	1.56722	0.904	0.481	3.07e-66	DCX/STMN1
GAL	4.29e-193	1.63686	0.461	0.156	2.44e-188	ASTRO_1		SCG5	4.86e-46	0.652408	0.935	0.779	2.76e-41	NEURO_3		INA	3.05e-84	1.5027	0.817	0.256	1.73e-79	DCX/STMN1
HEBP2	6.1e-178	0.832159	0.876	0.772	3.46e-173	ASTRO_1		PCP4	3.78e-232	2.37926	0.735	0.143	2.15e-227	NEURO_4		MAP1B	6.88e-72	1.49158	0.985	0.913	3.91e-67	DCX/STMN1
COL6A2	2.45e-177	1.18843	0.741	0.512	1.39e-172	ASTRO_1		SCRG1	4.3e-78	2.24274	0.478	0.155	2.44e-73	NEURO_4		TAC1	1.95e-25	1.48226	0.396	0.135	1.11e-20	DCX/STMN1
FAM89B	2.83e-175	0.938307	0.804	0.583	1.61e-170	ASTRO_1		ISL1	0	2.1677	0.849	0.103	0	NEURO_4		STMN4	3.5e-110	1.45689	0.66	0.104	1.99e-105	DCX/STMN1
SLC9A3R1	1.84e-174	0.925944	0.494	0.209	1.05e-169	ASTRO_1		S100A10	4.96e-154	1.86221	0.934	0.457	2.81e-149	NEURO_4		DCX	3.52e-80	1.43745	0.832	0.282	2e-75	DCX/STMN1
CILP	2.2e-170	1.08154	0.286	0.047	1.25e-165	ASTRO_1		ANXA2	4.95e-140	1.44465	0.989	0.757	2.81e-135	NEURO_4		C4orf48	1.11e-53	1.3969	0.959	0.712	6.3e-49	DCX/STMN1
S100A9	4.29e-169	2.0403	0.233	0.019	2.44e-164	ASTRO_1		PRPH	2.01e-149	1.40199	1	0.882	1.14e-144	NEURO_4		TUBB2B	1.85e-59	1.34959	0.883	0.363	1.05e-54	DCX/STMN1
ARHGAP29	8.3e-168	0.889719	0.667	0.402	4.71e-163	ASTRO_1		NEFM	1.05e-104	1.34236	0.987	0.868	5.99e-100	NEURO_4		TUBB2A	5.29e-46	1.33974	0.888	0.527	3e-41	DCX/STMN1
TIMP1	8.57e-162	0.781061	0.957	0.887	4.86e-157	ASTRO_1		IFI16	1.04e-208	1.26031	0.579	0.079	5.91e-204	NEURO_4		PAFAH1B3	4.6e-50	1.33835	0.797	0.369	2.61e-45	DCX/STMN1
PLAU	1.45e-156	1.21606	0.613	0.358	8.25e-152	ASTRO_1		ALCAM	4.35e-106	1.22835	0.803	0.355	2.47e-101	NEURO_4		GPM6A	4.58e-73	1.30231	0.65	0.157	2.6e-68	DCX/STMN1
ACADVL	3.68e-156	0.84296	0.796	0.608	2.09e-151	ASTRO_1		PHOX2B	3.02e-262	1.22812	0.417	0.02	1.71e-257	NEURO_4		NEFM	3.97e-42	1.28825	0.645	0.257	2.25e-37	DCX/STMN1
DHCR24	1.53e-155	1.0231	0.652	0.418	8.71e-151	ASTRO_1		ZFHX3	2.24e-120	1.22211	0.695	0.22	1.27e-115	NEURO_4		CRMP1	1.68e-59	1.28572	0.812	0.34	9.57e-55	DCX/STMN1
NXPH4	3.57e-154	1.05805	0.54	0.286	2.02e-149	ASTRO_1		NKX6-2	2.47e-61	1.01744	0.303	0.071	1.4e-56	NEURO_4		CKB	2.27e-41	1.2817	0.751	0.36	1.29e-36	DCX/STMN1
B4GALT1	1.26e-150	0.820093	0.829	0.723	7.14e-146	ASTRO_1		PTN	1.26e-66	0.970233	0.636	0.266	7.16e-62	NEURO_4		MAPT	4.29e-65	1.25789	0.67	0.2	2.44e-60	DCX/STMN1
LTBP2	5.02e-138	1.20285	0.598	0.391	2.85e-133	ASTRO_1		LIFR	4.15e-99	0.941473	0.601	0.176	2.36e-94	NEURO_4		GNG3	2.82e-83	1.2286	0.34	0.028	1.6e-78	DCX/STMN1
CDC34	8.53e-138	0.791056	0.785	0.627	4.84e-133	ASTRO_1		NEFL	3.22e-104	0.926263	1	0.973	1.83e-99	NEURO_4		BEX3	1.98e-53	1.22566	0.995	0.798	1.12e-48	DCX/STMN1
IL32	3.68e-134	0.819065	0.381	0.143	2.09e-129	ASTRO_1		TMOD1	1.66e-192	0.922655	0.524	0.066	9.42e-188	NEURO_4		MAP2	5.58e-38	1.19686	0.868	0.626	3.17e-33	DCX/STMN1
CLU	1.43e-131	1.03216	0.784	0.597	8.12e-127	ASTRO_1		B2M	1.04e-62	0.91779	0.871	0.547	5.91e-58	NEURO_4		HMP19	1.66e-61	1.18725	0.614	0.166	9.42e-57	DCX/STMN1
THBS4	7.27e-128	1.97992	0.314	0.099	4.13e-123	ASTRO_1		FGF13	4.03e-61	0.86555	0.752	0.391	2.29e-56	NEURO_4		SOX11	4.59e-47	1.17787	0.741	0.338	2.61e-42	DCX/STMN1
NDUFA4L2	5.35e-127	1.30689	0.397	0.162	3.04e-122	ASTRO_1		RBFOX1	1.21e-113	0.862881	0.594	0.152	6.86e-109	NEURO_4		BASP1	2.02e-48	1.14841	0.975	0.877	1.15e-43	DCX/STMN1
LRP1	2.27e-125	0.663358	0.957	0.94	1.29e-120	ASTRO_1		SOX4	1.46e-59	0.852601	0.91	0.565	8.27e-55	NEURO_4		MAP1LC3A	1.91e-33	1.13725	0.761	0.424	1.09e-28	DCX/STMN1
TMEM233	8.65e-122	0.765494	0.387	0.157	4.91e-117	ASTRO_1		GSTP1	7.29e-56	0.849774	0.914	0.598	4.14e-51	NEURO_4		GNAO1	1.62e-56	1.12645	0.731	0.266	9.18e-52	DCX/STMN1
KRT7	3.21e-121	1.6294	0.636	0.451	1.82e-116	ASTRO_1		GPX3	1.46e-58	0.840931	0.583	0.25	8.27e-54	NEURO_4		ANK2	1.48e-48	1.11987	0.787	0.358	8.4e-44	DCX/STMN1
PLP2	8.01e-117	0.72666	0.766	0.607	4.55e-112	ASTRO_1		SLC18A3	1.33e-74	0.811783	0.632	0.244	7.54e-70	NEURO_4		ATP1A3	5.15e-64	1.10717	0.64	0.167	2.93e-59	DCX/STMN1
PLAGL1	5.92e-115	0.97081	0.597	0.399	3.36e-110	ASTRO_1		JAK1	7.94e-55	0.778217	0.917	0.689	4.51e-50	NEURO_4		ELAVL3	5.29e-62	1.09596	0.635	0.172	3e-57	DCX/STMN1
S100A10	1.58e-114	0.73982	0.967	0.957	8.95e-110	ASTRO_1		RBP1	5.53e-50	0.754037	0.963	0.854	3.14e-45	NEURO_4		KIF1A	1.05e-42	1.06643	0.782	0.343	5.96e-38	DCX/STMN1
CDKN1C	2.86e-113	1.1163	0.469	0.258	1.62e-108	ASTRO_1		LINC00682	6.32e-193	0.718674	0.289	0.01	3.59e-188	NEURO_4		SCG3	6.84e-69	1.06258	0.629	0.152	3.88e-64	DCX/STMN1
NFIB	1e-109	0.7868	0.679	0.492	5.69e-105	ASTRO_1		IL6ST	6.04e-38	0.714938	0.792	0.48	3.43e-33	NEURO_4		KIF5C	1.12e-37	1.05931	0.807	0.48	6.34e-33	DCX/STMN1
COL6A1	4.02e-107	0.867428	0.768	0.626	2.28e-102	ASTRO_1		ELAVL2	6.75e-50	0.713727	0.901	0.62	3.83e-45	NEURO_4		ATP1B1	4.28e-40	1.05691	0.909	0.617	2.43e-35	DCX/STMN1
SCD	4.95e-106	0.695456	0.922	0.873	2.81e-101	ASTRO_1		SV2C	3.43e-61	0.705939	0.763	0.36	1.95e-56	NEURO_4		RBP1	1.98e-25	1.04948	0.721	0.402	1.13e-20	DCX/STMN1
TNC	1.04e-101	0.937773	0.809	0.713	5.91e-97	ASTRO_1		PPP1R1C	1.79e-97	0.696883	0.401	0.076	1.02e-92	NEURO_4		PKIA	1.95e-49	1.0462	0.64	0.217	1.11e-44	DCX/STMN1
EPHX1	3.97e-99	0.889378	0.541	0.361	2.26e-94	ASTRO_1		PRUNE2	7.75e-58	0.695005	0.66	0.294	4.4e-53	NEURO_4		CALM3	5.49e-34	1.03729	0.868	0.582	3.12e-29	DCX/STMN1
TIMP2	6.74e-97	0.684543	0.787	0.68	3.83e-92	ASTRO_1		RBMS3	1.77e-62	0.694032	0.678	0.293	1e-57	NEURO_4		FXYD7	6.88e-80	1.03708	0.487	0.071	3.9e-75	DCX/STMN1
AHNAK	2.38e-94	0.725323	0.78	0.668	1.35e-89	ASTRO_1		SST	3.34e-31	0.687337	0.25	0.079	1.9e-26	NEURO_4		CXXC5	3.08e-39	1.03242	0.741	0.363	1.75e-34	DCX/STMN1
LGALS3	2.89e-94	1.19822	0.572	0.405	1.64e-89	ASTRO_1		ELAVL4	1.18e-41	0.683791	0.75	0.447	6.72e-37	NEURO_4		ATP6V0B	4.28e-35	1.02497	0.944	0.729	2.43e-30	DCX/STMN1
PPP1R1A	3.88e-92	0.679153	0.249	0.076	2.2e-87	ASTRO_1		SLC5A7	3.6e-118	0.678733	0.393	0.061	2.04e-113	NEURO_4		HN1	3.62e-38	1.01397	0.964	0.748	2.06e-33	DCX/STMN1
NPC2	3.91e-89	0.650682	0.849	0.787	2.22e-84	ASTRO_1		PLXNA4	1.21e-72	0.672193	0.579	0.196	6.89e-68	NEURO_4		HSP90AA1	7.07e-48	1.0031	0.995	0.972	4.01e-43	DCX/STMN1
LGALS1	4.34e-88	0.693871	0.866	0.627	2.47e-83	ASTRO_1		ISLR2	1.98e-152	0.668099	0.401	0.047	1.12e-147	NEURO_4		CDKN2D	3.02e-52	0.999666	0.706	0.249	1.72e-47	DCX/STMN1
CRABP2	7.81e-88	1.0515	0.651	0.464	4.44e-83	ASTRO_1		NFIB	1.5e-83	0.651619	0.414	0.097	8.49e-79	NEURO_4		RUFY3	3.19e-40	0.988824	0.721	0.344	1.81e-35	DCX/STMN1
MYH2	3.43e-83	0.73752	0.215	0.062	1.95e-78	ASTRO_1										CPE	1.12e-37	0.974343	0.924	0.651	6.36e-33	DCX/STMN1
ELN	1.03e-76	2.01724	0.348	0.172	5.85e-72	ASTRO_1										TMSB15A	3.58e-72	0.959661	0.528	0.095	2.03e-67	DCX/STMN1
HES1	5.22e-75	0.781689	0.617	0.453	2.97e-70	ASTRO_1										PAK3	3.77e-47	0.949199	0.589	0.184	2.14e-42	DCX/STMN1
CHAD	7.68e-73	1.00354	0.223	0.077	4.36e-68	ASTRO_1										DNER	1.87e-45	0.949128	0.614	0.202	1.06e-40	DCX/STMN1
FDPS	3.79e-65	0.806366	0.638	0.514	2.15e-60	ASTRO_1										SNCG	1.06e-36	0.940756	0.325	0.067	6e-32	DCX/STMN1
GSN	4.91e-58	0.678076	0.724	0.64	2.79e-53	ASTRO_1										YWHAH	2.39e-28	0.937907	0.817	0.581	1.36e-23	DCX/STMN1
VWA1	6.76e-58	0.65719	0.718	0.635	3.84e-53	ASTRO_1										NSG1	1e-30	0.920138	0.685	0.346	5.7e-26	DCX/STMN1
MKNK2	2.48e-53	0.669117	0.508	0.374	1.41e-48	ASTRO_1										ATP6V0E2	1.84e-50	0.913624	0.645	0.205	1.04e-45	DCX/STMN1
VAMP5	1.6e-48	0.759869	0.419	0.296	9.06e-44	ASTRO_1										PREPL	3.7e-25	0.912751	0.772	0.506	2.1e-20	DCX/STMN1
TIMP3	2.24e-48	0.652902	0.752	0.667	1.27e-43	ASTRO_1										APLP1	5.75e-35	0.911725	0.761	0.404	3.26e-30	DCX/STMN1
S100A6	1.18e-41	1.1522	0.662	0.59	6.71e-37	ASTRO_1										NDUFA4	3.72e-32	0.888411	0.97	0.756	2.11e-27	DCX/STMN1
CALCB	1.4e-40	0.957511	0.204	0.095	7.94e-36	ASTRO_1										TCEAL7	1.44e-58	0.887851	0.477	0.097	8.18e-54	DCX/STMN1
MT1X	8.59e-40	0.754544	0.66	0.599	4.88e-35	ASTRO_1										SLC17A6	5.93e-39	0.87875	0.553	0.184	3.37e-34	DCX/STMN1
COL2A1	0	3.93696	0.946	0.308	0	ASTRO_2										PTPRN	7.25e-37	0.875767	0.416	0.11	4.12e-32	DCX/STMN1
S100B	0	3.78965	0.879	0.13	0	ASTRO_2										SNRPN	4.85e-26	0.874565	0.827	0.583	2.76e-21	DCX/STMN1
FABP7	0	2.8384	0.818	0.156	0	ASTRO_2										ID4	2.76e-27	0.873692	0.67	0.342	1.56e-22	DCX/STMN1
COL9A3	0	2.31222	0.985	0.596	0	ASTRO_2										TRH	8.23e-26	0.86911	0.31	0.082	4.67e-21	DCX/STMN1
COL11A1	0	2.21097	0.996	0.835	0	ASTRO_2										DNAJA1	9.98e-28	0.862848	0.934	0.778	5.67e-23	DCX/STMN1
S100A1	0	2.11587	0.805	0.116	0	ASTRO_2										SCG5	7.39e-45	0.861048	0.437	0.102	4.19e-40	DCX/STMN1
TUBB2B	0	2.04761	0.896	0.399	0	ASTRO_2										ENO2	3.88e-53	0.858141	0.584	0.155	2.2e-48	DCX/STMN1
COL11A2	0	2.01654	0.627	0.124	0	ASTRO_2										SNAP25	7.96e-63	0.843458	0.513	0.101	4.52e-58	DCX/STMN1
COL9A2	0	1.87842	0.753	0.211	0	ASTRO_2										SV2A	3.18e-35	0.827734	0.619	0.248	1.8e-30	DCX/STMN1
ACAN	0	1.84128	0.574	0.102	0	ASTRO_2										GNG4	4.53e-47	0.826661	0.569	0.165	2.57e-42	DCX/STMN1
SCRG1	0	1.72441	0.965	0.585	0	ASTRO_2										COX5A	1.93e-23	0.822106	0.888	0.677	1.1e-18	DCX/STMN1
PDPN	0	1.69251	0.757	0.41	0	ASTRO_2										SYT11	3.38e-27	0.816488	0.619	0.291	1.92e-22	DCX/STMN1
NRP2	0	1.63187	0.873	0.463	0	ASTRO_2										KLC1	9.51e-22	0.815919	0.832	0.665	5.4e-17	DCX/STMN1
SAT1	0	1.55727	0.91	0.677	0	ASTRO_2										TCEAL5	4.91e-60	0.815501	0.457	0.083	2.79e-55	DCX/STMN1
CTSC	0	1.48734	0.841	0.445	0	ASTRO_2										GNG2	9.99e-44	0.81067	0.548	0.166	5.67e-39	DCX/STMN1
PTPRZ1	0	1.44557	0.559	0.099	0	ASTRO_2										PFDN2	1.24e-24	0.797827	0.934	0.741	7.06e-20	DCX/STMN1
DNAJC1	0	1.42993	0.951	0.739	0	ASTRO_2										NTS	1.51e-15	0.790254	0.188	0.05	8.59e-11	DCX/STMN1
SERPINE2	0	1.26483	0.969	0.783	0	ASTRO_2										MARCKSL1	7.05e-33	0.787381	0.98	0.814	4e-28	DCX/STMN1
EPB41L2	0	1.22862	0.807	0.418	0	ASTRO_2										C3orf14	2.26e-35	0.784429	0.604	0.231	1.28e-30	DCX/STMN1
HAPLN1	1.24e-282	1.76608	0.603	0.211	7.02e-278	ASTRO_2										TAGLN3	1.22e-90	0.778863	0.447	0.048	6.91e-86	DCX/STMN1
GPM6B	6.39e-278	1.19606	0.756	0.388	3.63e-273	ASTRO_2										KIDINS220	1.19e-22	0.772703	0.766	0.507	6.75e-18	DCX/STMN1
ITM2A	1.87e-276	1.21997	0.905	0.656	1.06e-271	ASTRO_2										FXYD6	8.97e-25	0.771667	0.629	0.308	5.09e-20	DCX/STMN1
DBI	4.48e-275	1.22759	0.95	0.828	2.54e-270	ASTRO_2										SLC22A17	4.68e-24	0.769269	0.574	0.264	2.65e-19	DCX/STMN1
FAM129A	1.56e-274	1.22226	0.64	0.25	8.88e-270	ASTRO_2										AKAP12	2.29e-26	0.767473	0.69	0.367	1.3e-21	DCX/STMN1
GFAP	5.77e-265	2.16517	0.427	0.084	3.27e-260	ASTRO_2										SARAF	1.74e-28	0.763909	0.954	0.814	9.86e-24	DCX/STMN1
GFRA3	1.96e-261	1.03154	0.323	0.032	1.11e-256	ASTRO_2										CTXN1	2.53e-23	0.763685	0.701	0.41	1.44e-18	DCX/STMN1
SLC35F1	7.3e-257	0.823949	0.416	0.078	4.14e-252	ASTRO_2										CNIH2	7.24e-43	0.76299	0.437	0.103	4.11e-38	DCX/STMN1
MT1F	3.39e-248	1.15676	0.631	0.246	1.92e-243	ASTRO_2										YWHAG	4.07e-22	0.759865	0.853	0.688	2.31e-17	DCX/STMN1
NOV	1.36e-246	1.12337	0.516	0.157	7.73e-242	ASTRO_2										TMEM59L	3.5e-54	0.75647	0.335	0.047	1.99e-49	DCX/STMN1
ADAMTS16	1.51e-244	1.02159	0.45	0.112	8.57e-240	ASTRO_2										RTN3	7.7e-23	0.753451	0.843	0.618	4.37e-18	DCX/STMN1
LSAMP	4.36e-237	0.98815	0.636	0.271	2.47e-232	ASTRO_2										RUNX1T1	3.36e-33	0.751031	0.513	0.179	1.91e-28	DCX/STMN1
SMOC2	7.14e-237	0.799739	0.315	0.038	4.05e-232	ASTRO_2										ZNF428	1.83e-24	0.750725	0.797	0.51	1.04e-19	DCX/STMN1
LINC00511	6.98e-231	0.83046	0.426	0.1	3.96e-226	ASTRO_2										DPYSL2	1.58e-29	0.741514	0.98	0.921	8.99e-25	DCX/STMN1
RCAN1	1.73e-226	1.48172	0.767	0.466	9.81e-222	ASTRO_2										CACYBP	3.12e-21	0.736347	0.589	0.317	1.77e-16	DCX/STMN1
COL9A1	4.89e-226	0.939226	0.276	0.025	2.78e-221	ASTRO_2										BEX4	1.91e-19	0.727346	0.721	0.472	1.09e-14	DCX/STMN1
CTGF	4.74e-225	1.44853	0.918	0.73	2.69e-220	ASTRO_2										TCEAL2	5.23e-48	0.726567	0.442	0.097	2.97e-43	DCX/STMN1
CRYAB	7.38e-225	2.05742	0.797	0.529	4.19e-220	ASTRO_2										DPYSL3	2.66e-24	0.726299	0.904	0.627	1.51e-19	DCX/STMN1
ID4	1.27e-221	1.22704	0.675	0.334	7.21e-217	ASTRO_2										DNAJC12	2.76e-73	0.724944	0.442	0.062	1.56e-68	DCX/STMN1
PMP2	1.44e-221	0.884067	0.305	0.039	8.16e-217	ASTRO_2										TUBB	1.44e-26	0.723086	0.995	0.917	8.15e-22	DCX/STMN1
UGP2	1.62e-214	0.80094	0.974	0.91	9.22e-210	ASTRO_2										C16orf45	1.17e-58	0.720634	0.518	0.112	6.66e-54	DCX/STMN1
C1QTNF3	1.51e-210	1.61986	0.317	0.05	8.58e-206	ASTRO_2										ANK3	3.27e-22	0.717838	0.68	0.407	1.86e-17	DCX/STMN1
C1QL1	2.49e-206	1.58765	0.592	0.243	1.41e-201	ASTRO_2										SEC11C	2.72e-20	0.716259	0.812	0.578	1.55e-15	DCX/STMN1
RPAIN	1.01e-202	1.07035	0.851	0.64	5.75e-198	ASTRO_2										DCTN3	4.83e-18	0.715689	0.843	0.618	2.74e-13	DCX/STMN1
SIRT2	3.67e-198	1.08735	0.595	0.276	2.08e-193	ASTRO_2										RAC3	3.45e-28	0.713184	0.579	0.248	1.96e-23	DCX/STMN1
CST3	5.4e-196	0.849153	0.979	0.893	3.07e-191	ASTRO_2										NCS1	1.41e-23	0.709768	0.65	0.365	8.02e-19	DCX/STMN1
MATN3	1.67e-195	0.996444	0.299	0.048	9.51e-191	ASTRO_2										DCLK1	5.47e-29	0.708784	0.553	0.217	3.1e-24	DCX/STMN1
PMP22	9.68e-193	1.14286	0.596	0.289	5.49e-188	ASTRO_2										KIF5A	1.66e-33	0.708221	0.563	0.199	9.42e-29	DCX/STMN1
CCND2-AS1	2.81e-189	0.704187	0.322	0.062	1.59e-184	ASTRO_2										ARHGDIG	4.46e-65	0.696528	0.391	0.054	2.53e-60	DCX/STMN1
ENPP2	5.19e-187	0.964922	0.404	0.111	2.95e-182	ASTRO_2										CAMK2N1	2.58e-22	0.691349	0.893	0.629	1.46e-17	DCX/STMN1
S100A13	9.79e-186	0.96555	0.89	0.696	5.56e-181	ASTRO_2										ATCAY	8.09e-60	0.687818	0.457	0.084	4.59e-55	DCX/STMN1
PEBP1	1.78e-178	0.720094	0.957	0.893	1.01e-173	ASTRO_2										GABRB3	4.5e-32	0.687389	0.487	0.162	2.55e-27	DCX/STMN1
WFDC2	4.22e-178	1.14125	0.413	0.107	2.4e-173	ASTRO_2										ATP5G1	5.5e-15	0.686361	0.797	0.582	3.13e-10	DCX/STMN1
HLA-A	7.76e-169	0.829901	0.865	0.655	4.41e-164	ASTRO_2										RTN4	6.83e-32	0.679298	1	0.951	3.88e-27	DCX/STMN1
CEBPD	1.21e-168	0.974429	0.835	0.636	6.88e-164	ASTRO_2										PEBP1	5.64e-21	0.677864	0.944	0.831	3.2e-16	DCX/STMN1
IGFBP2	3.28e-166	1.01941	0.968	0.855	1.86e-161	ASTRO_2										SYT1	2.07e-21	0.676861	0.67	0.374	1.17e-16	DCX/STMN1
FAM134B	6.29e-164	0.703413	0.41	0.13	3.57e-159	ASTRO_2										CTNND2	6.27e-42	0.675862	0.492	0.133	3.56e-37	DCX/STMN1
HLA-DRB1	3.52e-162	1.31815	0.411	0.134	2e-157	ASTRO_2										HINT1	4.54e-21	0.675721	0.98	0.827	2.58e-16	DCX/STMN1
SOX6	6.44e-162	0.734902	0.455	0.161	3.66e-157	ASTRO_2										NUDT3	3.92e-20	0.675592	0.701	0.452	2.23e-15	DCX/STMN1
C1orf198	6.49e-162	0.71424	0.464	0.175	3.68e-157	ASTRO_2										RAB3B	3.11e-25	0.67494	0.69	0.357	1.76e-20	DCX/STMN1
VCAN	1.48e-161	0.68432	0.989	0.954	8.38e-157	ASTRO_2										HSPE1	1.87e-17	0.67489	0.949	0.807	1.06e-12	DCX/STMN1
BST1	6.61e-157	0.80377	0.475	0.183	3.75e-152	ASTRO_2										SBK1	1.68e-41	0.670643	0.533	0.158	9.52e-37	DCX/STMN1
DHRS11	3.15e-153	0.842584	0.588	0.293	1.79e-148	ASTRO_2										PPP2R2B	2.61e-39	0.670229	0.482	0.135	1.48e-34	DCX/STMN1
INSC	3.73e-152	0.713882	0.364	0.104	2.12e-147	ASTRO_2										INAFM1	3.89e-36	0.667265	0.406	0.104	2.21e-31	DCX/STMN1
PLEKHA4	6.22e-152	0.755211	0.456	0.171	3.53e-147	ASTRO_2										SCN3B	1.3e-36	0.666893	0.497	0.154	7.38e-32	DCX/STMN1
MPZL1	4.4e-149	0.72738	0.878	0.72	2.5e-144	ASTRO_2										REEP1	8.86e-37	0.66487	0.508	0.157	5.03e-32	DCX/STMN1
TRIM2	4e-147	0.821539	0.612	0.335	2.27e-142	ASTRO_2										TRIM36	9.76e-45	0.664626	0.467	0.115	5.54e-40	DCX/STMN1
SLC6A14	1.05e-145	0.673811	0.224	0.033	5.96e-141	ASTRO_2										GDI1	1.92e-19	0.660571	0.741	0.477	1.09e-14	DCX/STMN1
PDZRN3	1.2e-144	0.777867	0.588	0.309	6.84e-140	ASTRO_2										DYNC1I1	4.81e-30	0.656379	0.411	0.126	2.73e-25	DCX/STMN1
MMP15	4e-143	0.773303	0.463	0.192	2.27e-138	ASTRO_2										TTC3	1.41e-21	0.655957	0.929	0.803	8.01e-17	DCX/STMN1
DST	4.04e-141	0.791785	0.9	0.787	2.3e-136	ASTRO_2										EIF1B	2.21e-18	0.65247	0.761	0.53	1.26e-13	DCX/STMN1
SRPX	1.69e-138	0.874422	0.713	0.455	9.62e-134	ASTRO_2										NEAT1	2.55e-234	2.58522	0.984	0.787	1.45e-229	EPCAM/CDH1
CNP	6.88e-137	0.709265	0.558	0.283	3.9e-132	ASTRO_2										MALAT1	8.85e-207	2.49759	0.999	0.983	5.03e-202	EPCAM/CDH1
METRN	1.58e-133	0.79509	0.891	0.752	9e-129	ASTRO_2										ITGB6	4.33e-124	1.96264	0.802	0.481	2.46e-119	EPCAM/CDH1
PTPN11	3.53e-132	0.827921	0.715	0.496	2e-127	ASTRO_2										FN1	3.62e-130	1.96146	0.97	0.808	2.06e-125	EPCAM/CDH1
ITGAV	1.97e-130	0.780424	0.819	0.644	1.12e-125	ASTRO_2										SLC2A3	3.59e-80	1.90816	0.772	0.482	2.04e-75	EPCAM/CDH1
WWP2	7.29e-125	0.706632	0.36	0.13	4.14e-120	ASTRO_2										ITGA2	5.35e-155	1.77115	0.926	0.729	3.04e-150	EPCAM/CDH1
C12orf49	4.62e-124	0.79074	0.507	0.257	2.62e-119	ASTRO_2										COL17A1	5.27e-103	1.76681	0.78	0.484	2.99e-98	EPCAM/CDH1
RGMB	1.22e-121	0.684439	0.445	0.197	6.93e-117	ASTRO_2										MIR205HG	3.27e-78	1.73397	0.613	0.261	1.86e-73	EPCAM/CDH1
MFAP3L	2.84e-120	0.712252	0.471	0.217	1.61e-115	ASTRO_2										LAMB3	1.2e-92	1.57241	0.788	0.513	6.81e-88	EPCAM/CDH1
CHI3L1	1.18e-118	1.44563	0.453	0.198	6.68e-114	ASTRO_2										F3	1.7e-74	1.55227	0.65	0.369	9.65e-70	EPCAM/CDH1
MAML2	1.51e-118	0.754073	0.584	0.326	8.56e-114	ASTRO_2										GPRC5A	5.79e-107	1.55047	0.919	0.755	3.29e-102	EPCAM/CDH1
CYR61	8.9e-115	0.78407	0.865	0.71	5.05e-110	ASTRO_2										OLFML3	4.54e-60	1.54557	0.476	0.198	2.58e-55	EPCAM/CDH1
THBS1	2.04e-113	0.844422	0.982	0.95	1.16e-108	ASTRO_2										RSRP1	5.63e-151	1.48493	0.797	0.374	3.2e-146	EPCAM/CDH1
NANOS1	2.24e-111	0.775294	0.404	0.174	1.27e-106	ASTRO_2										WSB1	7.2e-131	1.44931	0.869	0.594	4.09e-126	EPCAM/CDH1
RNF130	9.72e-111	0.655623	0.585	0.347	5.52e-106	ASTRO_2										COL4A1	3.34e-70	1.42485	0.859	0.706	1.9e-65	EPCAM/CDH1
NEDD9	2.7e-110	0.674709	0.565	0.317	1.53e-105	ASTRO_2										ITGB1	6.92e-163	1.41019	0.987	0.908	3.93e-158	EPCAM/CDH1
ANGPTL7	1.34e-108	1.17098	0.14	0.013	7.59e-104	ASTRO_2										LIPG	5.51e-86	1.39811	0.616	0.286	3.13e-81	EPCAM/CDH1
MRPS18A	4.33e-108	0.690377	0.642	0.415	2.46e-103	ASTRO_2										ECE1	1.64e-145	1.39006	0.918	0.653	9.34e-141	EPCAM/CDH1
GPT2	5.07e-107	0.680249	0.615	0.381	2.88e-102	ASTRO_2										LAMC2	6.5e-107	1.38582	0.868	0.621	3.69e-102	EPCAM/CDH1
DOK1	1.21e-106	0.779665	0.612	0.371	6.87e-102	ASTRO_2										SUCO	7.72e-106	1.3809	0.811	0.54	4.39e-101	EPCAM/CDH1
RDH10	2.16e-105	1.0238	0.408	0.186	1.23e-100	ASTRO_2										ANGPTL4	8.74e-45	1.36388	0.606	0.367	4.96e-40	EPCAM/CDH1
CFAP20	3.33e-105	0.710888	0.589	0.368	1.89e-100	ASTRO_2										SERPINE1	6.51e-56	1.34649	0.733	0.499	3.7e-51	EPCAM/CDH1
CD74	9.09e-105	1.23866	0.242	0.064	5.16e-100	ASTRO_2										LAMB2	1.49e-134	1.3414	0.897	0.635	8.48e-130	EPCAM/CDH1
CREB3L2	1.05e-104	0.65753	0.716	0.528	5.99e-100	ASTRO_2										THBS1	3.87e-108	1.34031	0.99	0.953	2.2e-103	EPCAM/CDH1
PAMR1	2.75e-102	0.74608	0.491	0.261	1.56e-97	ASTRO_2										VCAN	6.38e-73	1.32985	0.924	0.894	3.62e-68	EPCAM/CDH1
TNS2	4.06e-101	0.701765	0.382	0.162	2.3e-96	ASTRO_2										ITGA3	1.25e-141	1.32914	0.927	0.713	7.08e-137	EPCAM/CDH1
SOD2	3.68e-100	1.19906	0.586	0.388	2.09e-95	ASTRO_2										SULF2	2.17e-124	1.328	0.893	0.623	1.23e-119	EPCAM/CDH1
CTSD	1.41e-99	0.827465	0.876	0.752	8.01e-95	ASTRO_2										LAMA5	4.85e-125	1.31813	0.851	0.564	2.75e-120	EPCAM/CDH1
ITGA6	7.84e-96	0.65908	0.468	0.241	4.45e-91	ASTRO_2										LAMA3	1.63e-51	1.30388	0.516	0.258	9.28e-47	EPCAM/CDH1
HLA-DRA	8.6e-93	1.14138	0.19	0.041	4.88e-88	ASTRO_2										DDX17	2.06e-143	1.30203	0.943	0.772	1.17e-138	EPCAM/CDH1
EAPP	2.87e-92	0.729743	0.662	0.467	1.63e-87	ASTRO_2										CDH1	2.68e-137	1.30006	0.936	0.734	1.52e-132	EPCAM/CDH1
LOXL3	2.22e-90	0.653631	0.593	0.369	1.26e-85	ASTRO_2										APP	1.74e-162	1.28134	0.984	0.897	9.9e-158	EPCAM/CDH1
TALDO1	7.63e-90	0.664225	0.832	0.701	4.33e-85	ASTRO_2										LPCAT2	3.68e-94	1.26903	0.709	0.383	2.09e-89	EPCAM/CDH1
LMCD1	5.18e-84	0.675222	0.643	0.436	2.94e-79	ASTRO_2										PSAP	1.87e-134	1.25664	0.98	0.927	1.06e-129	EPCAM/CDH1
SERPINF1	2.8e-82	1.04892	0.534	0.309	1.59e-77	ASTRO_2										STC1	9.64e-38	1.24466	0.551	0.344	5.48e-33	EPCAM/CDH1
FNDC1	3.22e-80	0.828861	0.611	0.42	1.83e-75	ASTRO_2										ITGA6	8.08e-82	1.24399	0.764	0.518	4.59e-77	EPCAM/CDH1
SEMA3C	5.39e-79	0.66112	0.567	0.368	3.06e-74	ASTRO_2										PABPC1L	6.99e-107	1.23752	0.623	0.253	3.97e-102	EPCAM/CDH1
TNFRSF11B	5.52e-63	0.798092	0.612	0.428	3.14e-58	ASTRO_2										ADAMTS14	1.22e-60	1.23148	0.521	0.244	6.95e-56	EPCAM/CDH1
CHI3L2	4.39e-60	0.902338	0.419	0.242	2.49e-55	ASTRO_2										SLC39A10	1.14e-118	1.22859	0.894	0.681	6.47e-114	EPCAM/CDH1
GJA1	1.96e-59	0.691185	0.704	0.576	1.11e-54	ASTRO_2										COL5A1	2.32e-74	1.22464	0.757	0.48	1.32e-69	EPCAM/CDH1
DNER	1.1e-57	0.757162	0.538	0.371	6.26e-53	ASTRO_2										SLC26A2	1.28e-52	1.22173	0.7	0.498	7.27e-48	EPCAM/CDH1
BGN	5.47e-57	0.696697	0.374	0.201	3.11e-52	ASTRO_2										SLC12A2	1.49e-76	1.21905	0.735	0.479	8.47e-72	EPCAM/CDH1
ANKRD1	1.25e-55	1.02981	0.309	0.153	7.1e-51	ASTRO_2										LOXL2	1.24e-60	1.21288	0.733	0.508	7.07e-56	EPCAM/CDH1
SERPINA1	1.06e-33	0.707957	0.157	0.066	6.02e-29	ASTRO_2										SLC2A1	9.47e-88	1.2065	0.872	0.68	5.38e-83	EPCAM/CDH1
COL3A1	0	3.08212	0.769	0.295	0	ASTRO_3										PTGS2	1.18e-40	1.19592	0.376	0.159	6.72e-36	EPCAM/CDH1
COL1A1	0	2.80666	0.993	0.779	0	ASTRO_3										FBN1	5.31e-51	1.19327	0.684	0.497	3.01e-46	EPCAM/CDH1
COL1A2	0	2.70473	0.982	0.715	0	ASTRO_3										FLNB	1.15e-105	1.18975	0.936	0.815	6.53e-101	EPCAM/CDH1
FN1	0	2.30255	0.979	0.846	0	ASTRO_3										CCNL2	2.09e-108	1.18422	0.735	0.377	1.19e-103	EPCAM/CDH1
SFRP2	0	2.29182	0.579	0.157	0	ASTRO_3										VMP1	1.46e-94	1.18105	0.785	0.535	8.31e-90	EPCAM/CDH1
LOXL2	0	2.23526	0.902	0.469	0	ASTRO_3										BMP1	8.75e-113	1.17351	0.896	0.694	4.97e-108	EPCAM/CDH1
COL5A1	0	2.17342	0.937	0.481	0	ASTRO_3										INHBA	4.86e-58	1.16323	0.714	0.485	2.76e-53	EPCAM/CDH1
INHBA	0	2.07759	0.686	0.157	0	ASTRO_3										LIF	7.79e-47	1.16219	0.473	0.234	4.42e-42	EPCAM/CDH1
ITGA11	0	1.90607	0.841	0.407	0	ASTRO_3										ARGLU1	7.44e-109	1.15596	0.772	0.418	4.23e-104	EPCAM/CDH1
TGFBI	0	1.83276	0.947	0.612	0	ASTRO_3										AREG	2.19e-22	1.15313	0.541	0.385	1.24e-17	EPCAM/CDH1
EPAS1	0	1.71578	0.772	0.265	0	ASTRO_3										COL4A2	1.56e-76	1.15002	0.936	0.838	8.84e-72	EPCAM/CDH1
CYTOR	0	1.45964	0.781	0.276	0	ASTRO_3										PLEC	5.12e-100	1.14875	0.908	0.717	2.91e-95	EPCAM/CDH1
MMP2	0	1.45629	0.841	0.416	0	ASTRO_3										CD46	3.95e-125	1.14327	0.914	0.72	2.24e-120	EPCAM/CDH1
TPM1	0	1.30357	0.996	0.945	0	ASTRO_3										CD44	1.92e-66	1.13782	0.829	0.694	1.09e-61	EPCAM/CDH1
PLAUR	0	1.17331	0.631	0.172	0	ASTRO_3										CLDN4	7.88e-68	1.1377	0.827	0.652	4.47e-63	EPCAM/CDH1
FTL	0	1.14089	0.994	0.914	0	ASTRO_3										DSC2	2.82e-97	1.13723	0.833	0.618	1.6e-92	EPCAM/CDH1
IGFBP3	7.85e-293	2.00964	0.921	0.647	4.46e-288	ASTRO_3										COL1A2	1.73e-34	1.13551	0.717	0.476	9.85e-30	EPCAM/CDH1
STC1	1.6e-287	1.33775	0.6	0.176	9.09e-283	ASTRO_3										LTBP3	3.76e-126	1.13543	0.975	0.881	2.13e-121	EPCAM/CDH1
IL11	1.59e-284	1.19659	0.541	0.133	9.02e-280	ASTRO_3										TSPAN1	1.46e-40	1.12162	0.499	0.282	8.29e-36	EPCAM/CDH1
MN1	7.75e-276	0.80435	0.468	0.09	4.4e-271	ASTRO_3										SPARC	2.7e-110	1.11874	0.994	0.969	1.53e-105	EPCAM/CDH1
KRT81	4e-275	1.26026	0.283	0.014	2.27e-270	ASTRO_3										TGFBR1	2.44e-54	1.11261	0.695	0.495	1.38e-49	EPCAM/CDH1
THBS2	5.8e-272	1.04923	0.432	0.078	3.29e-267	ASTRO_3										TMPRSS11E	6.3e-78	1.10368	0.605	0.292	3.58e-73	EPCAM/CDH1
NKAIN4	2.82e-269	0.731399	0.286	0.017	1.6e-264	ASTRO_3										IGFBP3	6.42e-45	1.10316	0.87	0.697	3.64e-40	EPCAM/CDH1
PTK7	1.47e-265	1.09267	0.768	0.358	8.37e-261	ASTRO_3										ZNF528-AS1	4.26e-73	1.099	0.63	0.337	2.42e-68	EPCAM/CDH1
PHGDH	4.18e-264	0.926693	0.51	0.122	2.37e-259	ASTRO_3										EDIL3	5.69e-69	1.09655	0.788	0.587	3.23e-64	EPCAM/CDH1
STC2	1.14e-261	1.29978	0.739	0.329	6.47e-257	ASTRO_3										CLSTN1	2.59e-112	1.09461	0.889	0.672	1.47e-107	EPCAM/CDH1
SCG2	1.74e-261	1.61988	0.88	0.611	9.87e-257	ASTRO_3										TGFBI	6.27e-48	1.09461	0.759	0.576	3.56e-43	EPCAM/CDH1
MME	5.78e-255	0.98148	0.413	0.074	3.28e-250	ASTRO_3										SLC44A2	6.78e-75	1.09243	0.784	0.556	3.85e-70	EPCAM/CDH1
SULF1	9.99e-246	1.02533	0.445	0.093	5.67e-241	ASTRO_3										TNFSF15	2.1e-62	1.09158	0.703	0.44	1.19e-57	EPCAM/CDH1
SFRP1	6e-243	1.54585	0.859	0.57	3.41e-238	ASTRO_3										DSG2	3.7e-114	1.08798	0.93	0.771	2.1e-109	EPCAM/CDH1
SULF2	5.3e-240	1.25413	0.845	0.492	3.01e-235	ASTRO_3										LAMC1	1.39e-86	1.08757	0.802	0.597	7.92e-82	EPCAM/CDH1
MIR4435-2HG	4.97e-231	0.807202	0.478	0.12	2.82e-226	ASTRO_3										IGFBP5	3.6e-14	1.08559	0.739	0.673	2.05e-09	EPCAM/CDH1
SLC2A1	3.22e-206	1.00405	0.75	0.398	1.83e-201	ASTRO_3										SLCO2A1	2.39e-43	1.07819	0.475	0.248	1.36e-38	EPCAM/CDH1
CCDC80	1.42e-205	1.30966	0.937	0.715	8.08e-201	ASTRO_3										GOLGA8A	9.73e-122	1.05363	0.504	0.102	5.53e-117	EPCAM/CDH1
SMYD3	1.56e-195	0.844842	0.552	0.201	8.86e-191	ASTRO_3										CTSD	1.5e-57	1.04411	0.967	0.884	8.49e-53	EPCAM/CDH1
CHCHD10	4.18e-194	0.727405	0.523	0.165	2.37e-189	ASTRO_3										LIPH	3.67e-64	1.03536	0.508	0.222	2.09e-59	EPCAM/CDH1
SNHG25	8.02e-193	1.23173	0.849	0.536	4.55e-188	ASTRO_3										HSPG2	4.47e-64	1.03396	0.863	0.644	2.54e-59	EPCAM/CDH1
SERPINH1	5.88e-192	0.878918	0.945	0.826	3.34e-187	ASTRO_3										APOE	1.61e-65	1.03249	0.962	0.886	9.15e-61	EPCAM/CDH1
AP2S1	4.27e-190	0.855292	0.95	0.819	2.43e-185	ASTRO_3										NABP1	2.53e-51	1.03183	0.521	0.269	1.43e-46	EPCAM/CDH1
IGFL2	2.54e-189	1.03436	0.349	0.066	1.44e-184	ASTRO_3										SPTBN1	1.82e-82	1.02333	0.919	0.805	1.03e-77	EPCAM/CDH1
APOE	2.61e-189	1.04448	0.835	0.443	1.48e-184	ASTRO_3										NBEAL2	2e-72	1.02124	0.566	0.263	1.14e-67	EPCAM/CDH1
LUM	4.49e-189	0.891286	0.448	0.122	2.55e-184	ASTRO_3										GJA1	6.83e-46	1.01523	0.692	0.505	3.88e-41	EPCAM/CDH1
RBP1	2.23e-187	0.815845	0.43	0.112	1.27e-182	ASTRO_3										RUNX1	7.2e-62	1.01414	0.814	0.645	4.09e-57	EPCAM/CDH1
CEMIP	1.68e-186	0.835312	0.274	0.037	9.53e-182	ASTRO_3										RBM5	4.74e-94	1.01033	0.722	0.391	2.69e-89	EPCAM/CDH1
MYL9	2.85e-183	1.40658	0.872	0.611	1.62e-178	ASTRO_3										F2RL1	3.47e-46	1.00817	0.721	0.552	1.97e-41	EPCAM/CDH1
TMSB4X	1.58e-181	0.872337	0.991	0.929	8.97e-177	ASTRO_3										ITGB4	6.76e-46	1.00733	0.693	0.511	3.84e-41	EPCAM/CDH1
MDK	3.92e-179	1.04666	0.92	0.659	2.23e-174	ASTRO_3										CANX	1.56e-126	1.00317	0.967	0.916	8.85e-122	EPCAM/CDH1
ZFAS1	2.03e-173	0.793265	0.98	0.902	1.15e-168	ASTRO_3										AGRN	6.29e-79	0.999517	0.79	0.573	3.57e-74	EPCAM/CDH1
LRRC17	2.21e-173	0.840857	0.258	0.036	1.25e-168	ASTRO_3										TFRC	1.47e-72	0.99925	0.655	0.375	8.34e-68	EPCAM/CDH1
MEST	5.23e-173	1.05262	0.677	0.332	2.97e-168	ASTRO_3										PLAUR	1.31e-44	0.998327	0.828	0.684	7.44e-40	EPCAM/CDH1
NUAK1	8.92e-173	0.718966	0.406	0.11	5.07e-168	ASTRO_3										LMAN1	9.31e-106	0.996624	0.924	0.793	5.29e-101	EPCAM/CDH1
KRT8	1.14e-171	1.09525	0.937	0.729	6.49e-167	ASTRO_3										PDIA3	2.53e-109	0.994263	0.951	0.833	1.44e-104	EPCAM/CDH1
P4HA1	6.66e-167	1.01024	0.905	0.753	3.78e-162	ASTRO_3										STT3B	5.63e-76	0.991412	0.724	0.516	3.2e-71	EPCAM/CDH1
IGFBP7	1.6e-163	0.926907	0.973	0.803	9.09e-159	ASTRO_3										ULK1	2.11e-61	0.990812	0.649	0.43	1.2e-56	EPCAM/CDH1
CDC42EP3	1.41e-159	0.810311	0.578	0.247	8e-155	ASTRO_3										LAMB1	2.39e-77	0.988079	0.72	0.447	1.36e-72	EPCAM/CDH1
PAPPA	1.49e-159	0.794516	0.961	0.803	8.46e-155	ASTRO_3										IGF2R	4.98e-84	0.982752	0.768	0.52	2.83e-79	EPCAM/CDH1
SH3BGRL3	3.34e-159	0.870469	0.964	0.853	1.9e-154	ASTRO_3										PTK7	5.02e-72	0.979154	0.74	0.503	2.85e-67	EPCAM/CDH1
GLIPR1	2.89e-157	0.868773	0.603	0.261	1.64e-152	ASTRO_3										PERP	1.51e-82	0.977687	0.939	0.868	8.57e-78	EPCAM/CDH1
C5orf46	1.35e-156	1.03018	0.727	0.405	7.68e-152	ASTRO_3										LDLR	1.63e-43	0.968916	0.625	0.426	9.27e-39	EPCAM/CDH1
PLEC	5.1e-155	0.788825	0.705	0.368	2.9e-150	ASTRO_3										NKTR	5.73e-78	0.967374	0.697	0.416	3.25e-73	EPCAM/CDH1
GREM1	2e-150	0.715984	0.231	0.033	1.13e-145	ASTRO_3										INHA	1.16e-33	0.96669	0.374	0.169	6.56e-29	EPCAM/CDH1
CXCL12	6.9e-149	0.732885	0.262	0.047	3.92e-144	ASTRO_3										UBA6	1.52e-67	0.965011	0.747	0.541	8.62e-63	EPCAM/CDH1
KRT18	1.74e-148	1.1417	0.797	0.474	9.88e-144	ASTRO_3										CTD-2228K2.7	7.11e-78	0.964607	0.471	0.163	4.04e-73	EPCAM/CDH1
DDIT4	2.4e-142	0.944039	0.75	0.469	1.36e-137	ASTRO_3										HSP90B1	1.38e-119	0.964165	0.989	0.97	7.82e-115	EPCAM/CDH1
COL5A2	3.91e-142	1.17928	0.653	0.368	2.22e-137	ASTRO_3										SLC38A2	3.46e-80	0.963869	0.84	0.64	1.96e-75	EPCAM/CDH1
CKAP4	7.41e-142	0.768528	0.907	0.755	4.21e-137	ASTRO_3										COL4A5	4.3e-73	0.962585	0.598	0.299	2.44e-68	EPCAM/CDH1
COL6A3	2.07e-136	0.716724	0.174	0.016	1.18e-131	ASTRO_3										PLXNB2	1.66e-89	0.962285	0.89	0.706	9.41e-85	EPCAM/CDH1
DCBLD2	3.57e-136	0.868037	0.781	0.507	2.03e-131	ASTRO_3										MDM2	2.6e-62	0.956031	0.815	0.638	1.48e-57	EPCAM/CDH1
UCHL1	4e-136	0.717041	0.968	0.831	2.27e-131	ASTRO_3										KIFC2	8.75e-103	0.950221	0.576	0.185	4.97e-98	EPCAM/CDH1
PFN1	3.58e-133	0.695327	0.99	0.964	2.03e-128	ASTRO_3										N4BP2L2	4.68e-77	0.947588	0.789	0.569	2.66e-72	EPCAM/CDH1
PLD3	5.42e-132	0.835597	0.904	0.718	3.08e-127	ASTRO_3										GALNT7	7.05e-60	0.945025	0.622	0.378	4e-55	EPCAM/CDH1
HTRA1	9.81e-132	1.09542	0.786	0.556	5.57e-127	ASTRO_3										MMP14	4.04e-61	0.94426	0.685	0.459	2.29e-56	EPCAM/CDH1
IGFBP4	1.41e-130	0.670771	0.67	0.325	8e-126	ASTRO_3										LNPEP	2.39e-81	0.942891	0.68	0.384	1.36e-76	EPCAM/CDH1
IFI27L2	1.91e-129	0.686518	0.818	0.522	1.08e-124	ASTRO_3										SSFA2	7.87e-53	0.942495	0.718	0.51	4.47e-48	EPCAM/CDH1
EFEMP1	3.03e-127	0.741304	0.883	0.627	1.72e-122	ASTRO_3										MBOAT7	1.44e-74	0.939395	0.85	0.707	8.19e-70	EPCAM/CDH1
BCAT1	7.23e-124	0.695117	0.791	0.519	4.11e-119	ASTRO_3										HSPA5	2.62e-97	0.938005	0.969	0.904	1.49e-92	EPCAM/CDH1
CDH11	1.78e-122	0.794329	0.578	0.291	1.01e-117	ASTRO_3										LSR	1.05e-61	0.937151	0.924	0.856	5.97e-57	EPCAM/CDH1
EDIL3	2.96e-121	0.713279	0.859	0.623	1.68e-116	ASTRO_3										TMEM245	2.52e-76	0.936612	0.753	0.496	1.43e-71	EPCAM/CDH1
IGF1R	1.07e-119	0.698007	0.623	0.328	6.1e-115	ASTRO_3										GOLGA8B	3.44e-97	0.934928	0.513	0.148	1.95e-92	EPCAM/CDH1
FLNB	3.31e-118	0.813786	0.671	0.393	1.88e-113	ASTRO_3										SIN3B	1.18e-58	0.933483	0.672	0.466	6.71e-54	EPCAM/CDH1
PON2	2.77e-117	0.716711	0.752	0.495	1.58e-112	ASTRO_3										DSP	8.66e-59	0.931984	0.928	0.864	4.92e-54	EPCAM/CDH1
SLC2A3	2.36e-115	0.834964	0.506	0.23	1.34e-110	ASTRO_3										SEMA5A	6.14e-49	0.927701	0.419	0.178	3.48e-44	EPCAM/CDH1
PCSK1N	6.33e-111	0.793319	0.252	0.058	3.59e-106	ASTRO_3										PBXIP1	1.85e-69	0.924062	0.695	0.445	1.05e-64	EPCAM/CDH1
NPPB	9.49e-110	1.68866	0.13	0.009	5.39e-105	ASTRO_3										TNFRSF25	5.12e-113	0.923913	0.486	0.102	2.91e-108	EPCAM/CDH1
BEX1	1.15e-108	0.842503	0.853	0.622	6.56e-104	ASTRO_3										ATP11A	1.5e-74	0.922138	0.634	0.335	8.53e-70	EPCAM/CDH1
EVA1B	6.49e-106	0.703601	0.578	0.309	3.69e-101	ASTRO_3										TMEM63A	2.77e-61	0.921561	0.518	0.249	1.57e-56	EPCAM/CDH1
ITGB1	2.22e-103	0.676196	0.97	0.925	1.26e-98	ASTRO_3										PIEZO1	2.74e-52	0.920824	0.724	0.528	1.56e-47	EPCAM/CDH1
LGALS1	9.5e-103	0.664454	0.898	0.685	5.4e-98	ASTRO_3										KLK6	1.07e-18	0.913993	0.358	0.208	6.08e-14	EPCAM/CDH1
CSRP2	1.12e-101	0.689453	0.662	0.387	6.37e-97	ASTRO_3										EGFR	5.48e-49	0.912582	0.666	0.437	3.11e-44	EPCAM/CDH1
FHL2	1.93e-100	0.762104	0.673	0.409	1.1e-95	ASTRO_3										IGF1R	3.76e-59	0.911115	0.717	0.513	2.14e-54	EPCAM/CDH1
CADM1	3.37e-100	0.690885	0.782	0.537	1.91e-95	ASTRO_3										TM9SF3	6.39e-82	0.909872	0.859	0.702	3.63e-77	EPCAM/CDH1
NAA38	1.15e-99	0.655647	0.869	0.668	6.52e-95	ASTRO_3										SLITRK6	1.48e-44	0.903469	0.55	0.32	8.41e-40	EPCAM/CDH1
TXNIP	1.18e-98	0.654421	0.535	0.271	6.7e-94	ASTRO_3										NAALADL2	7.53e-69	0.899294	0.5	0.202	4.28e-64	EPCAM/CDH1
HEG1	8.77e-95	0.679769	0.528	0.273	4.98e-90	ASTRO_3										FAT1	1.27e-61	0.8992	0.735	0.531	7.2e-57	EPCAM/CDH1
PLTP	8.55e-88	0.654035	0.72	0.48	4.85e-83	ASTRO_3										EPCAM	3.28e-53	0.897156	0.835	0.751	1.87e-48	EPCAM/CDH1
PLS3	3.75e-86	0.677677	0.713	0.471	2.13e-81	ASTRO_3										ENDOD1	2.5e-63	0.895714	0.729	0.505	1.42e-58	EPCAM/CDH1
ACTA2	2.22e-75	0.975241	0.599	0.361	1.26e-70	ASTRO_3										LTBP2	1.95e-52	0.893299	0.606	0.364	1.11e-47	EPCAM/CDH1
POSTN	7.31e-74	0.921535	0.665	0.451	4.15e-69	ASTRO_3										PROM1	6.15e-42	0.890505	0.579	0.372	3.49e-37	EPCAM/CDH1
RARRES2	3.33e-73	1.31549	0.423	0.208	1.89e-68	ASTRO_3										CADM1	1.72e-40	0.889814	0.763	0.649	9.76e-36	EPCAM/CDH1
ID3	9.72e-70	0.736054	0.866	0.693	5.52e-65	ASTRO_3										ATP6AP1	1.65e-61	0.881487	0.852	0.712	9.4e-57	EPCAM/CDH1
CYP1B1	5.06e-67	0.659709	0.322	0.137	2.87e-62	ASTRO_3										PRKY	2.66e-69	0.881184	0.47	0.178	1.51e-64	EPCAM/CDH1
IFITM3	3.7e-63	0.732917	0.926	0.863	2.1e-58	ASTRO_3										MAN2A1	1.04e-62	0.880519	0.674	0.436	5.89e-58	EPCAM/CDH1
SERPINE1	7.3e-58	0.679615	0.675	0.466	4.14e-53	ASTRO_3										CD9	1.13e-57	0.880419	0.962	0.941	6.43e-53	EPCAM/CDH1
ID1	7.06e-48	0.6724	0.81	0.684	4.01e-43	ASTRO_3										ATP10D	2.4e-61	0.880342	0.538	0.256	1.36e-56	EPCAM/CDH1
CPA4	2.99e-41	0.651803	0.331	0.179	1.7e-36	ASTRO_3										DST	3.11e-84	0.880076	0.921	0.791	1.77e-79	EPCAM/CDH1
AREG	4.19e-40	0.753831	0.187	0.076	2.38e-35	ASTRO_3										PTPRF	5.22e-82	0.878648	0.857	0.679	2.96e-77	EPCAM/CDH1
ANGPTL4	6.09e-23	0.659662	0.436	0.32	3.46e-18	ASTRO_3										ITGB8	1.4e-28	0.876045	0.594	0.435	7.93e-24	EPCAM/CDH1
TK1	0	2.30993	0.912	0.005	0	ASTRO_4										HERC4	1.11e-55	0.875307	0.619	0.391	6.32e-51	EPCAM/CDH1
RRM2	0	2.23739	0.824	0.003	0	ASTRO_4										FKBP10	2.39e-61	0.873861	0.673	0.43	1.36e-56	EPCAM/CDH1
NUSAP1	0	2.23335	0.765	0.01	0	ASTRO_4										LGALS3BP	1.08e-47	0.872138	0.765	0.59	6.15e-43	EPCAM/CDH1
KIAA0101	0	2.15585	0.882	0.012	0	ASTRO_4										SLC38A10	1.18e-67	0.871314	0.709	0.473	6.68e-63	EPCAM/CDH1
CDK1	0	2.1265	0.794	0.004	0	ASTRO_4										KCNN4	2.45e-57	0.870671	0.692	0.442	1.39e-52	EPCAM/CDH1
MKI67	0	1.71772	0.588	0.002	0	ASTRO_4										LAMP1	9.1e-81	0.870403	0.883	0.771	5.17e-76	EPCAM/CDH1
PBK	0	1.43758	0.618	0.002	0	ASTRO_4										PLD3	2.06e-65	0.86837	0.936	0.802	1.17e-60	EPCAM/CDH1
BIRC5	0	1.23497	0.588	0.004	0	ASTRO_4										EMP1	3.84e-28	0.865258	0.691	0.537	2.18e-23	EPCAM/CDH1
MYBL2	0	1.19735	0.618	0.002	0	ASTRO_4										PLXNA3	1.55e-66	0.862553	0.723	0.484	8.82e-62	EPCAM/CDH1
NCAPG	0	1.14865	0.559	0.004	0	ASTRO_4										EXPH5	6.37e-48	0.85758	0.416	0.18	3.62e-43	EPCAM/CDH1
DLGAP5	0	1.07847	0.441	0.001	0	ASTRO_4										TM9SF2	3.28e-75	0.856123	0.825	0.658	1.86e-70	EPCAM/CDH1
SPC25	0	1.06518	0.5	0.002	0	ASTRO_4										LENG8	2.9e-81	0.853286	0.537	0.201	1.65e-76	EPCAM/CDH1
AURKB	0	0.938381	0.5	0.003	0	ASTRO_4										IGSF3	3.87e-63	0.852141	0.723	0.479	2.2e-58	EPCAM/CDH1
ESCO2	0	0.72825	0.471	0	0	ASTRO_4										PRKCSH	3.25e-75	0.851991	0.858	0.696	1.84e-70	EPCAM/CDH1
DEPDC1	1.78e-307	0.924716	0.382	0.002	1.01e-302	ASTRO_4										TSPAN14	8.8e-63	0.851578	0.702	0.469	5e-58	EPCAM/CDH1
TOP2A	5.54e-297	3.48617	0.941	0.018	3.14e-292	ASTRO_4										ATP2B4	4.96e-70	0.851327	0.862	0.719	2.82e-65	EPCAM/CDH1
CEP55	3.02e-295	0.802308	0.382	0.002	1.72e-290	ASTRO_4										TFPI	1.81e-46	0.84903	0.492	0.258	1.03e-41	EPCAM/CDH1
UBE2C	6.35e-252	2.12039	0.735	0.012	3.61e-247	ASTRO_4										ALS2CL	5.88e-55	0.847456	0.419	0.168	3.34e-50	EPCAM/CDH1
KIF2C	8.98e-246	0.679709	0.382	0.002	5.1e-241	ASTRO_4										AP1G2	1.12e-64	0.845446	0.507	0.226	6.34e-60	EPCAM/CDH1
CKAP2L	9.52e-242	0.77556	0.353	0.002	5.4e-237	ASTRO_4										TINAGL1	2.2e-50	0.845055	0.727	0.515	1.25e-45	EPCAM/CDH1
HIST1H3B	1.61e-240	0.683628	0.324	0.002	9.14e-236	ASTRO_4										ATP1A1	2.65e-76	0.844583	0.952	0.859	1.51e-71	EPCAM/CDH1
HJURP	3.07e-230	0.697248	0.382	0.003	1.74e-225	ASTRO_4										GALNT2	2.61e-71	0.840721	0.825	0.651	1.48e-66	EPCAM/CDH1
ASPM	3.6e-220	1.35732	0.529	0.007	2.04e-215	ASTRO_4										SDC1	7.18e-35	0.839209	0.58	0.409	4.08e-30	EPCAM/CDH1
NDC80	8.46e-217	0.877113	0.353	0.002	4.8e-212	ASTRO_4										CPD	7.48e-60	0.838992	0.797	0.595	4.25e-55	EPCAM/CDH1
HIST1H1B	1.72e-211	1.05865	0.324	0.002	9.75e-207	ASTRO_4										STX16	3.02e-63	0.83829	0.66	0.399	1.72e-58	EPCAM/CDH1
MCM10	2.09e-198	0.960416	0.412	0.004	1.18e-193	ASTRO_4										COL4A6	9.17e-56	0.836773	0.418	0.16	5.21e-51	EPCAM/CDH1
CLSPN	3.41e-185	1.16084	0.5	0.007	1.93e-180	ASTRO_4										PLAU	2.1e-25	0.835701	0.683	0.508	1.19e-20	EPCAM/CDH1
CENPF	1.38e-180	2.26975	0.824	0.024	7.85e-176	ASTRO_4										EPS8L2	1.01e-53	0.833291	0.761	0.598	5.75e-49	EPCAM/CDH1
HMMR	7.65e-176	0.696881	0.324	0.003	4.34e-171	ASTRO_4										PTGES	3.87e-35	0.831677	0.419	0.209	2.2e-30	EPCAM/CDH1
FOXM1	9.1e-174	0.837136	0.412	0.005	5.17e-169	ASTRO_4										TMTC3	3.92e-53	0.829721	0.578	0.344	2.23e-48	EPCAM/CDH1
CDC25C	7.68e-170	0.667984	0.324	0.003	4.36e-165	ASTRO_4										PXDN	1.21e-61	0.828338	0.87	0.734	6.87e-57	EPCAM/CDH1
NUF2	3.72e-169	0.685626	0.353	0.004	2.11e-164	ASTRO_4										MFSD10	1.18e-55	0.827516	0.783	0.627	6.73e-51	EPCAM/CDH1
SHCBP1	6.95e-160	1.0714	0.441	0.007	3.95e-155	ASTRO_4										TACSTD2	3.51e-31	0.826669	0.798	0.655	1.99e-26	EPCAM/CDH1
BUB1B	4.26e-138	0.845449	0.382	0.006	2.42e-133	ASTRO_4										PAPPA	2.42e-13	0.826518	0.749	0.725	1.37e-08	EPCAM/CDH1
CENPU	6.77e-135	1.5395	0.706	0.024	3.84e-130	ASTRO_4										CRIM1	4.15e-49	0.826516	0.681	0.474	2.36e-44	EPCAM/CDH1
PRR11	2.21e-131	1.35173	0.588	0.016	1.25e-126	ASTRO_4										SUN1	6.85e-51	0.826335	0.567	0.348	3.89e-46	EPCAM/CDH1
GTSE1	1.24e-121	1.0962	0.471	0.011	7.06e-117	ASTRO_4										SEMA7A	4.86e-37	0.824988	0.464	0.26	2.76e-32	EPCAM/CDH1
CDT1	3.24e-121	0.94071	0.471	0.011	1.84e-116	ASTRO_4										2023-03-06	2.94e-60	0.82293	0.697	0.467	1.67e-55	EPCAM/CDH1
BRCA2	9.4e-121	1.1588	0.559	0.016	5.34e-116	ASTRO_4										F11R	3.25e-57	0.821971	0.761	0.601	1.85e-52	EPCAM/CDH1
CENPK	4.37e-118	1.41663	0.765	0.032	2.48e-113	ASTRO_4										STRA6	9.32e-41	0.818775	0.45	0.225	5.29e-36	EPCAM/CDH1
CCNE2	3.84e-111	0.654732	0.353	0.006	2.18e-106	ASTRO_4										APLP2	8.06e-82	0.818669	0.982	0.95	4.57e-77	EPCAM/CDH1
TACC3	3.19e-109	1.22606	0.588	0.02	1.81e-104	ASTRO_4										ANKLE2	6.18e-50	0.817601	0.628	0.422	3.51e-45	EPCAM/CDH1
CDC6	5.1e-101	0.965299	0.5	0.015	2.9e-96	ASTRO_4										GAS6	1.36e-38	0.813938	0.748	0.589	7.7e-34	EPCAM/CDH1
CENPM	1.98e-100	1.24791	0.618	0.025	1.13e-95	ASTRO_4										UGCG	1.24e-53	0.81099	0.821	0.677	7.02e-49	EPCAM/CDH1
PRC1	2.49e-98	1.49506	0.618	0.025	1.41e-93	ASTRO_4										SEMA3C	3.33e-37	0.808058	0.604	0.426	1.89e-32	EPCAM/CDH1
TPX2	2.63e-96	1.7706	0.765	0.041	1.49e-91	ASTRO_4										MPZL2	5.21e-35	0.807218	0.554	0.37	2.96e-30	EPCAM/CDH1
CDCA8	1.1e-92	0.709376	0.353	0.008	6.26e-88	ASTRO_4										P4HB	6.39e-79	0.806317	0.984	0.924	3.63e-74	EPCAM/CDH1
GINS4	1.99e-89	0.802226	0.471	0.016	1.13e-84	ASTRO_4										SON	1.07e-82	0.801427	0.936	0.853	6.09e-78	EPCAM/CDH1
CCNB2	3.81e-89	0.965062	0.412	0.012	2.17e-84	ASTRO_4										PRPF4B	3.76e-51	0.799466	0.766	0.607	2.14e-46	EPCAM/CDH1
ZWINT	2.63e-84	1.11866	0.676	0.035	1.49e-79	ASTRO_4										TMEM132A	3.87e-48	0.799014	0.681	0.476	2.2e-43	EPCAM/CDH1
CENPE	4.24e-82	0.779702	0.412	0.013	2.41e-77	ASTRO_4										RBM6	1.8e-51	0.796042	0.595	0.364	1.02e-46	EPCAM/CDH1
RAD51AP1	1.2e-78	1.11383	0.588	0.029	6.84e-74	ASTRO_4										CALR	2.08e-63	0.795111	0.963	0.941	1.18e-58	EPCAM/CDH1
XRCC2	2.2e-78	0.717198	0.353	0.01	1.25e-73	ASTRO_4										CD109	1.22e-44	0.794942	0.507	0.277	6.95e-40	EPCAM/CDH1
RFC3	1.39e-77	1.42709	0.676	0.039	7.88e-73	ASTRO_4										CTNND1	3.03e-58	0.79385	0.807	0.649	1.72e-53	EPCAM/CDH1
MAD2L1	1.42e-72	1.35181	0.765	0.054	8.04e-68	ASTRO_4										VPS13C	2.48e-53	0.79129	0.663	0.45	1.41e-48	EPCAM/CDH1
HELLS	4.33e-68	1.45886	0.676	0.046	2.46e-63	ASTRO_4										PDIA6	1.04e-63	0.785261	0.912	0.852	5.92e-59	EPCAM/CDH1
CDC20	1.22e-64	0.671787	0.324	0.01	6.95e-60	ASTRO_4										PPP6R2	5.86e-43	0.783785	0.706	0.548	3.33e-38	EPCAM/CDH1
GINS2	1.7e-58	1.18365	0.588	0.039	9.65e-54	ASTRO_4										DAG1	1.48e-48	0.777875	0.721	0.556	8.4e-44	EPCAM/CDH1
MND1	7.14e-57	0.689487	0.5	0.028	4.05e-52	ASTRO_4										SPINT1	4.26e-58	0.776904	0.928	0.862	2.42e-53	EPCAM/CDH1
ATAD2	2.32e-56	1.77834	0.794	0.081	1.32e-51	ASTRO_4										ELOVL6	1.54e-23	0.771869	0.4	0.245	8.76e-19	EPCAM/CDH1
HMGB2	3.17e-54	2.01258	0.824	0.092	1.8e-49	ASTRO_4										SLC1A6	2.58e-31	0.77183	0.443	0.247	1.47e-26	EPCAM/CDH1
BRCA1	3.52e-51	0.820427	0.5	0.032	2e-46	ASTRO_4										MUC16	1.36e-19	0.770089	0.155	0.052	7.75e-15	EPCAM/CDH1
CCNA2	3.87e-50	0.702006	0.324	0.013	2.2e-45	ASTRO_4										COL18A1	2.24e-42	0.769795	0.695	0.502	1.27e-37	EPCAM/CDH1
LMNB1	7.34e-49	0.688274	0.382	0.019	4.17e-44	ASTRO_4										GNS	1.07e-52	0.769618	0.696	0.499	6.07e-48	EPCAM/CDH1
SMC4	9.88e-49	1.81469	0.824	0.099	5.61e-44	ASTRO_4										SYT14	2.77e-49	0.768666	0.501	0.247	1.57e-44	EPCAM/CDH1
TRIP13	2.83e-48	1.01234	0.471	0.03	1.61e-43	ASTRO_4										WLS	1.67e-54	0.76715	0.835	0.66	9.49e-50	EPCAM/CDH1
CENPN	1.14e-46	0.832811	0.5	0.035	6.49e-42	ASTRO_4										SERINC3	2.16e-63	0.766409	0.863	0.727	1.22e-58	EPCAM/CDH1
UBE2T	9.54e-46	1.53252	0.794	0.093	5.42e-41	ASTRO_4										PLXNB1	2.26e-47	0.765751	0.604	0.38	1.28e-42	EPCAM/CDH1
CHAF1A	1.83e-45	0.668567	0.412	0.024	1.04e-40	ASTRO_4										MMP2	2.51e-27	0.762593	0.689	0.56	1.42e-22	EPCAM/CDH1
ORC6	1.84e-45	0.985684	0.559	0.045	1.04e-40	ASTRO_4										SVEP1	3.8e-26	0.760307	0.455	0.288	2.16e-21	EPCAM/CDH1
CDKN3	4.69e-42	0.807546	0.529	0.043	2.66e-37	ASTRO_4										SNHG14	6.42e-51	0.759674	0.673	0.454	3.65e-46	EPCAM/CDH1
DHFR	7.41e-41	0.702743	0.441	0.031	4.2e-36	ASTRO_4										MGEA5	1.07e-48	0.756899	0.716	0.538	6.07e-44	EPCAM/CDH1
HIST1H1D	2.84e-39	1.48354	0.353	0.021	1.62e-34	ASTRO_4										RNF213	2.78e-49	0.756429	0.637	0.426	1.58e-44	EPCAM/CDH1
KIF20B	1.25e-38	0.77232	0.441	0.033	7.07e-34	ASTRO_4										SERINC1	2.53e-65	0.754614	0.871	0.737	1.44e-60	EPCAM/CDH1
MCM2	2.12e-38	0.698357	0.471	0.037	1.21e-33	ASTRO_4										SIL1	1.07e-44	0.752171	0.632	0.424	6.09e-40	EPCAM/CDH1
EZH2	4.46e-38	0.992237	0.706	0.084	2.53e-33	ASTRO_4										OXTR	4.19e-33	0.751632	0.314	0.13	2.38e-28	EPCAM/CDH1
E2F1	4.09e-37	0.806792	0.441	0.034	2.32e-32	ASTRO_4										INPPL1	1.3e-41	0.749778	0.615	0.419	7.38e-37	EPCAM/CDH1
VRK1	1.37e-36	0.923224	0.706	0.088	7.8e-32	ASTRO_4										CCDC14	1.84e-54	0.748582	0.45	0.193	1.05e-49	EPCAM/CDH1
MCM5	9.24e-36	1.06273	0.5	0.046	5.25e-31	ASTRO_4										SORT1	6.22e-41	0.747375	0.656	0.494	3.53e-36	EPCAM/CDH1
KIF23	1.38e-35	0.728824	0.353	0.023	7.82e-31	ASTRO_4										PCDH1	1.37e-31	0.745212	0.476	0.303	7.77e-27	EPCAM/CDH1
MCM4	1.66e-35	0.966926	0.529	0.052	9.41e-31	ASTRO_4										TNFRSF10B	2.77e-52	0.745175	0.773	0.62	1.57e-47	EPCAM/CDH1
PTTG1	1.25e-34	1.89111	0.676	0.093	7.08e-30	ASTRO_4										NFAT5	7.91e-53	0.742692	0.51	0.25	4.49e-48	EPCAM/CDH1
RRM1	3.05e-34	1.52081	0.824	0.141	1.73e-29	ASTRO_4										MYOF	1.4e-55	0.74222	0.819	0.626	7.94e-51	EPCAM/CDH1
MIS18A	7.06e-34	0.830233	0.647	0.078	4.01e-29	ASTRO_4										PCYOX1	3.18e-55	0.73847	0.752	0.566	1.81e-50	EPCAM/CDH1
TYMS	1.91e-31	2.72395	0.882	0.213	1.09e-26	ASTRO_4										GLB1	2.9e-42	0.737871	0.626	0.45	1.65e-37	EPCAM/CDH1
PSMC3IP	2.73e-30	0.737445	0.529	0.058	1.55e-25	ASTRO_4										AHSA2	1.64e-73	0.734141	0.383	0.099	9.3e-69	EPCAM/CDH1
FAM111A	7.89e-30	0.818569	0.412	0.037	4.48e-25	ASTRO_4										SPG7	7.09e-50	0.73396	0.603	0.373	4.02e-45	EPCAM/CDH1
CCNB1	1.11e-29	1.44213	0.618	0.087	6.28e-25	ASTRO_4										GRN	7.13e-67	0.733218	0.943	0.868	4.05e-62	EPCAM/CDH1
RFC4	1.43e-28	0.830209	0.618	0.085	8.11e-24	ASTRO_4										THSD4	6.24e-49	0.732332	0.465	0.219	3.54e-44	EPCAM/CDH1
E2F7	1.59e-28	0.860408	0.5	0.055	9.01e-24	ASTRO_4										SKIL	2.96e-49	0.732259	0.847	0.74	1.68e-44	EPCAM/CDH1
FEN1	2.18e-28	0.878023	0.5	0.057	1.24e-23	ASTRO_4										ADAMTS6	2.08e-41	0.730734	0.316	0.11	1.18e-36	EPCAM/CDH1
DIAPH3	6.42e-28	1.34487	0.588	0.084	3.64e-23	ASTRO_4										DDX5	3.44e-50	0.730633	0.936	0.879	1.95e-45	EPCAM/CDH1
MCM7	2.4e-27	1.41351	0.765	0.144	1.36e-22	ASTRO_4										ITPR3	1.8e-35	0.730373	0.459	0.271	1.02e-30	EPCAM/CDH1
SMC2	4.39e-27	1.53331	0.824	0.179	2.49e-22	ASTRO_4										MACF1	4.21e-69	0.729951	0.94	0.847	2.39e-64	EPCAM/CDH1
GMNN	1.94e-26	1.47874	0.706	0.129	1.1e-21	ASTRO_4										ANO6	5.44e-47	0.72896	0.659	0.47	3.09e-42	EPCAM/CDH1
CKS2	1.38e-24	1.20804	0.706	0.137	7.86e-20	ASTRO_4										MSMO1	3.86e-35	0.727786	0.721	0.559	2.19e-30	EPCAM/CDH1
TMEM97	1.79e-24	1.19468	0.706	0.131	1.02e-19	ASTRO_4										ADAM10	9.74e-45	0.727694	0.646	0.451	5.53e-40	EPCAM/CDH1
CENPW	1.41e-23	0.888798	0.676	0.121	8e-19	ASTRO_4										ATP2A2	1.2e-51	0.726227	0.814	0.663	6.83e-47	EPCAM/CDH1
SGO2	5.44e-23	1.1236	0.5	0.069	3.09e-18	ASTRO_4										SLC38A1	7.18e-58	0.726025	0.833	0.687	4.08e-53	EPCAM/CDH1
H2AFZ	2.37e-21	2.37632	1	0.798	1.34e-16	ASTRO_4										SERPING1	2.5e-33	0.725962	0.573	0.393	1.42e-28	EPCAM/CDH1
FBXO5	3.76e-21	0.873394	0.412	0.052	2.14e-16	ASTRO_4										PDIA4	3.65e-50	0.724896	0.845	0.736	2.07e-45	EPCAM/CDH1
MIS18BP1	4.88e-21	0.81682	0.559	0.091	2.77e-16	ASTRO_4										SLC7A5	1.7e-24	0.724297	0.696	0.556	9.64e-20	EPCAM/CDH1
HMGB1	2.68e-20	1.72473	1	0.854	1.52e-15	ASTRO_4										GOLGA2	5.3e-54	0.723727	0.847	0.721	3.01e-49	EPCAM/CDH1
TMPO	5.13e-20	1.19012	0.735	0.179	2.92e-15	ASTRO_4										MYADM	5.25e-27	0.721816	0.656	0.534	2.98e-22	EPCAM/CDH1
PCNA	4.38e-19	1.69448	0.765	0.209	2.49e-14	ASTRO_4										VTCN1	3.24e-34	0.716134	0.674	0.474	1.84e-29	EPCAM/CDH1
HIST1H4C	4.53e-19	2.75566	1	0.635	2.57e-14	ASTRO_4										TMEM106B	4.1e-38	0.715968	0.636	0.459	2.33e-33	EPCAM/CDH1
PTMA	4.87e-19	1.54608	1	0.971	2.77e-14	ASTRO_4										ERO1A	1.99e-36	0.715394	0.733	0.608	1.13e-31	EPCAM/CDH1
TUBA1B	6.34e-18	1.91543	1	0.868	3.6e-13	ASTRO_4										ITM2C	1.23e-28	0.713274	0.779	0.709	6.99e-24	EPCAM/CDH1
LRR1	7.23e-18	0.663404	0.441	0.067	4.11e-13	ASTRO_4										SMCR5	6.68e-69	0.711863	0.359	0.088	3.79e-64	EPCAM/CDH1
DEK	8.06e-18	1.77275	0.971	0.535	4.58e-13	ASTRO_4										PLOD2	1.28e-24	0.711633	0.759	0.652	7.28e-20	EPCAM/CDH1
H2AFX	1.4e-17	1.23804	0.853	0.292	7.93e-13	ASTRO_4										CLDN7	1.24e-44	0.709815	0.925	0.88	7.04e-40	EPCAM/CDH1
USP1	3.68e-17	1.00192	0.676	0.167	2.09e-12	ASTRO_4										MPRIP	4.38e-41	0.70895	0.625	0.442	2.49e-36	EPCAM/CDH1
EXOSC9	7.27e-17	0.817294	0.618	0.139	4.13e-12	ASTRO_4										PTPRK	5.66e-41	0.708068	0.529	0.311	3.21e-36	EPCAM/CDH1
DUT	1.83e-16	1.48276	0.971	0.523	1.04e-11	ASTRO_4										DIP2A	6.36e-36	0.706926	0.623	0.447	3.61e-31	EPCAM/CDH1
MCM6	2.04e-15	0.804563	0.5	0.099	1.16e-10	ASTRO_4										TLE4	1.69e-30	0.706367	0.708	0.583	9.57e-26	EPCAM/CDH1
RNASEH2A	4.85e-15	1.05373	0.588	0.139	2.75e-10	ASTRO_4										TTC14	1.14e-41	0.70552	0.529	0.315	6.45e-37	EPCAM/CDH1
RANBP1	2.03e-14	1.37962	1	0.751	1.15e-09	ASTRO_4										NR3C1	3.29e-37	0.705467	0.679	0.516	1.87e-32	EPCAM/CDH1
NASP	2.06e-14	1.33508	0.882	0.417	1.17e-09	ASTRO_4										ITGAV	4.79e-55	0.705038	0.847	0.702	2.72e-50	EPCAM/CDH1
SYNE2	3.41e-14	1.11836	0.824	0.289	1.94e-09	ASTRO_4										ABCA1	4.5e-33	0.704815	0.607	0.43	2.55e-28	EPCAM/CDH1
MCM3	3.98e-14	0.887462	0.5	0.106	2.26e-09	ASTRO_4										CTB-89H12.4	3.12e-42	0.704021	0.391	0.172	1.77e-37	EPCAM/CDH1
TUBB	9.9e-14	1.00623	1	0.968	5.62e-09	ASTRO_4										SCARB2	5.18e-47	0.702482	0.759	0.603	2.94e-42	EPCAM/CDH1
DBF4	1.04e-13	0.658594	0.382	0.066	5.89e-09	ASTRO_4										SELENOI	2.48e-37	0.70054	0.5	0.302	1.41e-32	EPCAM/CDH1
NCAPD2	2.09e-13	0.72629	0.5	0.11	1.19e-08	ASTRO_4										ATP6AP2	2.09e-50	0.69926	0.841	0.766	1.19e-45	EPCAM/CDH1
CKAP2	4.53e-13	1.06449	0.765	0.27	2.57e-08	ASTRO_4										SREBF1	3.86e-44	0.699108	0.605	0.378	2.19e-39	EPCAM/CDH1
PSIP1	9.16e-13	1.03923	0.735	0.255	5.2e-08	ASTRO_4										PRRG1	7.31e-42	0.698233	0.49	0.268	4.15e-37	EPCAM/CDH1
SRSF7	1.24e-12	1.30248	0.971	0.554	7.07e-08	ASTRO_4										CAST	3.97e-25	0.697263	0.955	0.909	2.25e-20	EPCAM/CDH1
RBBP8	4.5e-12	0.735757	0.529	0.132	2.56e-07	ASTRO_4										DOCK5	2.87e-41	0.69694	0.479	0.263	1.63e-36	EPCAM/CDH1
POLD3	4.75e-12	0.833127	0.529	0.132	2.7e-07	ASTRO_4										TAF1D	1.12e-38	0.695919	0.669	0.501	6.38e-34	EPCAM/CDH1
MGME1	5.2e-12	0.791778	0.471	0.108	2.95e-07	ASTRO_4										MAGI1	3.5e-38	0.694489	0.605	0.406	1.99e-33	EPCAM/CDH1
NUDT1	7.58e-12	0.938835	0.794	0.293	4.3e-07	ASTRO_4										TPBG	1.76e-34	0.692963	0.683	0.546	9.99e-30	EPCAM/CDH1
CBX3	1.25e-11	0.977882	1	0.929	7.08e-07	ASTRO_4										GOLGB1	1.76e-48	0.691446	0.786	0.647	1e-43	EPCAM/CDH1
FANCL	1.75e-11	0.6716	0.471	0.105	9.92e-07	ASTRO_4										GANAB	6.77e-46	0.690659	0.714	0.562	3.85e-41	EPCAM/CDH1
ITGB3BP	2.67e-11	0.960671	0.765	0.307	1.52e-06	ASTRO_4										CLK1	3.87e-40	0.689552	0.572	0.368	2.2e-35	EPCAM/CDH1
DNMT1	3.02e-11	1.29223	0.853	0.42	1.72e-06	ASTRO_4										DYNC1H1	1.24e-53	0.688809	0.927	0.843	7.04e-49	EPCAM/CDH1
SLC29A1	3.48e-11	1.06061	0.588	0.17	1.98e-06	ASTRO_4										GLG1	7.38e-51	0.688524	0.789	0.636	4.19e-46	EPCAM/CDH1
STMN1	3.7e-11	2.11448	0.794	0.423	2.1e-06	ASTRO_4										TM9SF4	1.92e-43	0.688508	0.585	0.369	1.09e-38	EPCAM/CDH1
BTG3	3.98e-11	1.22341	0.941	0.717	2.26e-06	ASTRO_4										HNRNPH1	4.02e-36	0.688254	0.704	0.569	2.28e-31	EPCAM/CDH1
TMSB15A	4.8e-11	0.808605	0.5	0.134	2.73e-06	ASTRO_4										SEC61A1	1.98e-51	0.687858	0.868	0.751	1.13e-46	EPCAM/CDH1
CKS1B	6e-11	0.816315	0.618	0.194	3.4e-06	ASTRO_4										ADAM9	1.78e-42	0.686906	0.755	0.626	1.01e-37	EPCAM/CDH1
CCDC34	7.98e-11	0.996226	0.676	0.226	4.53e-06	ASTRO_4										SPTLC2	2.52e-38	0.6869	0.521	0.313	1.43e-33	EPCAM/CDH1
EXOSC8	1.87e-10	0.698351	0.706	0.244	1.06e-05	ASTRO_4										DSE	2.52e-40	0.68295	0.595	0.394	1.43e-35	EPCAM/CDH1
PRKDC	3.13e-10	1.11674	0.971	0.701	1.78e-05	ASTRO_4										MYO6	6.93e-40	0.682162	0.745	0.594	3.93e-35	EPCAM/CDH1
TUBG1	6.27e-10	0.875937	0.765	0.299	3.56e-05	ASTRO_4										ATP2C1	1.52e-41	0.679808	0.704	0.545	8.61e-37	EPCAM/CDH1
RPA3	1.15e-09	1.16094	0.824	0.474	6.55e-05	ASTRO_4										NPEPPS	2.46e-40	0.679207	0.718	0.55	1.4e-35	EPCAM/CDH1
SMC3	1.4e-09	0.889541	0.765	0.328	7.92e-05	ASTRO_4										PMEL	2.46e-25	0.67804	0.217	0.08	1.4e-20	EPCAM/CDH1
LDHB	1.5e-09	0.786485	1	0.932	8.52e-05	ASTRO_4										OBSL1	7.2e-33	0.677064	0.669	0.541	4.09e-28	EPCAM/CDH1
TCOF1	1.8e-09	0.7116	0.618	0.21	0.000102123	ASTRO_4										EPHA2	8.81e-31	0.676341	0.526	0.351	5e-26	EPCAM/CDH1
XRCC5	1.86e-09	0.842059	0.971	0.709	0.000105826	ASTRO_4										VPS13A	8.93e-43	0.675504	0.489	0.265	5.07e-38	EPCAM/CDH1
CENPX	2.36e-09	1.05471	0.824	0.457	0.00013383	ASTRO_4										PNISR	7.07e-36	0.674584	0.635	0.47	4.02e-31	EPCAM/CDH1
FBLN1	3.18e-09	1.03067	0.882	0.542	0.00018039	ASTRO_4										AHNAK	2.73e-48	0.674077	0.921	0.835	1.55e-43	EPCAM/CDH1
NOP56	4.68e-09	0.967711	0.794	0.376	0.00026578	ASTRO_4										CEMIP	1.71e-17	0.67385	0.205	0.091	9.72e-13	EPCAM/CDH1
TUBB4B	4.96e-09	1.35681	0.912	0.703	0.000281482	ASTRO_4										TENM3	2.03e-35	0.673328	0.457	0.256	1.15e-30	EPCAM/CDH1
SLC5A3	6.41e-09	0.852497	0.647	0.251	0.000364241	ASTRO_4										DCBLD2	3.7e-18	0.673017	0.733	0.664	2.1e-13	EPCAM/CDH1
SNRPD1	6.87e-09	1.19522	0.971	0.707	0.000390237	ASTRO_4										SEL1L	1.81e-41	0.671399	0.598	0.395	1.03e-36	EPCAM/CDH1
C19orf48	8.47e-09	0.840253	0.618	0.229	0.000480871	ASTRO_4										THBS3	2.09e-36	0.670706	0.476	0.274	1.19e-31	EPCAM/CDH1
BRI3BP	9.29e-09	0.681795	0.382	0.099	0.000527362	ASTRO_4										TNK2	1.78e-41	0.668827	0.44	0.213	1.01e-36	EPCAM/CDH1
PPM1G	1.46e-08	0.991053	0.882	0.563	0.000828994	ASTRO_4										RP11-496I9.1	2.27e-53	0.667132	0.322	0.093	1.29e-48	EPCAM/CDH1
DTYMK	1.73e-08	0.899632	0.853	0.432	0.000981937	ASTRO_4										P4HA1	1.16e-35	0.66611	0.771	0.659	6.6e-31	EPCAM/CDH1
TOPBP1	1.94e-08	0.733863	0.5	0.152	0.00110251	ASTRO_4										TMBIM6	2.44e-58	0.665753	0.957	0.938	1.38e-53	EPCAM/CDH1
NUCKS1	2.51e-08	1.04772	0.941	0.817	0.00142455	ASTRO_4										PGRMC2	4.91e-44	0.66435	0.736	0.575	2.79e-39	EPCAM/CDH1
CMSS1	2.79e-08	0.876296	0.765	0.342	0.00158288	ASTRO_4										DDR1	3.47e-45	0.663261	0.845	0.746	1.97e-40	EPCAM/CDH1
SKA2	3.05e-08	0.759474	0.794	0.358	0.00173458	ASTRO_4										HDAC7	1.64e-32	0.66257	0.525	0.345	9.3e-28	EPCAM/CDH1
HES1	3.23e-08	1.22459	0.882	0.526	0.00183451	ASTRO_4										MAPK8IP3	5.87e-69	0.662521	0.436	0.137	3.33e-64	EPCAM/CDH1
SERBP1	3.94e-08	0.803881	0.971	0.862	0.00223491	ASTRO_4										HACD2	5.04e-34	0.662121	0.53	0.339	2.86e-29	EPCAM/CDH1
DCTPP1	4.02e-08	0.828182	0.765	0.35	0.00228529	ASTRO_4										GALNT3	2.17e-39	0.661492	0.656	0.468	1.23e-34	EPCAM/CDH1
HMGN2	5.43e-08	1.16756	0.794	0.462	0.00308165	ASTRO_4										TMEM30A	3.27e-47	0.660542	0.802	0.659	1.86e-42	EPCAM/CDH1
PSMG1	5.51e-08	0.70635	0.735	0.313	0.00312981	ASTRO_4										HMGCR	2.95e-31	0.660184	0.638	0.476	1.67e-26	EPCAM/CDH1
HNRNPA2B1	5.93e-08	0.848021	0.941	0.883	0.0033666	ASTRO_4										LRPAP1	1.03e-36	0.659215	0.846	0.762	5.85e-32	EPCAM/CDH1
HNRNPD	6.27e-08	1.1318	0.824	0.554	0.00356196	ASTRO_4										IGFBP4	5.42e-24	0.659103	0.653	0.483	3.08e-19	EPCAM/CDH1
UFL1	6.68e-08	0.683288	0.735	0.312	0.00379148	ASTRO_4										HYOU1	1.23e-37	0.658815	0.663	0.515	6.99e-33	EPCAM/CDH1
HNRNPAB	7.72e-08	1.00551	0.912	0.687	0.00438279	ASTRO_4										LIPA	1.69e-20	0.658435	0.452	0.312	9.57e-16	EPCAM/CDH1
HSPD1	9.85e-08	0.91688	0.882	0.789	0.00559303	ASTRO_4										PTPRU	2.23e-35	0.657095	0.462	0.261	1.27e-30	EPCAM/CDH1
PA2G4	1.19e-07	0.920076	0.971	0.711	0.006742	ASTRO_4										PHLDB2	2.77e-26	0.656811	0.493	0.334	1.57e-21	EPCAM/CDH1
RIF1	1.27e-07	0.777697	0.676	0.309	0.00719369	ASTRO_4										SRSF5	4.6e-37	0.656307	0.704	0.52	2.61e-32	EPCAM/CDH1
HNRNPM	2.31e-07	0.82267	0.941	0.823	0.0131203	ASTRO_4										SLC17A5	1.47e-32	0.656193	0.481	0.296	8.37e-28	EPCAM/CDH1
CEBPZ	2.49e-07	0.678479	0.794	0.411	0.0141525	ASTRO_4										RPN1	2.61e-40	0.655989	0.77	0.652	1.48e-35	EPCAM/CDH1
RAN	2.85e-07	0.805992	1	0.918	0.0161744	ASTRO_4										CFTR	7.9e-09	0.655317	0.325	0.224	0.000448721	EPCAM/CDH1
CBX5	3.12e-07	0.827559	0.941	0.653	0.0177427	ASTRO_4										MANBA	4.69e-40	0.655206	0.449	0.235	2.67e-35	EPCAM/CDH1
POLE3	3.6e-07	0.697866	0.676	0.297	0.0204443	ASTRO_4										MME	2.16e-30	0.654459	0.286	0.119	1.23e-25	EPCAM/CDH1
TUBA1C	3.86e-07	0.87481	0.941	0.686	0.0218925	ASTRO_4										MRC2	9.05e-23	0.652119	0.635	0.528	5.14e-18	EPCAM/CDH1
SNRPB	4.16e-07	0.86996	0.912	0.659	0.0236079	ASTRO_4										FBN2	1.77e-17	0.651533	0.468	0.344	1e-12	EPCAM/CDH1
SMC1A	4.29e-07	0.846161	0.588	0.263	0.0243345	ASTRO_4										ENC1	5.57e-32	0.651213	0.711	0.528	3.16e-27	EPCAM/CDH1
ALYREF	4.43e-07	0.88923	0.676	0.31	0.0251472	ASTRO_4										VEGFA	8.25e-17	0.650963	0.595	0.477	4.69e-12	EPCAM/CDH1
HIST1H1C	4.7e-07	1.07649	0.676	0.298	0.0267001	ASTRO_4										GPC1	4.58e-33	0.650452	0.527	0.33	2.6e-28	EPCAM/CDH1
PARP1	5.2e-07	0.773976	0.735	0.362	0.0295253	ASTRO_4										SAA1	5.67e-94	3.06117	0.527	0.158	3.22e-89	PRE-ASTRO
HNRNPU	7.04e-07	0.829419	0.941	0.719	0.0399497	ASTRO_4										CHI3L2	8.61e-229	3.04438	0.846	0.216	4.89e-224	PRE-ASTRO
MAD2L2	7.66e-07	0.66356	0.706	0.327	0.0435234	ASTRO_4										SAA2	1.35e-114	2.92776	0.5	0.101	7.69e-110	PRE-ASTRO
CRLF1	8.53e-07	0.677391	0.853	0.41	0.0484455	ASTRO_4										S100A2	5.32e-150	2.85055	0.716	0.213	3.02e-145	PRE-ASTRO
																MGP	1.03e-144	2.83827	0.886	0.47	5.87e-140	PRE-ASTRO
																S100B	5.81e-89	2.6143	0.466	0.129	3.3e-84	PRE-ASTRO
																S100A1	3.84e-185	2.56557	0.689	0.141	2.18e-180	PRE-ASTRO
																COL2A1	5.76e-143	2.53543	0.63	0.138	3.27e-138	PRE-ASTRO
																SBSN	1.54e-70	2.47818	0.253	0.03	8.74e-66	PRE-ASTRO
																WFDC2	2.2e-181	2.46417	0.996	0.74	1.25e-176	PRE-ASTRO
																CHI3L1	1.47e-95	2.4279	0.417	0.079	8.33e-91	PRE-ASTRO
																TNFRSF11B	1.35e-78	2.12943	0.592	0.239	7.64e-74	PRE-ASTRO
																SOD2	1.21e-93	1.91837	0.679	0.319	6.88e-89	PRE-ASTRO
																RBP4	2.08e-94	1.81706	0.518	0.146	1.18e-89	PRE-ASTRO
																MT2A	1.35e-72	1.7697	0.811	0.511	7.64e-68	PRE-ASTRO
																FABP7	3.74e-85	1.74945	0.393	0.083	2.12e-80	PRE-ASTRO
																NNMT	1.2e-104	1.67549	0.802	0.415	6.8e-100	PRE-ASTRO
																GPX3	6.06e-80	1.56437	0.672	0.31	3.44e-75	PRE-ASTRO
																CILP	8.79e-48	1.55299	0.206	0.033	4.99e-43	PRE-ASTRO
																SERPINA1	1.09e-23	1.53265	0.392	0.226	6.17e-19	PRE-ASTRO
																MMP7	7.51e-27	1.51968	0.444	0.256	4.26e-22	PRE-ASTRO
																MT1G	5.22e-27	1.48357	0.142	0.029	2.96e-22	PRE-ASTRO
																NOV	1.23e-82	1.47767	0.472	0.135	7e-78	PRE-ASTRO
																DBNDD1	4.07e-133	1.47707	0.734	0.29	2.31e-128	PRE-ASTRO
																TUBA4A	1.94e-78	1.44195	0.725	0.422	1.1e-73	PRE-ASTRO
																MT1E	3.08e-50	1.44059	0.512	0.234	1.75e-45	PRE-ASTRO
																TIMP1	4.33e-78	1.3942	0.948	0.82	2.46e-73	PRE-ASTRO
																S100A10	2.27e-144	1.37742	0.997	0.95	1.29e-139	PRE-ASTRO
																CAPN6	6.12e-96	1.35948	0.464	0.105	3.47e-91	PRE-ASTRO
																COL11A1	1.22e-66	1.35556	0.738	0.427	6.93e-62	PRE-ASTRO
																TUBB2B	5.44e-59	1.31749	0.627	0.323	3.09e-54	PRE-ASTRO
																TPI1	2.79e-136	1.27318	0.993	0.869	1.58e-131	PRE-ASTRO
																MT1X	5.07e-61	1.27307	0.635	0.306	2.88e-56	PRE-ASTRO
																NRP2	7.33e-45	1.25489	0.503	0.266	4.16e-40	PRE-ASTRO
																S100A13	9.77e-93	1.25114	0.942	0.707	5.55e-88	PRE-ASTRO
																CRYAB	1.75e-87	1.24878	0.599	0.2	9.94e-83	PRE-ASTRO
																CNN3	7.36e-134	1.23678	0.942	0.676	4.18e-129	PRE-ASTRO
																CST6	6.98e-23	1.22758	0.572	0.393	3.96e-18	PRE-ASTRO
																C2orf40	2.4e-98	1.22424	0.459	0.098	1.36e-93	PRE-ASTRO
																HLA-A	3.81e-79	1.22236	0.781	0.459	2.16e-74	PRE-ASTRO
																ENO1	6.11e-157	1.18928	0.991	0.892	3.47e-152	PRE-ASTRO
																MSN	1.58e-100	1.18549	0.825	0.48	8.97e-96	PRE-ASTRO
																HPD	9.12e-58	1.15398	0.343	0.091	5.18e-53	PRE-ASTRO
																UGP2	6.55e-128	1.15367	0.981	0.899	3.72e-123	PRE-ASTRO
																MT1F	1.87e-58	1.14138	0.533	0.232	1.06e-53	PRE-ASTRO
																TAGLN	9.18e-44	1.14064	0.743	0.491	5.21e-39	PRE-ASTRO
																SERPINE2	4.85e-79	1.1196	0.862	0.564	2.75e-74	PRE-ASTRO
																TPM2	1.57e-79	1.10857	0.942	0.72	8.91e-75	PRE-ASTRO
																SRPX	1.55e-83	1.10695	0.719	0.371	8.79e-79	PRE-ASTRO
																C6orf15	2.83e-35	1.10397	0.201	0.048	1.61e-30	PRE-ASTRO
																SPTSSA	1.42e-94	1.09997	0.825	0.522	8.08e-90	PRE-ASTRO
																COL9A3	1.55e-52	1.09348	0.831	0.598	8.79e-48	PRE-ASTRO
																CCL2	3.61e-22	1.06411	0.365	0.191	2.05e-17	PRE-ASTRO
																GFRA3	1.26e-93	1.06223	0.303	0.029	7.15e-89	PRE-ASTRO
																ATOX1	7.31e-98	1.05982	0.979	0.816	4.15e-93	PRE-ASTRO
																ID1	2.44e-59	1.05818	0.837	0.569	1.38e-54	PRE-ASTRO
																FBXO32	1.87e-45	1.05209	0.552	0.281	1.06e-40	PRE-ASTRO
																SCD	3.69e-46	1.04255	0.904	0.819	2.1e-41	PRE-ASTRO
																ASS1	7.65e-66	1.03203	0.587	0.274	4.34e-61	PRE-ASTRO
																IGFBP7	6.86e-33	1.01232	0.892	0.789	3.9e-28	PRE-ASTRO
																FAM129A	2.1e-64	1.01033	0.499	0.191	1.19e-59	PRE-ASTRO
																LMO4	5.41e-74	1.00183	0.889	0.717	3.07e-69	PRE-ASTRO
																IER3	2.44e-45	0.997681	0.846	0.705	1.39e-40	PRE-ASTRO
																ITM2A	6.11e-47	0.984546	0.762	0.528	3.47e-42	PRE-ASTRO
																DSTN	6.45e-93	0.980844	0.993	0.938	3.66e-88	PRE-ASTRO
																BNIP3	9.88e-77	0.977822	0.831	0.531	5.61e-72	PRE-ASTRO
																CALCB	2.67e-43	0.966615	0.178	0.026	1.52e-38	PRE-ASTRO
																MCAM	5.45e-69	0.96553	0.814	0.547	3.09e-64	PRE-ASTRO
																MT1M	8.18e-33	0.961742	0.141	0.022	4.65e-28	PRE-ASTRO
																SUB1	5.6e-92	0.955454	0.979	0.831	3.18e-87	PRE-ASTRO
																FHL3	7.65e-72	0.942749	0.515	0.192	4.34e-67	PRE-ASTRO
																CLIC4	1.45e-50	0.90904	0.83	0.666	8.24e-46	PRE-ASTRO
																CDC34	1.34e-52	0.891128	0.737	0.5	7.62e-48	PRE-ASTRO
																GSTA1	3.78e-47	0.885371	0.283	0.07	2.14e-42	PRE-ASTRO
																ISG20	2.35e-55	0.883743	0.352	0.101	1.33e-50	PRE-ASTRO
																FKBP1A	2.08e-62	0.878898	0.883	0.631	1.18e-57	PRE-ASTRO
																IL32	2.41e-46	0.8785	0.506	0.231	1.37e-41	PRE-ASTRO
																ACTN1	2.17e-69	0.872727	0.963	0.855	1.23e-64	PRE-ASTRO
																CARHSP1	2.13e-58	0.871736	0.793	0.549	1.21e-53	PRE-ASTRO
																SERPINF1	4.72e-49	0.868492	0.249	0.05	2.68e-44	PRE-ASTRO
																NDUFA4L2	2.29e-37	0.866659	0.206	0.046	1.3e-32	PRE-ASTRO
																PKIB	4.34e-42	0.863151	0.624	0.385	2.47e-37	PRE-ASTRO
																ALDOC	9.58e-67	0.86204	0.364	0.091	5.44e-62	PRE-ASTRO
																DHRS11	1.8e-64	0.857894	0.55	0.234	1.02e-59	PRE-ASTRO
																FLNC	2.88e-27	0.857286	0.741	0.603	1.64e-22	PRE-ASTRO
																FAM127A	2.45e-60	0.855092	0.837	0.62	1.39e-55	PRE-ASTRO
																CLDN10	1.05e-49	0.852272	0.342	0.104	5.94e-45	PRE-ASTRO
																CRIPT	3.5e-65	0.847589	0.67	0.36	1.99e-60	PRE-ASTRO
																SLC6A14	5.12e-49	0.838324	0.328	0.092	2.91e-44	PRE-ASTRO
																TMEM213	6.78e-40	0.837182	0.185	0.032	3.85e-35	PRE-ASTRO
																SAT1	8.66e-42	0.835901	0.928	0.849	4.92e-37	PRE-ASTRO
																S100A6	2.99e-23	0.82811	0.692	0.514	1.7e-18	PRE-ASTRO
																ICAM1	1.03e-32	0.827651	0.405	0.184	5.82e-28	PRE-ASTRO
																GABARAPL2	8.44e-66	0.826673	0.922	0.711	4.79e-61	PRE-ASTRO
																CSRP1	2.26e-46	0.818007	0.641	0.365	1.28e-41	PRE-ASTRO
																TPD52L1	6.18e-58	0.812219	0.712	0.421	3.51e-53	PRE-ASTRO
																RAB32	5.66e-45	0.807703	0.639	0.386	3.21e-40	PRE-ASTRO
																FILIP1L	4.14e-30	0.807242	0.689	0.473	2.35e-25	PRE-ASTRO
																ANXA5	7.98e-72	0.803502	0.92	0.696	4.53e-67	PRE-ASTRO
																PDLIM4	9.12e-35	0.789803	0.661	0.461	5.18e-30	PRE-ASTRO
																UAP1	2.07e-62	0.788694	0.541	0.229	1.18e-57	PRE-ASTRO
																TSC22D1	4.75e-48	0.7873	0.796	0.577	2.7e-43	PRE-ASTRO
																PALLD	1.22e-50	0.785542	0.861	0.692	6.93e-46	PRE-ASTRO
																TESC	9.55e-94	0.785057	0.303	0.028	5.42e-89	PRE-ASTRO
																VIM	3.46e-62	0.783776	0.972	0.893	1.97e-57	PRE-ASTRO
																FST	3.52e-36	0.77415	0.538	0.296	2e-31	PRE-ASTRO
																CYR61	1.57e-25	0.772998	0.746	0.584	8.93e-21	PRE-ASTRO
																PSME2	2.24e-52	0.764237	0.753	0.491	1.27e-47	PRE-ASTRO
																C12orf49	1.01e-38	0.762285	0.546	0.315	5.72e-34	PRE-ASTRO
																EPB41L2	8.16e-43	0.761744	0.507	0.254	4.64e-38	PRE-ASTRO
																SLC9A3R1	2.47e-37	0.758025	0.482	0.255	1.4e-32	PRE-ASTRO
																NDUFB8	6.43e-55	0.754304	0.868	0.628	3.65e-50	PRE-ASTRO
																CST3	3.09e-28	0.753027	0.889	0.809	1.75e-23	PRE-ASTRO
																ITGA7	5.43e-53	0.749556	0.428	0.155	3.09e-48	PRE-ASTRO
																MCUB	4.58e-56	0.748805	0.541	0.248	2.6e-51	PRE-ASTRO
																SOD1	5.82e-65	0.747316	0.953	0.747	3.31e-60	PRE-ASTRO
																NUCB2	3.9e-44	0.74047	0.732	0.515	2.21e-39	PRE-ASTRO
																LGALS3	1.6e-34	0.739736	0.848	0.673	9.07e-30	PRE-ASTRO
																MYL12A	6.26e-65	0.738958	0.945	0.771	3.55e-60	PRE-ASTRO
																TPT1	6.61e-77	0.735761	0.997	0.911	3.75e-72	PRE-ASTRO
																CEBPD	6.42e-33	0.732435	0.669	0.449	3.64e-28	PRE-ASTRO
																HIST1H1C	5.85e-47	0.728184	0.439	0.18	3.32e-42	PRE-ASTRO
																MYL12B	1.13e-65	0.7278	0.978	0.874	6.39e-61	PRE-ASTRO
																OCIAD2	5.2e-39	0.721573	0.849	0.652	2.95e-34	PRE-ASTRO
																NANOS1	8.51e-18	0.715597	0.368	0.221	4.83e-13	PRE-ASTRO
																FBXO2	8.08e-23	0.711154	0.811	0.682	4.59e-18	PRE-ASTRO
																PNRC1	2.28e-46	0.706296	0.737	0.478	1.3e-41	PRE-ASTRO
																RDH10	9.49e-08	0.703054	0.339	0.259	0.00538868	PRE-ASTRO
																NXPH4	3.75e-43	0.699553	0.315	0.099	2.13e-38	PRE-ASTRO
																PTPRZ1	1.08e-44	0.699375	0.275	0.07	6.16e-40	PRE-ASTRO
																GLIPR2	8.07e-37	0.69773	0.484	0.244	4.58e-32	PRE-ASTRO
																NUPR1	2.85e-30	0.693296	0.379	0.171	1.62e-25	PRE-ASTRO
																TBCA	7.1e-61	0.692385	0.99	0.91	4.03e-56	PRE-ASTRO
																SMTN	3.24e-37	0.692005	0.383	0.167	1.84e-32	PRE-ASTRO
																SLC34A2	8.13e-49	0.691535	0.294	0.073	4.62e-44	PRE-ASTRO
																RNF181	1.05e-41	0.691462	0.837	0.631	5.95e-37	PRE-ASTRO
																CALCA	3.5e-30	0.687044	0.112	0.013	1.98e-25	PRE-ASTRO
																VKORC1	1.65e-21	0.686906	0.817	0.701	9.36e-17	PRE-ASTRO
																CREG1	2.74e-45	0.683281	0.558	0.289	1.56e-40	PRE-ASTRO
																GNG11	5.08e-31	0.682992	0.456	0.235	2.88e-26	PRE-ASTRO
																CDK2AP2	3.38e-41	0.680798	0.646	0.392	1.92e-36	PRE-ASTRO
																COL11A2	1.84e-24	0.679401	0.286	0.123	1.05e-19	PRE-ASTRO
																TSPO	3.83e-31	0.679115	0.735	0.53	2.17e-26	PRE-ASTRO
																CTHRC1	1.36e-45	0.675913	0.21	0.037	7.75e-41	PRE-ASTRO
																TUBB2A	9.48e-24	0.674612	0.689	0.507	5.38e-19	PRE-ASTRO
																BAG3	1.28e-41	0.67225	0.549	0.295	7.26e-37	PRE-ASTRO
																NREP	1.98e-39	0.671947	0.654	0.412	1.13e-34	PRE-ASTRO
																SQRDL	1.62e-51	0.669773	0.405	0.141	9.22e-47	PRE-ASTRO
																SDCBP	9.69e-45	0.667022	0.68	0.43	5.5e-40	PRE-ASTRO
																RSPO3	2.61e-60	0.665466	0.172	0.009	1.48e-55	PRE-ASTRO
																RFK	2.22e-40	0.664138	0.661	0.408	1.26e-35	PRE-ASTRO
																FXYD6	5.69e-48	0.664058	0.549	0.255	3.23e-43	PRE-ASTRO
																EAPP	7.91e-30	0.660233	0.55	0.343	4.49e-25	PRE-ASTRO
																LGALS1	1.01e-10	0.658812	0.501	0.365	5.73e-06	PRE-ASTRO
																BTG3	2e-34	0.658615	0.769	0.583	1.14e-29	PRE-ASTRO
																JUNB	8.01e-28	0.654465	0.635	0.446	4.55e-23	PRE-ASTRO
																MYO1B	7.7e-31	0.65272	0.543	0.328	4.37e-26	PRE-ASTRO
																RAB15	7.47e-42	0.650288	0.51	0.258	4.24e-37	PRE-ASTRO
																FTL	1.6e-205	1.80445	0.991	0.763	9.08e-201	PRE-NEURO
																TMSB4X	1.88e-215	1.75109	0.996	0.898	1.07e-210	PRE-NEURO
																KRT81	7.88e-20	1.73345	0.379	0.232	4.47e-15	PRE-NEURO
																KRT17	3.63e-30	1.49179	0.421	0.229	2.06e-25	PRE-NEURO
																ZFAS1	9.72e-166	1.36334	0.987	0.804	5.52e-161	PRE-NEURO
																GSTP1	2.43e-160	1.31204	0.986	0.798	1.38e-155	PRE-NEURO
																S100A11	2.51e-194	1.28083	1	0.948	1.42e-189	PRE-NEURO
																C12orf75	9.74e-30	1.25772	0.711	0.579	5.53e-25	PRE-NEURO
																CYTOR	7.26e-104	1.22942	0.705	0.321	4.12e-99	PRE-NEURO
																KRT19	1.3e-135	1.20841	0.991	0.84	7.35e-131	PRE-NEURO
																PDLIM1	5.8e-103	1.18479	0.815	0.48	3.29e-98	PRE-NEURO
																CLTB	1.33e-98	1.13404	0.932	0.769	7.55e-94	PRE-NEURO
																GPX4	6.21e-147	1.12953	0.988	0.817	3.53e-142	PRE-NEURO
																C19orf33	3.44e-107	1.12943	0.8	0.423	1.95e-102	PRE-NEURO
																SH3BGRL3	9.88e-132	1.1261	0.994	0.775	5.61e-127	PRE-NEURO
																LRRC75A-AS1	2.67e-122	1.12478	0.978	0.77	1.52e-117	PRE-NEURO
																GPX1	3.02e-106	1.11898	0.93	0.672	1.72e-101	PRE-NEURO
																SERF2	8.57e-139	1.11893	0.992	0.813	4.86e-134	PRE-NEURO
																S100A9	4.46e-13	1.11474	0.279	0.164	2.53e-08	PRE-NEURO
																PFN1	7.01e-136	1.09524	0.994	0.87	3.98e-131	PRE-NEURO
																TRBC2	1.9e-68	1.0895	0.403	0.117	1.08e-63	PRE-NEURO
																VAMP8	5.85e-123	1.08118	0.914	0.6	3.32e-118	PRE-NEURO
																S100A16	2.67e-81	1.07615	0.771	0.445	1.52e-76	PRE-NEURO
																POLR2L	2.18e-132	1.0648	0.992	0.79	1.24e-127	PRE-NEURO
																CRABP2	1.14e-84	1.05376	0.81	0.492	6.49e-80	PRE-NEURO
																TCEB2	2.78e-112	1.05113	0.974	0.729	1.58e-107	PRE-NEURO
																CDKN1A	5.44e-104	1.04435	0.973	0.829	3.09e-99	PRE-NEURO
																CAMK2N1	5.13e-65	1.03136	0.805	0.572	2.91e-60	PRE-NEURO
																FAU	3.5e-132	1.025	0.993	0.79	1.99e-127	PRE-NEURO
																UBL5	2.2e-121	1.0197	0.987	0.732	1.25e-116	PRE-NEURO
																FAM96B	3.52e-109	1.01867	0.928	0.68	2e-104	PRE-NEURO
																UQCR11	2.15e-109	1.00733	0.96	0.674	1.22e-104	PRE-NEURO
																TMSB10	8.08e-95	1.00297	0.97	0.686	4.59e-90	PRE-NEURO
																GAPDH	1.67e-106	1.00024	0.998	0.951	9.46e-102	PRE-NEURO
																SNHG25	4.22e-48	0.999363	0.818	0.618	2.4e-43	PRE-NEURO
																UQCR10	7.07e-126	0.987327	0.989	0.774	4.01e-121	PRE-NEURO
																MYL9	3.28e-46	0.976644	0.817	0.605	1.86e-41	PRE-NEURO
																NAA38	7.77e-87	0.972745	0.855	0.545	4.41e-82	PRE-NEURO
																NACA	2.63e-139	0.969479	0.999	0.887	1.49e-134	PRE-NEURO
																KRT8	3.57e-90	0.968185	0.994	0.959	2.03e-85	PRE-NEURO
																FTH1	5.38e-97	0.962099	0.995	0.863	3.06e-92	PRE-NEURO
																MYL6	1.03e-132	0.96172	0.999	0.932	5.87e-128	PRE-NEURO
																TAGLN2	4.76e-98	0.961162	0.96	0.816	2.71e-93	PRE-NEURO
																PPP1R14B	9.61e-103	0.961127	0.902	0.651	5.45e-98	PRE-NEURO
																SFN	1.35e-58	0.958737	0.534	0.236	7.65e-54	PRE-NEURO
																C19orf53	4.37e-101	0.95823	0.937	0.676	2.48e-96	PRE-NEURO
																PLA2G16	2.36e-59	0.949011	0.728	0.482	1.34e-54	PRE-NEURO
																ATP5I	1.15e-120	0.948767	0.996	0.838	6.5e-116	PRE-NEURO
																RAB25	2.65e-83	0.947545	0.73	0.399	1.51e-78	PRE-NEURO
																KRT18	1.17e-61	0.944492	0.994	0.928	6.66e-57	PRE-NEURO
																LXN	5.54e-34	0.932286	0.55	0.332	3.14e-29	PRE-NEURO
																TMA7	3.47e-121	0.927804	0.982	0.826	1.97e-116	PRE-NEURO
																UQCRQ	7.34e-91	0.923417	0.973	0.679	4.17e-86	PRE-NEURO
																ALDOA	3.49e-104	0.915561	0.989	0.892	1.98e-99	PRE-NEURO
																USMG5	3e-96	0.914485	0.981	0.77	1.7e-91	PRE-NEURO
																BRI3	7.49e-83	0.910395	0.865	0.629	4.25e-78	PRE-NEURO
																TXN	2.37e-117	0.910175	0.994	0.86	1.35e-112	PRE-NEURO
																PCBD1	3.61e-80	0.910086	0.725	0.403	2.05e-75	PRE-NEURO
																MZT2B	7.54e-77	0.90981	0.871	0.548	4.28e-72	PRE-NEURO
																PHPT1	8.97e-92	0.908015	0.979	0.773	5.09e-87	PRE-NEURO
																ATP5G2	1e-101	0.907664	0.961	0.743	5.69e-97	PRE-NEURO
																PRDX5	7.72e-97	0.897333	0.961	0.725	4.38e-92	PRE-NEURO
																HMGA1	1.05e-58	0.894287	0.75	0.501	5.94e-54	PRE-NEURO
																UBA52	1.13e-106	0.893196	0.991	0.803	6.43e-102	PRE-NEURO
																KRT6B	4.38e-08	0.891972	0.342	0.259	0.00248961	PRE-NEURO
																ATP6V1G1	2.42e-111	0.888527	0.982	0.849	1.37e-106	PRE-NEURO
																H2AFJ	1.16e-77	0.888302	0.904	0.692	6.57e-73	PRE-NEURO
																BTG1	3.95e-41	0.881503	0.935	0.877	2.25e-36	PRE-NEURO
																ATP6V1F	5.28e-95	0.881137	0.954	0.71	3e-90	PRE-NEURO
																NOP10	2.77e-93	0.880322	0.939	0.698	1.58e-88	PRE-NEURO
																HINT1	8.08e-95	0.880082	0.987	0.765	4.59e-90	PRE-NEURO
																COX7C	4.25e-105	0.875074	0.989	0.809	2.42e-100	PRE-NEURO
																CFL1	7.35e-119	0.874819	0.995	0.923	4.17e-114	PRE-NEURO
																TPT1	5.75e-99	0.87161	0.999	0.902	3.27e-94	PRE-NEURO
																MZT2A	3.08e-76	0.870098	0.784	0.46	1.75e-71	PRE-NEURO
																PHLDA2	1.16e-47	0.868148	0.606	0.35	6.61e-43	PRE-NEURO
																NDUFAF8	3.03e-89	0.864434	0.897	0.628	1.72e-84	PRE-NEURO
																ROMO1	1.5e-99	0.859448	0.989	0.869	8.52e-95	PRE-NEURO
																C4orf3	1.55e-87	0.859267	0.887	0.66	8.78e-83	PRE-NEURO
																EIF6	1.8e-76	0.858901	0.898	0.709	1.02e-71	PRE-NEURO
																ID3	6.27e-59	0.858122	0.911	0.756	3.56e-54	PRE-NEURO
																LGALS1	1.19e-36	0.857428	0.57	0.317	6.78e-32	PRE-NEURO
																ATPIF1	2.44e-95	0.854575	0.979	0.845	1.39e-90	PRE-NEURO
																DDT	1.63e-79	0.850682	0.902	0.65	9.26e-75	PRE-NEURO
																PPDPF	2.5e-97	0.849084	0.986	0.845	1.42e-92	PRE-NEURO
																COX7A2	4.91e-91	0.836045	0.979	0.733	2.79e-86	PRE-NEURO
																COPS9	1e-80	0.835561	0.917	0.62	5.68e-76	PRE-NEURO
																COX14	5.8e-83	0.832698	0.844	0.523	3.29e-78	PRE-NEURO
																NEDD8	8e-91	0.830616	0.954	0.755	4.54e-86	PRE-NEURO
																PFDN5	3e-96	0.829122	0.985	0.849	1.71e-91	PRE-NEURO
																RRAS	1.17e-74	0.82894	0.806	0.51	6.64e-70	PRE-NEURO
																H2AFZ	1.19e-59	0.822852	0.85	0.618	6.77e-55	PRE-NEURO
																NDUFB10	5.02e-81	0.821751	0.935	0.718	2.85e-76	PRE-NEURO
																AP2S1	4.31e-77	0.821217	0.926	0.696	2.45e-72	PRE-NEURO
																MRPL52	3.76e-78	0.816036	0.932	0.708	2.14e-73	PRE-NEURO
																RAN	3.65e-87	0.815653	0.949	0.784	2.07e-82	PRE-NEURO
																CDKN2A	6.97e-52	0.814814	0.832	0.639	3.96e-47	PRE-NEURO
																HMGN3	4.06e-76	0.812054	0.843	0.573	2.3e-71	PRE-NEURO
																ETHE1	1.01e-69	0.811367	0.596	0.279	5.72e-65	PRE-NEURO
																OST4	2.06e-90	0.810805	0.987	0.836	1.17e-85	PRE-NEURO
																PRKCDBP	6.92e-57	0.806481	0.727	0.438	3.93e-52	PRE-NEURO
																GCHFR	1.34e-66	0.804217	0.497	0.188	7.62e-62	PRE-NEURO
																GSTO1	1.62e-57	0.802616	0.81	0.567	9.19e-53	PRE-NEURO
																SCAND1	1.6e-72	0.80229	0.9	0.658	9.09e-68	PRE-NEURO
																BTF3	4.88e-90	0.802142	0.948	0.741	2.77e-85	PRE-NEURO
																TIMM13	4.49e-76	0.799545	0.9	0.631	2.55e-71	PRE-NEURO
																SNHG8	6.78e-48	0.799328	0.793	0.571	3.85e-43	PRE-NEURO
																RBX1	2.35e-88	0.79495	0.962	0.769	1.33e-83	PRE-NEURO
																PTMA	6.05e-80	0.792129	0.986	0.867	3.43e-75	PRE-NEURO
																LAMTOR4	2.38e-61	0.788035	0.828	0.581	1.35e-56	PRE-NEURO
																COX8A	1.64e-86	0.787817	0.969	0.778	9.31e-82	PRE-NEURO
																COX6B1	7.48e-81	0.787758	0.961	0.75	4.25e-76	PRE-NEURO
																C12orf57	4.94e-67	0.785364	0.889	0.658	2.8e-62	PRE-NEURO
																TSTD1	4.15e-68	0.785242	0.913	0.725	2.35e-63	PRE-NEURO
																TNNT1	1.33e-59	0.784418	0.477	0.191	7.54e-55	PRE-NEURO
																COX5B	3.82e-81	0.783574	0.972	0.806	2.17e-76	PRE-NEURO
																NDUFS5	1.14e-90	0.783195	0.988	0.839	6.45e-86	PRE-NEURO
																ACTG1	1.33e-70	0.778145	0.998	0.963	7.53e-66	PRE-NEURO
																HSPB1	2.49e-81	0.776085	0.869	0.556	1.41e-76	PRE-NEURO
																CSNK2B	8.47e-66	0.774682	0.804	0.507	4.81e-61	PRE-NEURO
																APRT	1.88e-73	0.769812	0.9	0.703	1.07e-68	PRE-NEURO
																CHCHD10	9.37e-64	0.768576	0.651	0.347	5.32e-59	PRE-NEURO
																DYNLL1	6.93e-90	0.767489	0.996	0.83	3.93e-85	PRE-NEURO
																AP1S1	7.46e-65	0.766472	0.81	0.572	4.24e-60	PRE-NEURO
																UQCRH	2.59e-79	0.762467	0.966	0.744	1.47e-74	PRE-NEURO
																ATP5J2	3.44e-73	0.762063	0.969	0.755	1.96e-68	PRE-NEURO
																SLC25A6	4.59e-68	0.761693	0.872	0.654	2.61e-63	PRE-NEURO
																COMMD6	1.91e-77	0.758753	0.957	0.741	1.08e-72	PRE-NEURO
																ATP5L	2.69e-85	0.756918	0.983	0.829	1.53e-80	PRE-NEURO
																SNRPD2	3.92e-79	0.756632	0.936	0.711	2.23e-74	PRE-NEURO
																CSTB	4.8e-79	0.751398	0.972	0.856	2.73e-74	PRE-NEURO
																H3F3B	3.45e-89	0.750906	0.988	0.908	1.96e-84	PRE-NEURO
																NME4	5.02e-44	0.750811	0.786	0.608	2.85e-39	PRE-NEURO
																RACK1	4.93e-82	0.750697	0.995	0.874	2.8e-77	PRE-NEURO
																MRPL41	2.77e-73	0.746244	0.924	0.69	1.57e-68	PRE-NEURO
																ARPC2	5.96e-73	0.743966	0.933	0.815	3.39e-68	PRE-NEURO
																EIF1	1.22e-87	0.742385	0.995	0.89	6.91e-83	PRE-NEURO
																SNHG9	5.75e-23	0.742067	0.669	0.511	3.26e-18	PRE-NEURO
																ATP5E	2.89e-109	0.741491	1	0.989	1.64e-104	PRE-NEURO
																ANAPC11	9.98e-76	0.73919	0.917	0.663	5.67e-71	PRE-NEURO
																COMT	1.1e-48	0.736529	0.666	0.392	6.25e-44	PRE-NEURO
																COX20	1.04e-62	0.735076	0.868	0.66	5.88e-58	PRE-NEURO
																HIGD1A	7.37e-55	0.734153	0.677	0.393	4.18e-50	PRE-NEURO
																PGLS	4.44e-68	0.732577	0.847	0.594	2.52e-63	PRE-NEURO
																EEF1B2	3.61e-75	0.730447	0.952	0.783	2.05e-70	PRE-NEURO
																RNF7	3.44e-71	0.728351	0.902	0.67	1.95e-66	PRE-NEURO
																KRT7	1.49e-59	0.728149	0.97	0.919	8.44e-55	PRE-NEURO
																C14orf2	2.25e-67	0.726905	0.946	0.699	1.28e-62	PRE-NEURO
																NDUFS8	2.7e-62	0.725852	0.874	0.625	1.54e-57	PRE-NEURO
																ATP5J	1.8e-67	0.723635	0.953	0.729	1.02e-62	PRE-NEURO
																GNG5	6.46e-81	0.723228	0.981	0.784	3.67e-76	PRE-NEURO
																CALM2	1.14e-74	0.722565	0.992	0.932	6.49e-70	PRE-NEURO
																TXNDC17	1.02e-71	0.720349	0.921	0.733	5.78e-67	PRE-NEURO
																RHOC	2.5e-68	0.720002	0.966	0.817	1.42e-63	PRE-NEURO
																CALM1	8.3e-70	0.719048	0.966	0.883	4.71e-65	PRE-NEURO
																IFI27L2	5.21e-44	0.717718	0.743	0.508	2.96e-39	PRE-NEURO
																MRPS21	1.44e-62	0.716204	0.869	0.629	8.16e-58	PRE-NEURO
																NDUFB2	8.96e-67	0.713299	0.966	0.785	5.09e-62	PRE-NEURO
																ARPC3	1e-74	0.710392	0.917	0.757	5.68e-70	PRE-NEURO
																SF3B6	9.46e-74	0.710218	0.92	0.668	5.37e-69	PRE-NEURO
																MIR4435-2HG	8.99e-59	0.704694	0.488	0.195	5.1e-54	PRE-NEURO
																WDR83OS	8.58e-64	0.703948	0.926	0.717	4.87e-59	PRE-NEURO
																RBP1	5.32e-46	0.703483	0.616	0.333	3.02e-41	PRE-NEURO
																TPM1	1.35e-43	0.700451	0.981	0.954	7.67e-39	PRE-NEURO
																BRK1	9.86e-73	0.700119	0.947	0.736	5.6e-68	PRE-NEURO
																KRT10	3.9e-60	0.699838	0.875	0.603	2.21e-55	PRE-NEURO
																TRAPPC1	9.16e-64	0.69508	0.876	0.639	5.2e-59	PRE-NEURO
																C9orf16	4.64e-47	0.694379	0.847	0.607	2.63e-42	PRE-NEURO
																COX5A	2.33e-59	0.69243	0.887	0.597	1.32e-54	PRE-NEURO
																FIS1	1.71e-63	0.687332	0.908	0.687	9.73e-59	PRE-NEURO
																DBI	3.49e-57	0.686065	0.864	0.667	1.98e-52	PRE-NEURO
																DMKN	3.46e-53	0.686045	0.851	0.643	1.96e-48	PRE-NEURO
																AURKAIP1	4.04e-65	0.685361	0.914	0.704	2.29e-60	PRE-NEURO
																TOMM7	3.51e-67	0.679919	0.983	0.817	1.99e-62	PRE-NEURO
																PNKD	1.91e-55	0.677777	0.808	0.556	1.09e-50	PRE-NEURO
																LAGE3	7.81e-50	0.676682	0.691	0.434	4.43e-45	PRE-NEURO
																PFDN2	3.23e-53	0.675773	0.89	0.689	1.83e-48	PRE-NEURO
																ACTB	3.96e-47	0.675412	1	0.961	2.25e-42	PRE-NEURO
																CHCHD5	1.36e-67	0.675338	0.652	0.328	7.7e-63	PRE-NEURO
																CLTA	7.85e-71	0.675189	0.96	0.778	4.46e-66	PRE-NEURO
																SNU13	6.76e-61	0.674012	0.89	0.655	3.84e-56	PRE-NEURO
																ARL2	6.34e-55	0.673089	0.687	0.417	3.6e-50	PRE-NEURO
																ANXA2	3.28e-82	0.669816	1	0.989	1.86e-77	PRE-NEURO
																SELENOW	1.15e-58	0.667788	0.966	0.829	6.51e-54	PRE-NEURO
																MRPL51	5.78e-59	0.665054	0.874	0.66	3.28e-54	PRE-NEURO
																DYNLRB1	8.22e-62	0.664695	0.955	0.812	4.67e-57	PRE-NEURO
																MGST3	5.12e-48	0.664622	0.934	0.797	2.91e-43	PRE-NEURO
																EIF3K	1.66e-56	0.662272	0.878	0.663	9.42e-52	PRE-NEURO
																TMEM256	1.59e-50	0.662246	0.701	0.437	9.01e-46	PRE-NEURO
																NDUFA2	1.72e-57	0.658244	0.874	0.652	9.77e-53	PRE-NEURO
																NDUFB4	1.5e-55	0.657468	0.857	0.636	8.54e-51	PRE-NEURO
																SEC61G	4.51e-53	0.65649	0.98	0.798	2.56e-48	PRE-NEURO
																MINOS1	1.69e-54	0.655635	0.86	0.643	9.57e-50	PRE-NEURO
																CAPG	2.39e-46	0.654233	0.577	0.313	1.36e-41	PRE-NEURO
																SLIRP	7.78e-55	0.653731	0.904	0.67	4.42e-50	PRE-NEURO
																ZNHIT1	6.5e-69	0.651322	0.961	0.833	3.69e-64	PRE-NEURO

## Sheet: STab4B-AxD cluster GO UP
Supplementary Table 4B: Results of Gene Ontology enrichment analysis of markers of the AxD cluster, only significantly upregulated (padj < 0.1). Source file for Fig. 1G.
	ONTOLOGY	ID	Description	GeneRatio	BgRatio	pvalue	p.adjust	qvalue	geneID	Count
GO:0043588	BP	GO:0043588	skin development	26/162	254/14952	2.88829e-18	9.93573e-15	7.03832e-15	SFN/S100A16/ITGB6/ITGA6/FLNB/ITGA2/DSP/INHBA/EGFR/CLDN4/PLEC/ANXA1/ST14/KRT7/KRT81/KRT6B/KRT8/CDH3/KRT17/JUP/ITGA3/ITGB4/LAMA5/LSR/KLK5/CLDN1	26
GO:0030055	CC	GO:0030055	cell-substrate junction	29/165	396/15676	1.23855e-16	4.49593e-14	2.51621e-14	HSPG2/SFN/CD46/CAPN2/ITGB6/ITGA6/FLNB/ITGA2/EZR/ITGB8/EGFR/PLEC/ANXA1/CD59/AHNAK/SVIL/COL17A1/CD9/CYBA/JUP/ITGA3/ITGB4/SDC4/PLAUR/MYH9/PDLIM1/CD44/ICAM1/PLAU	29
GO:0008544	BP	GO:0008544	epidermis development	26/162	303/14952	2.28179e-16	3.92468e-13	2.78018e-13	SFN/S100A16/LAMC2/LAMB3/FLNB/DSP/MYO6/INHBA/EGFR/PLEC/ANXA1/CST6/ST14/COL17A1/EMP1/KRT7/KRT81/KRT6B/KRT8/CDH3/KRT17/LAMA3/LAMA5/KLK5/KLK7/PTHLH	26
GO:0042060	BP	GO:0042060	wound healing	28/162	405/14952	3.79593e-15	4.35266e-12	3.08336e-12	CNTN1/F11R/ITGB6/FN1/ITGA2/F2RL1/SLC12A2/DSP/DDR1/CDKN1A/CLDN4/PLEC/ANXA1/SAA1/SAA1/CD59/MYOF/CD9/CDH3/SDC4/PLAUR/APOE/MYH9/CLDN1/CD44/PLAU/SERPINE1/MMP12	28
GO:0050878	BP	GO:0050878	regulation of body fluid levels	26/162	350/14952	7.41104e-15	6.37349e-12	4.51488e-12	SFN/CNTN1/S100A16/F11R/VAMP8/FN1/ITGA2/F2RL1/DDR1/CLDN4/CFTR/PLEC/SAA1/SAA1/CD59/CCND1/CD9/CYBA/LSR/PLAUR/KCNN4/APOE/MYH9/CLDN1/PLAU/SERPINE1	26
GO:0062023	CC	GO:0062023	collagen-containing extracellular matrix	26/165	394/15676	6.45705e-14	7.81303e-12	4.37267e-12	HSPG2/TINAGL1/CNTN1/S100A16/LAMC2/LAMB3/FN1/LAMB2/SFRP1/ANXA1/CTSD/LTBP2/CST6/PSAP/COL17A1/LGALS3/CTSH/ITGB4/LAMA3/SLPI/LAMA5/APOE/MDK/ICAM1/ANGPTL4/SERPINE1	26
GO:0045296	MF	GO:0045296	cadherin binding	23/159	334/15318	6.11281e-13	2.87913e-10	2.19418e-10	SFN/S100A11/F11R/CD46/EPCAM/ITGA6/FLNB/PROM1/CAST/EZR/EGFR/PLEC/ANXA1/EPS8L2/AHNAK/GPRC5A/KRT18/CDH3/CDH1/JUP/FXYD5/MYH9/PDLIM1	23
GO:0098631	MF	GO:0098631	cell adhesion mediator activity	11/159	67/15318	8.28878e-11	1.95201e-08	1.48762e-08	CNTN1/S100A11/EPCAM/ITGA2/DSP/ANXA1/KRT18/JUP/DSC2/DSG2/PDLIM1	11
GO:0045178	CC	GO:0045178	basal part of cell	18/165	259/15676	2.62188e-10	2.37935e-08	1.33164e-08	SLC2A1/TACSTD2/ATP1A1/EPCAM/ITGA2/SLC12A2/DSP/EZR/EGFR/CLDN4/ANXA1/ST14/CLDN7/ITGA3/ITGB4/SAT1/CLDN1/CD44	18
GO:0005911	CC	GO:0005911	cell-cell junction	24/165	491/15676	3.4872e-10	2.53171e-08	1.4169e-08	SLC2A1/S100A11/F11R/EPCAM/DSP/PERP/EZR/CLDN4/ANXA1/AHNAK/CCND1/COL17A1/KRT18/CLDN6/CDH3/CDH1/CLDN7/JUP/DSC2/DSG2/LSR/MYH9/PDLIM1/CLDN1	24
GO:0009925	CC	GO:0009925	basal plasma membrane	17/165	241/15676	6.73856e-10	4.07683e-08	2.28165e-08	SLC2A1/TACSTD2/ATP1A1/EPCAM/SLC12A2/DSP/EZR/EGFR/CLDN4/ANXA1/ST14/CLDN7/ITGA3/ITGB4/SAT1/CLDN1/CD44	17
GO:0052547	BP	GO:0052547	regulation of peptidase activity	23/162	404/14952	7.19009e-11	4.94678e-08	3.50422e-08	SFN/CNTN1/PTGS2/FN1/RARRES1/CAST/PERP/CLDN4/TNFSF15/CTSD/CST6/PSAP/SPINT1/CTSH/PRSS22/GRN/SLPI/WFDC2/C3/SPINT2/PLAUR/CD44/SERPINE1	23
GO:0030216	BP	GO:0030216	keratinocyte differentiation	14/162	127/14952	9.3893e-11	5.3832e-08	3.81338e-08	SFN/S100A16/FLNB/DSP/PLEC/ANXA1/ST14/KRT7/KRT81/KRT6B/KRT8/CDH3/KRT17/KLK5	14
GO:0005178	MF	GO:0005178	integrin binding	14/159	151/15318	5.49034e-10	6.46488e-08	4.92686e-08	F11R/ITGB6/ITGA6/FN1/LAMB2/ITGA2/ITGB8/CD9/ITGA3/ITGB4/LAMA3/LAMA5/MYH9/ICAM1	14
GO:0004252	MF	GO:0004252	serine-type endopeptidase activity	13/159	138/15318	1.91161e-09	1.80074e-07	1.37233e-07	CNTN1/TMPRSS11E/CTSV/MMP7/ST14/CTSH/PRSS22/PRSS8/KLK5/KLK6/KLK7/PLAU/MMP12	13
GO:0042581	CC	GO:0042581	specific granule	13/165	144/15676	3.8675e-09	1.85372e-07	1.03746e-07	QSOX1/VAMP8/LCN2/CTSD/CD59/CYBA/JUP/SLPI/SLC44A2/PLAUR/TCN1/PLAU/SLC2A3	13
GO:0005882	CC	GO:0005882	intermediate filament	11/165	94/15676	4.08532e-09	1.85372e-07	1.03746e-07	LAMB2/DSP/PLEC/KRT7/KRT81/KRT6B/KRT8/KRT18/KRT19/KRT17/JUP	11
GO:0098636	CC	GO:0098636	protein complex involved in cell adhesion	8/165	38/15676	4.75108e-09	1.91627e-07	1.07247e-07	ITGB6/ITGA6/ITGA2/ITGB8/ITGA3/ITGB4/PLAUR/PLAU	8
GO:0017171	MF	GO:0017171	serine hydrolase activity	13/159	157/15318	9.2821e-09	6.24553e-07	4.75969e-07	CNTN1/TMPRSS11E/CTSV/MMP7/ST14/CTSH/PRSS22/PRSS8/KLK5/KLK6/KLK7/PLAU/MMP12	13
GO:0031589	BP	GO:0031589	cell-substrate adhesion	20/162	357/14952	1.82666e-09	6.9819e-07	4.94587e-07	TACSTD2/LAMB3/ITGB6/ITGA6/FN1/LAMB2/ITGA2/DDR1/SFRP1/COL17A1/JUP/ITGA3/ITGB4/SDC4/LAMA5/MDK/CD44/PLAU/SERPINE1/MMP12	20
GO:0016328	CC	GO:0016328	lateral plasma membrane	9/165	65/15676	2.45921e-08	8.92694e-07	4.99608e-07	TACSTD2/ATP1A1/EPCAM/SLC12A2/CLDN4/ANXA1/CDH1/JUP/CLDN1	9
GO:0071604	BP	GO:0071604	transforming growth factor beta production	8/162	38/14952	5.92426e-09	2.03795e-06	1.44365e-06	PTGS2/CD46/ITGB6/FN1/CD24/ITGB8/LTBP2/CDH3	8
GO:0098552	CC	GO:0098552	side of membrane	20/165	481/15676	1.66988e-07	4.0411e-06	2.26166e-06	ECE1/CNTN1/VTCN1/CAPN2/ITGB6/ITGA6/ITGA2/HLA-C/TAPBP/CD24/EZR/ANXA1/CD59/CD9/CDH1/JUP/ITGA3/MYH9/SAT1/ICAM1	20
GO:1903034	BP	GO:1903034	regulation of response to wounding	13/162	155/14952	1.32206e-08	4.13443e-06	2.92876e-06	PTPRF/CNTN1/F2RL1/SLC12A2/CLDN4/ANXA1/CD9/GRN/APOE/CLDN1/MDK/PLAU/SERPINE1	13
GO:0031983	CC	GO:0031983	vesicle lumen	16/165	312/15676	1.94241e-07	4.14762e-06	2.32127e-06	S100A11/S100A16/QSOX1/FN1/EGFR/LCN2/CTSD/CST6/NPC2/CTSH/JUP/GRN/SLPI/C3/TCN1/SERPINE1	16
GO:0045216	BP	GO:0045216	cell-cell junction organization	14/162	192/14952	2.16119e-08	5.26461e-06	3.72937e-06	F11R/F2RL1/DSP/PERP/CLDN4/PLEC/CD9/CLDN6/CDH1/CLDN7/JUP/DSG2/LSR/CLDN1	14
GO:0045109	BP	GO:0045109	intermediate filament organization	8/162	45/14952	2.44866e-08	5.26461e-06	3.72937e-06	DSP/PLEC/KRT7/KRT81/KRT6B/KRT8/KRT19/KRT17	8
GO:0045121	CC	GO:0045121	membrane raft	16/165	323/15676	3.10251e-07	5.87015e-06	3.28531e-06	SLC2A1/CNTN1/ATP1A1/PTGS2/CAPN2/CD24/EZR/EGFR/MAL2/CTSD/AHNAK/MYOF/CDH3/CDH1/SDC4/ICAM1	16
GO:0098857	CC	GO:0098857	membrane microdomain	16/165	324/15676	3.23425e-07	5.87015e-06	3.28531e-06	SLC2A1/CNTN1/ATP1A1/PTGS2/CAPN2/CD24/EZR/EGFR/MAL2/CTSD/AHNAK/MYOF/CDH3/CDH1/SDC4/ICAM1	16
GO:0045103	BP	GO:0045103	intermediate filament-based process	9/162	65/14952	3.13266e-08	5.98687e-06	4.241e-06	DSP/PLEC/KRT7/KRT81/KRT6B/KRT8/KRT18/KRT19/KRT17	9
GO:0007596	BP	GO:0007596	blood coagulation	14/162	200/14952	3.62374e-08	6.56087e-06	4.64762e-06	CNTN1/F11R/FN1/ITGA2/F2RL1/SAA1/SAA1/CD59/CD9/PLAUR/APOE/MYH9/PLAU/SERPINE1	14
GO:0008305	CC	GO:0008305	integrin complex	6/165	28/15676	3.86078e-07	6.67363e-06	3.73499e-06	ITGB6/ITGA6/ITGA2/ITGB8/ITGA3/ITGB4	6
GO:0050678	BP	GO:0050678	regulation of epithelial cell proliferation	18/162	348/14952	4.26933e-08	7.16041e-06	5.07232e-06	SFN/TACSTD2/CNTN1/LAMB2/AREG/EGFR/SFRP1/CCND1/GATA3/NR2F2/CDH3/CYBA/GRN/APOE/CLDN1/MDK/NEAT1/MMP12	18
GO:0050817	BP	GO:0050817	coagulation	14/162	203/14952	4.37118e-08	7.16041e-06	5.07232e-06	CNTN1/F11R/FN1/ITGA2/F2RL1/SAA1/SAA1/CD59/CD9/PLAUR/APOE/MYH9/PLAU/SERPINE1	14
GO:0016324	CC	GO:0016324	apical plasma membrane	16/165	333/15676	4.66913e-07	7.63199e-06	4.27135e-06	SLC2A1/ATP1A1/EPCAM/FN1/PROM1/SLC12A2/EZR/CLDN4/CFTR/MAL2/ANXA1/CYBA/SAT1/CLDN1/CD44/SLC26A2	16
GO:0051346	BP	GO:0051346	negative regulation of hydrolase activity	17/162	317/14952	6.16025e-08	9.21359e-06	6.52676e-06	SFN/F11R/PTGS2/RARRES1/CAST/ANXA1/CST6/LGALS3/SPINT1/SLPI/WFDC2/C3/SPINT2/PLAUR/CD44/ANGPTL4/SERPINE1	17
GO:0071634	BP	GO:0071634	regulation of transforming growth factor beta production	7/162	34/14952	6.47486e-08	9.28064e-06	6.57426e-06	PTGS2/CD46/ITGB6/FN1/CD24/ITGB8/CDH3	7
GO:0050900	BP	GO:0050900	leukocyte migration	17/162	332/14952	1.19976e-07	1.65087e-05	1.16945e-05	F11R/ITGA6/ITGA2/F2RL1/SLC12A2/PLEC/ANXA1/SAA1/SAA1/GATA3/CD9/LGALS3/ITGA3/MYH9/MDK/ICAM1/SERPINE1	17
GO:0007229	BP	GO:0007229	integrin-mediated signaling pathway	10/162	100/14952	1.26439e-07	1.67288e-05	1.18504e-05	ITGB6/ITGA6/FN1/ITGA2/ITGB8/ITGA3/ITGB4/LAMA3/LAMA5/MYH9	10
GO:0034329	BP	GO:0034329	cell junction assembly	19/162	421/14952	1.51036e-07	1.92431e-05	1.36315e-05	F11R/ITGA6/FN1/LAMB2/ITGA2/CLDN4/SFRP1/PLEC/COL17A1/CD9/CLDN6/CDH1/CLDN7/JUP/ITGB4/SDC4/LSR/PLXNB2/CLDN1	19
GO:0061436	BP	GO:0061436	establishment of skin barrier	6/162	24/14952	1.68855e-07	2.06154e-05	1.46037e-05	SFN/S100A16/CLDN4/PLEC/LSR/CLDN1	6
GO:0007162	BP	GO:0007162	negative regulation of cell adhesion	15/162	263/14952	1.73793e-07	2.06154e-05	1.46037e-05	TACSTD2/VTCN1/EPCAM/TNFRSF21/ANXA1/CD9/LGALS3/CDH1/SDC4/FXYD5/SPINT2/PLXNB2/MDK/SERPINE1/MMP12	15
GO:0009897	CC	GO:0009897	external side of plasma membrane	14/165	285/15676	1.94189e-06	2.43071e-05	1.36038e-05	ECE1/CNTN1/VTCN1/CAPN2/ITGB6/ITGA6/ITGA2/CD24/ANXA1/CD59/CD9/ITGA3/SAT1/ICAM1	14
GO:0033627	BP	GO:0033627	cell adhesion mediated by integrin	9/162	81/14952	2.20545e-07	2.44144e-05	1.72948e-05	ITGB6/ITGA6/ITGA2/ITGB8/ITGA3/ITGB4/ICAM1/PLAU/SERPINE1	9
GO:0045229	BP	GO:0045229	external encapsulating structure organization	16/162	307/14952	2.27111e-07	2.44144e-05	1.72948e-05	S100A16/QSOX1/ELF3/LAMB3/LAMB2/DDR1/CTSV/LTBP2/MMP7/ADAMTS14/COL17A1/SPINT1/SPINT2/KLK5/KLK7/MMP12	16
GO:0005201	MF	GO:0005201	extracellular matrix structural constituent	11/159	153/15318	5.59662e-07	2.63601e-05	2.00889e-05	HSPG2/TINAGL1/LAMC2/LAMB3/FN1/LAMB2/DSP/LTBP2/COL17A1/LAMA3/LAMA5	11
GO:0001618	MF	GO:0001618	virus receptor activity	8/159	70/15318	6.17921e-07	2.64583e-05	2.01637e-05	F11R/CD46/ITGB6/ITGA2/EGFR/CLDN6/CLDN1/ICAM1	8
GO:0034109	BP	GO:0034109	homotypic cell-cell adhesion	9/162	83/14952	2.72782e-07	2.84354e-05	2.01432e-05	F11R/FN1/DSP/CD9/JUP/DSC2/DSG2/PLAUR/MYH9	9
GO:0001667	BP	GO:0001667	ameboidal-type cell migration	19/162	439/14952	2.88068e-07	2.91457e-05	2.06464e-05	TACSTD2/RAB25/PTGS2/FN1/ITGA2/PLEC/ANXA1/GATA3/CTSH/NR2F2/JUP/GRN/ITGA3/ITGB4/SDC4/LAMA5/APOE/MYH9/PDLIM1	19
GO:0061134	MF	GO:0061134	peptidase regulator activity	12/159	195/15318	8.98737e-07	3.02361e-05	2.30428e-05	FN1/RARRES1/CAST/CST6/SPINT1/CTSH/PRSS22/SLPI/WFDC2/C3/SPINT2/SERPINE1	12
GO:0045334	CC	GO:0045334	clathrin-coated endocytic vesicle	8/165	84/15676	2.8101e-06	3.40022e-05	1.90298e-05	VAMP8/AREG/MYO6/EGFR/CFTR/PSAP/CD9/APOE	8
GO:0050673	BP	GO:0050673	epithelial cell proliferation	18/162	404/14952	3.96544e-07	3.68679e-05	2.61167e-05	SFN/TACSTD2/CNTN1/LAMB2/AREG/EGFR/SFRP1/CCND1/GATA3/NR2F2/CDH3/CYBA/GRN/APOE/CLDN1/MDK/NEAT1/MMP12	18
GO:0010951	BP	GO:0010951	negative regulation of endopeptidase activity	13/162	208/14952	4.22395e-07	3.82379e-05	2.70871e-05	SFN/PTGS2/RARRES1/CAST/CST6/SPINT1/SLPI/WFDC2/C3/SPINT2/PLAUR/CD44/SERPINE1	13
GO:0050866	BP	GO:0050866	negative regulation of cell activation	12/162	176/14952	4.72534e-07	4.06379e-05	2.87873e-05	VTCN1/INHA/TNFRSF21/INHBA/SFRP1/ANXA1/CD9/LGALS3/GRN/SDC4/APOE/MDK	12
GO:0045177	CC	GO:0045177	apical part of cell	16/165	394/15676	4.19631e-06	4.91374e-05	2.75004e-05	SLC2A1/ATP1A1/EPCAM/FN1/PROM1/SLC12A2/EZR/CLDN4/CFTR/MAL2/ANXA1/CYBA/SAT1/CLDN1/CD44/SLC26A2	16
GO:0150115	BP	GO:0150115	cell-substrate junction organization	9/162	104/14952	1.87849e-06	0.00012427	8.80306e-05	ITGA6/FN1/LAMB2/ITGA2/SFRP1/PLEC/COL17A1/ITGB4/SDC4	9
GO:0031349	BP	GO:0031349	positive regulation of defense response	13/162	244/14952	2.54816e-06	0.00015577	0.000110345	PTGS2/VAMP8/ITGA2/F2RL1/CYBA/GRN/C3/KLK5/KLK7/MDK/NEAT1/SERPINE1/MMP12	13
GO:0030104	BP	GO:0030104	water homeostasis	7/162	57/14952	2.5821e-06	0.00015577	0.000110345	SFN/S100A16/CLDN4/CFTR/PLEC/LSR/CLDN1	7
GO:0035633	BP	GO:0035633	maintenance of blood-brain barrier	6/162	37/14952	2.59591e-06	0.00015577	0.000110345	F11R/PTGS2/LAMB2/SLC12A2/LSR/CLDN1	6
GO:0008201	MF	GO:0008201	heparin binding	10/159	157/15318	5.53828e-06	0.000173902	0.00013253	PTPRF/LAMC2/FN1/SFRP1/SAA1/SAA1/LTBP2/LIPG/APOE/MDK	10
GO:0007565	BP	GO:0007565	female pregnancy	11/162	178/14952	3.76589e-06	0.000219571	0.00015554	SLC2A1/PTGS2/CAPN2/ITGA2/DDR1/CLDN4/NR2F2/ITGA3/ITGB4/SAT1/PTHLH	11
GO:0005518	MF	GO:0005518	collagen binding	7/159	73/15318	1.0434e-05	0.000273022	0.000208069	FN1/ITGA2/DSP/DDR1/ITGA3/CD44/MMP12	7
GO:1904036	BP	GO:1904036	negative regulation of epithelial cell apoptotic process	6/162	43/14952	6.45171e-06	0.000357966	0.000253577	CAST/GATA3/MDK/ICAM1/ANGPTL4/SERPINE1	6
GO:0045766	BP	GO:0045766	positive regulation of angiogenesis	10/162	158/14952	8.52671e-06	0.00043863	0.000310719	CNTN1/ITGB8/BTG1/CTSH/JUP/GRN/C3/MDK/ANGPTL4/SERPINE1	10
GO:1904018	BP	GO:1904018	positive regulation of vasculature development	10/162	158/14952	8.52671e-06	0.00043863	0.000310719	CNTN1/ITGB8/BTG1/CTSH/JUP/GRN/C3/MDK/ANGPTL4/SERPINE1	10
GO:0098742	BP	GO:0098742	cell-cell adhesion via plasma-membrane adhesion molecules	13/162	273/14952	8.67281e-06	0.00043863	0.000310719	PTPRF/CLDN4/MPZL2/CLDN6/CDH3/CDH1/CLDN7/DSC2/DSG2/FXYD5/PLXNB2/CLDN1/ICAM1	13
GO:0048608	BP	GO:0048608	reproductive structure development	16/162	414/14952	1.11223e-05	0.000518755	0.000367478	PTGS2/INHA/ITGB8/INHBA/EGFR/SFRP1/ANXA1/CCND1/ST14/GATA3/PSAP/SPINT1/NR2F2/KRT19/C3/SPINT2	16
GO:0044706	BP	GO:0044706	multi-multicellular organism process	11/162	200/14952	1.14601e-05	0.000518755	0.000367478	SLC2A1/PTGS2/CAPN2/ITGA2/DDR1/CLDN4/NR2F2/ITGA3/ITGB4/SAT1/PTHLH	11
GO:0005775	CC	GO:0005775	vacuolar lumen	9/165	166/15676	6.58248e-05	0.000578477	0.000323753	HSPG2/S100A16/CTSV/CTSD/PSAP/NPC2/GRN/SDC4/C3	9
GO:0010632	BP	GO:0010632	regulation of epithelial cell migration	12/162	245/14952	1.46903e-05	0.00064788	0.000458948	TACSTD2/RAB25/PTGS2/ITGA2/ANXA1/GATA3/CTSH/NR2F2/JUP/GRN/ITGA3/APOE	12
GO:0046718	BP	GO:0046718	viral entry into host cell	9/162	137/14952	1.80712e-05	0.000777063	0.00055046	F11R/CD46/VAMP8/ITGB6/ITGA2/EGFR/CLDN6/CLDN1/ICAM1	9
GO:0030856	BP	GO:0030856	regulation of epithelial cell differentiation	9/162	139/14952	2.02933e-05	0.000848385	0.000600983	SFN/F11R/PROM1/DSP/CD24/CCND1/GATA3/BTG1/SERPINE1	9
GO:0031099	BP	GO:0031099	regeneration	10/162	176/14952	2.1886e-05	0.000875439	0.000620148	PTPRF/LAMB2/CDKN1A/ANXA1/CCND1/CD9/GRN/KLK6/CLDN1/MDK	10
GO:0034113	BP	GO:0034113	heterotypic cell-cell adhesion	6/162	53/14952	2.22186e-05	0.000878527	0.000622335	DSP/PERP/JUP/DSC2/DSG2/CD44	6
GO:0072073	BP	GO:0072073	kidney epithelium development	9/162	142/14952	2.40602e-05	0.000931893	0.000660139	TACSTD2/EPCAM/LAMB2/PROM1/CD24/SFRP1/GATA3/SDC4/LAMA5	9
GO:0044403	BP	GO:0044403	biological process involved in symbiotic interaction	12/162	259/14952	2.55036e-05	0.00096409	0.000682946	F11R/CD46/VAMP8/ITGB6/FN1/ITGA2/F2RL1/EGFR/CLDN6/APOE/CLDN1/ICAM1	12
GO:0061138	BP	GO:0061138	morphogenesis of a branching epithelium	10/162	182/14952	2.92047e-05	0.00106877	0.000757097	TACSTD2/AREG/DDR1/SFRP1/ST14/SPINT1/CTSH/LAMA5/SPINT2/MDK	10
GO:0030863	CC	GO:0030863	cortical cytoskeleton	7/165	109/15676	0.000152671	0.00117914	0.00065992	SLC2A1/CAPN2/CAST/EZR/CDH1/KRT19/MYH9	7
GO:1901681	MF	GO:1901681	sulfur compound binding	11/159	253/15318	6.74467e-05	0.0012707	0.000968393	PTPRF/LAMC2/FN1/ITGA2/SFRP1/SAA1/SAA1/LTBP2/LIPG/APOE/MDK	11
GO:0010952	BP	GO:0010952	positive regulation of peptidase activity	10/162	187/14952	3.68173e-05	0.00129236	0.000915489	CNTN1/FN1/PERP/CLDN4/TNFSF15/CTSD/PSAP/CTSH/PRSS22/GRN	10
GO:0042475	BP	GO:0042475	odontogenesis of dentin-containing tooth	7/162	85/14952	3.74033e-05	0.00129967	0.000920666	ITGB6/DSP/PERP/CFTR/LAMA5/KLK5/SERPINE1	7
GO:0002683	BP	GO:0002683	negative regulation of immune system process	14/162	361/14952	3.88451e-05	0.00133627	0.000946595	VTCN1/CD46/INHA/TNFRSF21/EZR/INHBA/SFRP1/ANXA1/CD59/LGALS3/GRN/SDC4/MDK/MMP12	14
GO:0007159	BP	GO:0007159	leukocyte cell-cell adhesion	13/162	316/14952	4.04935e-05	0.00137918	0.000976992	VTCN1/F11R/CD46/TNFRSF21/CD24/EZR/ANXA1/GATA3/LGALS3/SDC4/MDK/CD44/ICAM1	13
GO:0016331	BP	GO:0016331	morphogenesis of embryonic epithelium	9/162	154/14952	4.56423e-05	0.00152436	0.00107984	SFRP1/ST14/GATA3/SPINT1/ALDH1A3/SDC4/LAMA5/SPINT2/PLXNB2	9
GO:0090132	BP	GO:0090132	epithelium migration	13/162	320/14952	4.60891e-05	0.00152449	0.00107992	TACSTD2/RAB25/PTGS2/ITGA2/ANXA1/GATA3/CTSH/NR2F2/JUP/GRN/ITGA3/APOE/MYH9	13
GO:0002286	BP	GO:0002286	T cell activation involved in immune response	7/162	88/14952	4.6819e-05	0.00153388	0.00108658	CD46/F2RL1/ANXA1/GATA3/LGALS3/MDK/ICAM1	7
GO:0014910	BP	GO:0014910	regulation of smooth muscle cell migration	6/162	61/14952	5.00357e-05	0.00160862	0.00113952	S100A11/ITGA2/MDK/PLAU/IGFBP3/SERPINE1	6
GO:0030193	BP	GO:0030193	regulation of blood coagulation	6/162	61/14952	5.00357e-05	0.00160862	0.00113952	CNTN1/F2RL1/CD9/APOE/PLAU/SERPINE1	6
GO:0032355	BP	GO:0032355	response to estradiol	8/162	121/14952	5.09579e-05	0.0016231	0.00114978	PTGS2/AREG/ITGA2/EGFR/SFRP1/ANXA1/CCND1/NR2F2	8
GO:0001763	BP	GO:0001763	morphogenesis of a branching structure	10/162	196/14952	5.4832e-05	0.00171475	0.0012147	TACSTD2/AREG/DDR1/SFRP1/ST14/SPINT1/CTSH/LAMA5/SPINT2/MDK	10
GO:0042063	BP	GO:0042063	gliogenesis	12/162	289/14952	7.38671e-05	0.00217182	0.00153848	CNTN1/LAMB2/AREG/TNFRSF21/PLEC/ANXA1/CD9/SPINT1/GRN/ITGB4/MBOAT7/MDK	12
GO:0032103	BP	GO:0032103	positive regulation of response to external stimulus	14/162	384/14952	7.55895e-05	0.00220363	0.00156101	CNTN1/PTGS2/VAMP8/ITGA2/F2RL1/CYBA/GRN/C3/KLK5/KLK7/MDK/NEAT1/SERPINE1/MMP12	14
GO:0050818	BP	GO:0050818	regulation of coagulation	6/162	66/14952	7.83065e-05	0.0022615	0.00160201	CNTN1/F2RL1/CD9/APOE/PLAU/SERPINE1	6
GO:0002252	BP	GO:0002252	immune effector process	16/162	496/14952	9.79362e-05	0.00270021	0.00191279	CD46/VAMP8/F2RL1/PLEC/ANXA1/CD59/GATA3/PSAP/LGALS3/CTSH/GRN/C3/KLK5/KLK7/MDK/ICAM1	16
GO:0071260	BP	GO:0071260	cellular response to mechanical stimulus	6/162	69/14952	0.000100591	0.00272468	0.00193012	SLC2A1/F11R/PTGS2/ITGA2/PLEC/CYBA	6
GO:0042562	MF	GO:0042562	hormone binding	6/159	80/15318	0.000181502	0.00316621	0.00241295	ECE1/ATP1A1/INHBA/EGFR/CTSH/ALDH1A3	6
GO:0006959	BP	GO:0006959	humoral immune response	9/162	175/14952	0.000122411	0.00323919	0.00229459	CD46/TNFRSF21/CD59/GATA3/SLPI/WFDC2/C3/KLK5/KLK7	9
GO:0002526	BP	GO:0002526	acute inflammatory response	7/162	103/14952	0.0001276	0.00335073	0.0023736	CNTN1/PTGS2/FN1/SAA1/SAA1/GATA3/C3	7
GO:0060249	BP	GO:0060249	anatomical structure homeostasis	12/162	308/14952	0.000134858	0.00346775	0.0024565	SLC2A1/F11R/PTGS2/ITGB6/LAMB2/PROM1/SLC12A2/LTBP2/CTSH/CDH3/LSR/CLDN1	12
GO:1904019	BP	GO:1904019	epithelial cell apoptotic process	7/162	104/14952	0.000135579	0.00346775	0.0024565	CAST/GATA3/KRT18/MDK/ICAM1/ANGPTL4/SERPINE1	7
GO:0050886	BP	GO:0050886	endocrine process	6/162	74/14952	0.000148679	0.00373325	0.00264458	ECE1/INHA/F2RL1/INHBA/GATA3/CYBA	6
GO:0016485	BP	GO:0016485	protein processing	10/162	230/14952	0.000205401	0.00474214	0.00335926	ECE1/CNTN1/CAPN2/CAST/PERP/CTSH/KLK6/MYH9/PLAU/SERPINE1	10
GO:0001704	BP	GO:0001704	formation of primary germ layer	7/162	112/14952	0.000215109	0.00486826	0.0034486	LAMB3/FN1/ITGA2/INHBA/ITGA3/ITGB4/LAMA3	7
GO:0044853	CC	GO:0044853	plasma membrane raft	6/165	110/15676	0.00107912	0.00536722	0.00300384	SLC2A1/PTGS2/EZR/MYOF/CDH3/CDH1	6
GO:0005766	CC	GO:0005766	primary lysosome	7/165	151/15676	0.00109414	0.00536722	0.00300384	S100A16/VAMP8/PSAP/MGST1/NPC2/GRN/C3	7
GO:0042742	BP	GO:0042742	defense response to bacterium	9/162	195/14952	0.00027575	0.00581952	0.00412245	F2RL1/LCN2/CYBA/GRN/SLPI/WFDC2/KLK5/KLK7/SERPINE1	9
GO:0030595	BP	GO:0030595	leukocyte chemotaxis	9/162	202/14952	0.000357559	0.00675826	0.00478744	F2RL1/SLC12A2/PLEC/ANXA1/SAA1/SAA1/LGALS3/MDK/SERPINE1	9
GO:0005938	CC	GO:0005938	cell cortex	10/165	305/15676	0.00147556	0.00695623	0.00389315	SLC2A1/LAMC2/CAPN2/FLNB/CAST/MYO6/EZR/CDH1/KRT19/MYH9	10
GO:0051271	BP	GO:0051271	negative regulation of cellular component movement	11/162	296/14952	0.000385018	0.00719817	0.00509907	TACSTD2/SFRP1/GATA3/CD9/NR2F2/CDH1/JUP/SPINT2/APOE/IGFBP3/SERPINE1	11
GO:0019882	BP	GO:0019882	antigen processing and presentation	6/162	89/14952	0.000408166	0.00754887	0.0053475	HLA-C/TAPBP/CTSV/CTSD/CTSH/ICAM1	6
GO:0003158	BP	GO:0003158	endothelium development	7/162	127/14952	0.000463484	0.00826107	0.00585201	F11R/F2RL1/EZR/BTG1/NR2F2/CLDN1/ICAM1	7
GO:0097305	BP	GO:0097305	response to alcohol	9/162	210/14952	0.000474619	0.00841593	0.00596171	INHBA/CFTR/SFRP1/CCND1/GATA3/CDH1/CYBA/JUP/CLDN1	9
GO:0003018	BP	GO:0003018	vascular process in circulatory system	10/162	257/14952	0.00049626	0.00875454	0.00620158	ECE1/SLC2A1/ATP1A1/PTGS2/F2RL1/SLC12A2/PLEC/APOE/SAT1/SLC2A3	10
GO:0043235	CC	GO:0043235	receptor complex	11/165	374/15676	0.0020497	0.00896435	0.00501702	ITGB6/ITGA6/ITGA2/DDR1/ITGB8/EGFR/GPRC5A/ITGA3/ITGB4/PLXNB2/CD44	11
GO:0010232	BP	GO:0010232	vascular transport	6/162	94/14952	0.000547077	0.00922523	0.00653501	SLC2A1/ATP1A1/SLC12A2/APOE/SAT1/SLC2A3	6
GO:0150104	BP	GO:0150104	transport across blood-brain barrier	6/162	94/14952	0.000547077	0.00922523	0.00653501	SLC2A1/ATP1A1/SLC12A2/APOE/SAT1/SLC2A3	6
GO:0032963	BP	GO:0032963	collagen metabolic process	6/162	95/14952	0.000578802	0.00948133	0.00671642	ITGA2/MMP7/ADAMTS14/KLK6/SUCO/MMP12	6
GO:0060606	BP	GO:0060606	tube closure	6/162	95/14952	0.000578802	0.00948133	0.00671642	SFRP1/ST14/SPINT1/SDC4/SPINT2/PLXNB2	6
GO:0030048	BP	GO:0030048	actin filament-based movement	7/162	133/14952	0.000611322	0.009791	0.00693579	ATP1A1/DSP/MYO6/JUP/DSC2/DSG2/MYH9	7
GO:0048545	BP	GO:0048545	response to steroid hormone	11/162	314/14952	0.000630828	0.0100465	0.00711679	ATP1A1/PTGS2/AREG/CLDN4/SFRP1/ANXA1/CCND1/CYBA/PMEPA1/CLDN1/MDK	11
GO:0031253	CC	GO:0031253	cell projection membrane	10/165	328/15676	0.00251239	0.0104377	0.00584159	RAB25/PROM1/SLC12A2/MYO6/EZR/EGFR/EPS8L2/ITGA3/CD44/SLC26A2	10
GO:0050868	BP	GO:0050868	negative regulation of T cell activation	6/162	99/14952	0.000720239	0.0107723	0.0076309	VTCN1/TNFRSF21/ANXA1/LGALS3/SDC4/MDK	6
GO:0009306	BP	GO:0009306	protein secretion	11/162	321/14952	0.000756529	0.0111625	0.00790731	F2RL1/SLC12A2/EZR/CFTR/SFRP1/ANXA1/SAA1/SAA1/LTBP2/KCNN4/APOE	11
GO:0035592	BP	GO:0035592	establishment of protein localization to extracellular region	11/162	321/14952	0.000756529	0.0111625	0.00790731	F2RL1/SLC12A2/EZR/CFTR/SFRP1/ANXA1/SAA1/SAA1/LTBP2/KCNN4/APOE	11
GO:0042110	BP	GO:0042110	T cell activation	13/162	427/14952	0.00077068	0.0112814	0.0079916	VTCN1/CD46/F2RL1/TNFRSF21/CD24/ANXA1/GATA3/LGALS3/SDC4/MYH9/MDK/CD44/ICAM1	13
GO:0009410	BP	GO:0009410	response to xenobiotic stimulus	12/162	376/14952	0.000817676	0.0116714	0.00826783	ATP1A1/PTGS2/ITGA2/INHBA/SFRP1/CCND1/GATA3/CDH3/CDH1/CYBA/ITGA3/MDK	12
GO:0032970	BP	GO:0032970	regulation of actin filament-based process	12/162	379/14952	0.000876054	0.012453	0.00882151	TACSTD2/F11R/F2RL1/DSP/SFRP1/SVIL/JUP/DSC2/DSG2/SDC4/MYH9/MDK	12
GO:0071692	BP	GO:0071692	protein localization to extracellular region	11/162	328/14952	0.000902409	0.0126922	0.00899095	F2RL1/SLC12A2/EZR/CFTR/SFRP1/ANXA1/SAA1/SAA1/LTBP2/KCNN4/APOE	11
GO:0061564	BP	GO:0061564	axon development	14/162	491/14952	0.00091795	0.0127844	0.00905627	ECE1/PTPRF/CNTN1/LAMC2/FN1/LAMB2/DDR1/TNFRSF21/GATA3/GRN/LAMA3/LAMA5/APOE/PLXNB2	14
GO:0070201	BP	GO:0070201	regulation of establishment of protein localization	14/162	493/14952	0.000954506	0.013134	0.00930392	SFN/PTGS2/F2RL1/SLC12A2/EZR/CFTR/SFRP1/CTSD/SAA1/SAA1/CDH1/JUP/KCNN4/APOE	14
GO:0072659	BP	GO:0072659	protein localization to plasma membrane	10/162	281/14952	0.000986566	0.013257	0.00939104	F11R/VAMP8/EZR/EGFR/KRT18/LGALS3/CDH1/JUP/ITGA3/LAMA5	10
GO:0042303	BP	GO:0042303	molting cycle	6/162	106/14952	0.00103057	0.0136879	0.00969629	PTGS2/INHBA/EGFR/CDH3/KRT17/LAMA5	6
GO:0042633	BP	GO:0042633	hair cycle	6/162	106/14952	0.00103057	0.0136879	0.00969629	PTGS2/INHBA/EGFR/CDH3/KRT17/LAMA5	6
GO:0005765	CC	GO:0005765	lysosomal membrane	11/165	402/15676	0.00356548	0.0137688	0.00770591	ECE1/TSPAN1/VAMP8/MYO6/CFTR/CTSD/AHNAK/PSAP/MGST1/GRN/SLC44A2	11
GO:0098852	CC	GO:0098852	lytic vacuole membrane	11/165	402/15676	0.00356548	0.0137688	0.00770591	ECE1/TSPAN1/VAMP8/MYO6/CFTR/CTSD/AHNAK/PSAP/MGST1/GRN/SLC44A2	11
GO:0001666	BP	GO:0001666	response to hypoxia	10/162	284/14952	0.00106908	0.013896	0.00984368	SLC2A1/PTGS2/CAPN2/ITGA2/CD24/SFRP1/CYBA/PDLIM1/PLAU/ANGPTL4	10
GO:0051047	BP	GO:0051047	positive regulation of secretion	10/162	284/14952	0.00106908	0.013896	0.00984368	VAMP8/INHA/F2RL1/SLC12A2/EZR/INHBA/CFTR/CYBA/SDC4/KCNN4	10
GO:0001701	BP	GO:0001701	in utero embryonic development	12/162	389/14952	0.00109641	0.0140733	0.00996931	ELF3/CAPN2/EGFR/ST14/GATA3/SPINT1/NR2F2/KRT19/DSC2/SPINT2/MYH9/TM4SF1	12
GO:0002685	BP	GO:0002685	regulation of leukocyte migration	8/162	191/14952	0.00113382	0.0142331	0.0100825	ITGA2/F2RL1/ANXA1/CD9/LGALS3/MDK/ICAM1/SERPINE1	8
GO:0031532	BP	GO:0031532	actin cytoskeleton reorganization	6/162	109/14952	0.0011913	0.0147413	0.0104425	F11R/EZR/PLEC/ANXA1/MYH9/MDK	6
GO:0042552	BP	GO:0042552	myelination	7/162	151/14952	0.00128923	0.0153566	0.0108784	CNTN1/TNFRSF21/MAL2/PLEC/CD9/ITGB4/KLK6	7
GO:0002573	BP	GO:0002573	myeloid leukocyte differentiation	8/162	195/14952	0.0012946	0.0153566	0.0108784	ITGB6/INHA/F2RL1/ITGB8/INHBA/SFRP1/GATA3/MYH9	8
GO:0032944	BP	GO:0032944	regulation of mononuclear cell proliferation	8/162	195/14952	0.0012946	0.0153566	0.0108784	VTCN1/CD46/CDKN1A/TNFRSF21/CD24/ANXA1/LGALS3/SDC4	8
GO:0031346	BP	GO:0031346	positive regulation of cell projection organization	11/162	346/14952	0.00138763	0.0162765	0.01153	CNTN1/ITGA6/FN1/ITGA2/F2RL1/EPS8L2/GRN/ITGA3/APOE/PLXNB2/MDK	11
GO:0009612	BP	GO:0009612	response to mechanical stimulus	8/162	200/14952	0.00152057	0.0172633	0.012229	SLC2A1/F11R/PTGS2/ITGA2/PLEC/CYBA/JUP/MDK	8
GO:0034446	BP	GO:0034446	substrate adhesion-dependent cell spreading	6/162	115/14952	0.00156974	0.0177046	0.0125417	TACSTD2/LAMB3/FN1/LAMB2/LAMA5/MDK	6
GO:0006937	BP	GO:0006937	regulation of muscle contraction	7/162	157/14952	0.00161356	0.0180803	0.0128078	ATP1A1/PTGS2/ITGA2/DSP/JUP/DSC2/DSG2	7
GO:0035637	BP	GO:0035637	multicellular organismal signaling	7/162	157/14952	0.00161356	0.0180803	0.0128078	ATP1A1/ITGA2/DSP/PLEC/JUP/DSC2/DSG2	7
GO:0008015	BP	GO:0008015	blood circulation	13/162	467/14952	0.00172949	0.0183625	0.0130077	ECE1/ATP1A1/PTGS2/F2RL1/DSP/PLEC/MYOF/NR2F2/CYBA/JUP/DSC2/DSG2/APOE	13
GO:0031965	CC	GO:0031965	nuclear membrane	9/165	305/15676	0.0050503	0.0185178	0.0103637	PTGS2/LAMB2/MYO6/EGFR/CCND1/MYOF/CCND2/CDH1/ITGB4	9
GO:0032102	BP	GO:0032102	negative regulation of response to external stimulus	11/162	357/14952	0.00177768	0.0186996	0.0132465	SLC12A2/SAA1/SAA1/GATA3/CD9/GRN/APOE/MDK/PLAU/SERPINE1/MMP12	11
GO:0022604	BP	GO:0022604	regulation of cell morphogenesis	10/162	309/14952	0.00200125	0.0202479	0.0143433	TACSTD2/F11R/FN1/EZR/CLDN4/ANXA1/MYH9/PLXNB2/MDK/CD44	10
GO:0045936	BP	GO:0045936	negative regulation of phosphate metabolic process	12/162	419/14952	0.00205026	0.0206326	0.0146158	SFN/INHA/CDKN1A/INHBA/SFRP1/PLEC/GPRC5A/LGALS3/NR2F2/PMEPA1/APOE/IGFBP3	12
GO:0070661	BP	GO:0070661	leukocyte proliferation	9/162	265/14952	0.00241546	0.0228274	0.0161706	VTCN1/CD46/F2RL1/CDKN1A/TNFRSF21/CD24/ANXA1/LGALS3/SDC4	9
GO:0040013	BP	GO:0040013	negative regulation of locomotion	10/162	320/14952	0.00257972	0.0241805	0.0171291	TACSTD2/SFRP1/GATA3/NR2F2/CDH1/JUP/SPINT2/APOE/IGFBP3/SERPINE1	10
GO:0043065	BP	GO:0043065	positive regulation of apoptotic process	13/162	491/14952	0.00267725	0.0245344	0.0173798	PTGS2/CAPN2/ITGA6/INHBA/SFRP1/ANXA1/CTSD/PSAP/BTG1/CTSH/ALDH1A3/GRN/IGFBP3	13
GO:1903531	BP	GO:1903531	negative regulation of secretion by cell	6/162	129/14952	0.00280442	0.0252545	0.0178899	VAMP8/INHA/INHBA/SFRP1/ANXA1/APOE	6
GO:0042098	BP	GO:0042098	T cell proliferation	7/162	176/14952	0.00307331	0.0266494	0.018878	VTCN1/CD46/TNFRSF21/CD24/ANXA1/LGALS3/SDC4	7
GO:0034612	BP	GO:0034612	response to tumor necrosis factor	8/162	224/14952	0.00307644	0.0266494	0.018878	PTGS2/F2RL1/TNFRSF21/SFRP1/GATA3/KRT18/CYBA/CLDN1	8
GO:0048660	BP	GO:0048660	regulation of smooth muscle cell proliferation	6/162	135/14952	0.00351281	0.0292592	0.0207268	PTGS2/ITGA2/CDKN1A/CYBA/APOE/IGFBP3	6
GO:0031901	CC	GO:0031901	early endosome membrane	6/165	169/15676	0.00899533	0.0293967	0.0164523	VAMP8/HLA-C/EGFR/CFTR/ANXA1/PMEPA1	6
GO:0002020	MF	GO:0002020	protease binding	6/159	135/15318	0.00284621	0.0315179	0.0240197	CNTN1/FN1/CST6/PSAP/ITGA3/SERPINE1	6
GO:0048659	BP	GO:0048659	smooth muscle cell proliferation	6/162	139/14952	0.00405391	0.0318389	0.0225542	PTGS2/ITGA2/CDKN1A/CYBA/APOE/IGFBP3	6
GO:0007411	BP	GO:0007411	axon guidance	8/162	239/14952	0.00454855	0.0346941	0.0245767	ECE1/CNTN1/LAMC2/LAMB2/GATA3/LAMA3/LAMA5/PLXNB2	8
GO:0010876	BP	GO:0010876	lipid localization	11/162	407/14952	0.00483341	0.036606	0.0259311	SLC2A1/SLCO2A1/INHBA/CFTR/ANXA1/PSAP/NPC2/LIPG/C3/KCNN4/APOE	11
GO:0001558	BP	GO:0001558	regulation of cell growth	11/162	409/14952	0.00501151	0.0368738	0.0261208	SFN/FN1/DDR1/CDKN1A/INHBA/EGFR/SFRP1/BTG1/CYBA/KRT17/APOE	11
GO:0002833	BP	GO:0002833	positive regulation of response to biotic stimulus	6/162	147/14952	0.00531807	0.038514	0.0272827	F2RL1/CYBA/GRN/KLK5/KLK7/MMP12	6
GO:0071496	BP	GO:0071496	cellular response to external stimulus	9/162	299/14952	0.00533519	0.0385431	0.0273033	SLC2A1/F11R/PTGS2/ITGA2/CDKN1A/SFRP1/PLEC/CYBA/DSC2	9
GO:0016049	BP	GO:0016049	cell growth	12/162	473/14952	0.00542752	0.0388972	0.0275542	SFN/FN1/LAMB2/DDR1/CDKN1A/INHBA/EGFR/SFRP1/BTG1/CYBA/KRT17/APOE	12
GO:0001726	CC	GO:0001726	ruffle	6/165	182/15676	0.0126459	0.0389024	0.0217722	S100A11/MYO6/EZR/EGFR/EPS8L2/MYH9	6
GO:0031667	BP	GO:0031667	response to nutrient levels	11/162	416/14952	0.00567629	0.040058	0.0283765	SLC2A1/PTGS2/ITGA2/CDKN1A/SFRP1/PLEC/CCND1/CYBA/DSC2/LIPG/APOE	11
GO:0055088	BP	GO:0055088	lipid homeostasis	6/162	150/14952	0.00585951	0.0412203	0.0291998	ITGB6/CD24/NPC2/LIPG/APOE/ANGPTL4	6
GO:0006469	BP	GO:0006469	negative regulation of protein kinase activity	7/162	204/14952	0.00684156	0.0459956	0.0325825	SFN/CDKN1A/SFRP1/PLEC/GPRC5A/NR2F2/APOE	7
GO:0019216	BP	GO:0019216	regulation of lipid metabolic process	9/162	311/14952	0.00684903	0.0459956	0.0325825	ATP1A1/PTGS2/CAPN2/ANXA1/PSAP/NPC2/C3/APOE/MBOAT7	9
GO:0031214	BP	GO:0031214	biomineral tissue development	6/162	155/14952	0.00684982	0.0459956	0.0325825	PTGS2/ITGB6/DSP/CFTR/LTBP2/PTHLH	6
GO:0071356	BP	GO:0071356	cellular response to tumor necrosis factor	7/162	205/14952	0.00702062	0.0469862	0.0332843	F2RL1/TNFRSF21/SFRP1/GATA3/KRT18/CYBA/CLDN1	7
GO:0110148	BP	GO:0110148	biomineralization	6/162	158/14952	0.00749931	0.04934	0.0349517	PTGS2/ITGB6/DSP/CFTR/LTBP2/PTHLH	6
GO:0010959	BP	GO:0010959	regulation of metal ion transport	10/162	373/14952	0.0075014	0.04934	0.0349517	CNTN1/ATP1A1/PTGS2/AHNAK/LGALS3/PRSS8/RRAD/CYBA/FXYD5/KCNN4	10
GO:0006909	BP	GO:0006909	phagocytosis	7/162	212/14952	0.00837311	0.0532065	0.0376906	ITGA2/F2RL1/ANXA1/PSAP/CYBA/C3/MYH9	7
GO:0016055	BP	GO:0016055	Wnt signaling pathway	11/162	442/14952	0.00877646	0.0548928	0.0388852	CD24/EGFR/SFRP1/CCND1/GATA3/CDH3/JUP/ITGA3/APOE/MDK/IGFBP6	11
GO:0198738	BP	GO:0198738	cell-cell signaling by wnt	11/162	443/14952	0.00891766	0.0553499	0.039209	CD24/EGFR/SFRP1/CCND1/GATA3/CDH3/JUP/ITGA3/APOE/MDK/IGFBP6	11
GO:0003779	MF	GO:0003779	actin binding	11/159	441/15318	0.00635066	0.0553919	0.0422139	ITPRID2/FLNB/MYO6/EZR/EGFR/PLEC/EPS8L2/SVIL/FXYD5/MYH9/PDLIM1	11
GO:0010817	BP	GO:0010817	regulation of hormone levels	11/162	455/14952	0.0107532	0.0628028	0.0444885	ECE1/ATP1A1/VAMP8/INHA/INHBA/CFTR/SFRP1/ANXA1/GATA3/ALDH1A3/KLK6	11
GO:0022411	BP	GO:0022411	cellular component disassembly	11/162	460/14952	0.0115985	0.0658599	0.0466541	VAMP8/LAMB2/F2RL1/DDR1/CTSV/MMP7/SVIL/C3/KLK5/KLK7/MMP12	11
GO:0042277	MF	GO:0042277	peptide binding	8/159	275/15318	0.00804772	0.0664996	0.0506791	ECE1/HSPG2/ATP1A1/ITGA2/HLA-C/TAPBP/INHBA/APOE	8
GO:0001503	BP	GO:0001503	ossification	10/162	410/14952	0.013932	0.0747679	0.0529644	PTGS2/AREG/DSP/EGFR/SFRP1/LTBP2/SUCO/MDK/PTHLH/SLC26A2	10
GO:0002250	BP	GO:0002250	adaptive immune response	9/162	351/14952	0.0143503	0.0757131	0.053634	VTCN1/CD46/HLA-C/TNFRSF21/ANXA1/GATA3/CTSH/C3/ICAM1	9
GO:0045927	BP	GO:0045927	positive regulation of growth	7/162	237/14952	0.0147909	0.0776806	0.0550277	SFN/FN1/EZR/EGFR/SFRP1/CYBA/KRT17	7
GO:0070371	BP	GO:0070371	ERK1 and ERK2 cascade	8/162	294/14952	0.0148685	0.0777594	0.0550836	FN1/F2RL1/EZR/EGFR/CTSH/APOE/CD44/ICAM1	8
GO:0071560	BP	GO:0071560	cellular response to transforming growth factor beta stimulus	7/162	238/14952	0.0151047	0.0782225	0.0554116	ITGB6/ITGB8/SFRP1/LTBP2/ITGA3/PMEPA1/CLDN1	7
GO:0031252	CC	GO:0031252	cell leading edge	9/165	419/15676	0.0333732	0.0782792	0.04381	S100A11/MYO6/EZR/EGFR/EPS8L2/CDH1/ITGB4/MYH9/CD44	9
GO:0043025	CC	GO:0043025	neuronal cell body	10/165	487/15676	0.033425	0.0782792	0.04381	PTPRF/ATP1A1/CAPN2/INHA/SLC12A2/CYBA/KCNN4/APOE/SAT1/SLC2A3	10
GO:1903522	BP	GO:1903522	regulation of blood circulation	7/162	241/14952	0.0160745	0.0810797	0.0574356	ECE1/ATP1A1/PTGS2/DSP/JUP/DSC2/DSG2	7
GO:0071559	BP	GO:0071559	response to transforming growth factor beta	7/162	244/14952	0.0170878	0.0847911	0.0600647	ITGB6/ITGB8/SFRP1/LTBP2/ITGA3/PMEPA1/CLDN1	7
GO:0045786	BP	GO:0045786	negative regulation of cell cycle	9/162	365/14952	0.0180507	0.0870891	0.0616925	PTGS2/INHA/CDKN1A/INHBA/CCND1/GATA3/BTG1/NR2F2/CDH1	9
GO:0019898	CC	GO:0019898	extrinsic component of membrane	7/165	301/15676	0.0402296	0.0900901	0.0504201	EZR/ANXA1/ST14/CDH3/CDH1/JUP/PLAUR	7
GO:0051348	BP	GO:0051348	negative regulation of transferase activity	7/162	252/14952	0.0200097	0.0932701	0.0660711	SFN/CDKN1A/SFRP1/PLEC/GPRC5A/NR2F2/APOE	7
GO:0048568	BP	GO:0048568	embryonic organ development	10/162	435/14952	0.0201841	0.0939556	0.0665567	ECE1/MYO6/EGFR/ST14/GATA3/SPINT1/NR2F2/ALDH1A3/KRT19/SPINT2	10
GO:0000082	BP	GO:0000082	G1/S transition of mitotic cell cycle	6/162	198/14952	0.0208874	0.0961882	0.0681382	CDKN1A/INHBA/EGFR/ANXA1/CCND1/CCND2	6

## Sheet: STab4C-AxD cluster GO DOWN
Supplementary Table 4C: Results of Gene Ontology enrichment analysis of markers of the AxD cluster, only significantly downregulated (padj < 0.1). Source file for Fig. 1G.
	ONTOLOGY	ID	Description	GeneRatio	BgRatio	pvalue	p.adjust	qvalue	geneID	Count
GO:0150034	CC	GO:0150034	distal axon	22/121	275/15676	1.65344e-16	5.67129e-14	4.07268e-14	BASP1/MAP1B/FEZ1/CALM3/THY1/GAP43/PTPRN/STMN2/STMN4/SNCG/HSP90AA1/NEFL/MAPT/SNAP25/PCSK1/KIF5C/ENO2/GPM6A/CRMP1/UCN/MAP2/NTS	22
GO:0043025	CC	GO:0043025	neuronal cell body	26/121	487/15676	4.10952e-15	7.04783e-13	5.0612e-13	UCHL1/MAP1B/FEZ1/THY1/DNER/GAP43/PTPRN/STMN2/PRPH/SNCG/SYT4/HSP90AA1/VGF/MAPT/PCSK1/ATP1A3/KIF5C/ENO2/GPM6A/CHKB/CRMP1/TAC1/UCN/MAP2/SERPINF1/CRYAB	26
GO:0030427	CC	GO:0030427	site of polarized growth	17/121	177/15676	2.89343e-14	2.48111e-12	1.78174e-12	BASP1/MAP1B/FEZ1/CALM3/THY1/GAP43/STMN2/STMN4/HSP90AA1/NEFL/MAPT/SNAP25/KIF5C/ENO2/GPM6A/CRMP1/MAP2	17
GO:0005200	MF	GO:0005200	structural constituent of cytoskeleton	10/118	87/15318	1.2155e-09	4.20564e-07	3.13472e-07	TUBB2A/TUBB2B/TUBB2A/TUBA1A/TUBA1B/PRPH/NEFL/NEFM/ANK2/INA	10
GO:0030705	BP	GO:0030705	cytoskeleton-dependent intracellular transport	13/116	201/14952	5.19256e-09	1.1138e-05	8.87655e-06	UCHL1/MAP1B/TUBB2A/FEZ1/TUBA1A/TUBA1B/SYT4/NEFL/CALY/MAPT/KIF5C/CNIH4/MAP2	13
GO:0005874	CC	GO:0005874	microtubule	15/121	434/15676	1.24943e-06	7.65061e-05	5.49407e-05	MAP1B/TUBB2A/TUBB2B/TUBB2A/FEZ1/TUBA1A/CALM3/TUBA1B/BEX4/DCX/MAPT/KIF5C/STMN1/MAP1LC3A/MAP2	15
GO:0007218	BP	GO:0007218	neuropeptide signaling pathway	8/116	86/14952	3.29891e-07	0.000176904	0.000140985	ECEL1/CPE/SCG5/TAC1/UCN/PTENP1/PCSK1N/NTS	8
GO:0044306	CC	GO:0044306	neuron projection terminus	8/121	126/15676	5.86725e-06	0.000201247	0.00014452	UCHL1/PTPRN/SCRG1/SNCG/VAMP2/PCSK1/UCN/NTS	8
GO:0098793	CC	GO:0098793	presynapse	14/121	493/15676	2.67914e-05	0.000706881	0.000507626	FXYD6/CALM3/PTPRN/SNCG/SYT4/NEFL/VAMP2/SNAP25/PCSK1/GPM6A/SLC17A6/UCN/C1QL1/NTS	14
GO:0005581	CC	GO:0005581	collagen trimer	6/121	79/15676	3.27758e-05	0.00078091	0.000560788	C1QL1/COL1A1/LOX/COL11A1/COL3A1/COL2A1	6
GO:0050804	BP	GO:0050804	modulation of chemical synaptic transmission	14/116	420/14952	4.57273e-06	0.000882407	0.000703241	MAP1B/TUBB2B/FEZ1/CALM3/SNCG/SYT4/VAMP2/YWHAH/VGF/MAPT/SNAP25/CNIH4/ACHE/UCN	14
GO:0099177	BP	GO:0099177	regulation of trans-synaptic signaling	14/116	421/14952	4.69953e-06	0.000882407	0.000703241	MAP1B/TUBB2B/FEZ1/CALM3/SNCG/SYT4/VAMP2/YWHAH/VGF/MAPT/SNAP25/CNIH4/ACHE/UCN	14
GO:0031109	BP	GO:0031109	microtubule polymerization or depolymerization	8/116	125/14952	5.69102e-06	0.000939018	0.000748358	MAP1B/STMN2/BMERB1/STMN4/MAPT/STMN1/MAP2/CRYAB	8
GO:0031110	BP	GO:0031110	regulation of microtubule polymerization or depolymerization	7/116	90/14952	6.19231e-06	0.00094875	0.000756113	MAP1B/STMN2/BMERB1/STMN4/MAPT/STMN1/MAP2	7
GO:0120111	CC	GO:0120111	neuron projection cytoplasm	6/121	88/15676	6.03956e-05	0.00117651	0.00084488	UCHL1/NEFL/CALY/MAPT/KIF5C/MAP2	6
GO:0030133	CC	GO:0030133	transport vesicle	12/121	400/15676	6.17412e-05	0.00117651	0.00084488	CPE/CALM3/PTPRN/SYT4/VAMP2/VGF/SGCG/SNAP25/PCSK1/CNIH4/SLC17A6/NTS	12
GO:0007409	BP	GO:0007409	axonogenesis	14/116	443/14952	8.4083e-06	0.00120239	0.000958251	UCHL1/MAP1B/TUBB2B/FEZ1/THY1/GAP43/NCAM1/HSP90AA1/NEFL/MAPT/KIF5C/STMN1/CRMP1/MAP2	14
GO:0015631	MF	GO:0015631	tubulin binding	13/118	382/15318	7.68113e-06	0.00132883	0.000990461	MAP1B/FEZ1/BEX4/STMN2/STMN4/NEFM/DCX/MAPT/KIF5C/STMN1/MAP1LC3A/MAP2/CRYAB	13
GO:0032886	BP	GO:0032886	regulation of microtubule-based process	10/116	246/14952	2.14494e-05	0.00242152	0.00192985	MAP1B/FEZ1/STMN2/BMERB1/STMN4/CALY/MAPT/CNIH4/STMN1/MAP2	10
GO:0023061	BP	GO:0023061	signal release	13/116	426/14952	2.60502e-05	0.00258905	0.00206336	CPE/CALM3/PTPRN/SNCG/SYT4/SCG5/VAMP2/VGF/SNAP25/NNAT/SOX11/UCN/TRH	13
GO:0001764	BP	GO:0001764	neuron migration	8/116	167/14952	4.6763e-05	0.00401226	0.0031976	MAP1B/TUBB2A/TUBB2B/TUBB2A/DNER/DCX/GPM6A/COL3A1	8
GO:0032412	BP	GO:0032412	regulation of ion transmembrane transporter activity	9/116	244/14952	0.000118471	0.00819746	0.00653303	NDUFA4/FXYD6/CALM3/VAMP2/YWHAH/FXYD7/CNIH4/ANK2/ATP1B1	9
GO:0050808	BP	GO:0050808	synapse organization	12/116	430/14952	0.000126692	0.00823498	0.00656293	MAP1B/TUBB2A/TUBA1A/DNER/GAP43/SNCG/NEFL/MAPT/GPM6A/INA/ACHE/C1QL1	12
GO:0032271	BP	GO:0032271	regulation of protein polymerization	8/116	195/14952	0.000138434	0.00848404	0.00676142	MAP1B/STMN2/HSP90AA1/MAPT/TMSB15A/STMN1/MAP2/ELN	8
GO:0009306	BP	GO:0009306	protein secretion	10/116	321/14952	0.000197464	0.00962637	0.00767181	MEN1/PTPRN/SNCG/SYT4/VGF/SNAP25/PCSK1/NNAT/ACHE/TRH	10
GO:0035592	BP	GO:0035592	establishment of protein localization to extracellular region	10/116	321/14952	0.000197464	0.00962637	0.00767181	MEN1/PTPRN/SNCG/SYT4/VGF/SNAP25/PCSK1/NNAT/ACHE/TRH	10
GO:0007517	BP	GO:0007517	muscle organ development	10/116	323/14952	0.000207603	0.00968062	0.00771504	BASP1/DNER/SGCG/CHKB/SOX11/LOX/COL11A1/COL3A1/ELN/CRYAB	10
GO:0009914	BP	GO:0009914	hormone transport	9/116	266/14952	0.000226424	0.0101183	0.00806387	CPE/PTPRN/SCG5/VGF/SNAP25/NNAT/SOX11/UCN/TRH	9
GO:0051258	BP	GO:0051258	protein polymerization	9/116	266/14952	0.000226424	0.0101183	0.00806387	MAP1B/STMN2/HSP90AA1/NEFL/MAPT/TMSB15A/STMN1/MAP2/ELN	9
GO:0071692	BP	GO:0071692	protein localization to extracellular region	10/116	328/14952	0.000234885	0.0102822	0.00819447	MEN1/PTPRN/SNCG/SYT4/VGF/SNAP25/PCSK1/NNAT/ACHE/TRH	10
GO:0032409	BP	GO:0032409	regulation of transporter activity	9/116	269/14952	0.000246059	0.0105559	0.00841263	NDUFA4/FXYD6/CALM3/VAMP2/YWHAH/FXYD7/CNIH4/ANK2/ATP1B1	9
GO:1902904	BP	GO:1902904	negative regulation of supramolecular fiber organization	7/116	164/14952	0.000287797	0.0121044	0.00964669	MAP1B/STMN2/BMERB1/TMSB15A/STMN1/MAP2/CRYAB	7
GO:0030674	MF	GO:0030674	protein-macromolecule adaptor activity	9/118	299/15318	0.000507942	0.0175748	0.0130996	MEN1/AP1S2/NEFL/VAMP2/MAPT/SNAP25/ANK2/ATP1B1/COL11A1	9
GO:0050767	BP	GO:0050767	regulation of neurogenesis	10/116	359/14952	0.000480093	0.0194302	0.015485	MAP1B/THY1/SYT4/NEFL/YWHAH/MAPT/ID4/SOX11/MAP2/SERPINF1	10
GO:0005788	CC	GO:0005788	endoplasmic reticulum lumen	8/121	298/15676	0.00218568	0.0227178	0.0163141	MEN1/VGF/SGCG/COL1A1/COL11A1/COL3A1/LGALS1/COL2A1	8
GO:0043197	CC	GO:0043197	dendritic spine	6/121	178/15676	0.00257876	0.0252646	0.0181431	MAP1B/FEZ1/MAPT/CNIH4/GPM6A/CRYAB	6
GO:0044309	CC	GO:0044309	neuron spine	6/121	179/15676	0.00265168	0.0252646	0.0181431	MAP1B/FEZ1/MAPT/CNIH4/GPM6A/CRYAB	6
GO:0048545	BP	GO:0048545	response to steroid hormone	9/116	314/14952	0.000755782	0.025419	0.0202579	CALM3/NEFL/YWHAH/PCSK1/ATP1A3/UCN/COL1A1/LOX/SERPINF1	9
GO:0060041	BP	GO:0060041	retina development in camera-type eye	6/116	141/14952	0.00080189	0.025419	0.0202579	THY1/PRPH/DCX/GPM6A/ACHE/SERPINF1	6
GO:0043010	BP	GO:0043010	camera-type eye development	9/116	317/14952	0.000808476	0.025419	0.0202579	THY1/PRPH/DCX/GPM6A/SLC17A6/ACHE/SOX11/SERPINF1/CRYAB	9
GO:0010817	BP	GO:0010817	regulation of hormone levels	11/116	455/14952	0.000816694	0.025419	0.0202579	CPE/PTPRN/SCG5/VGF/SNAP25/PCSK1/NNAT/SOX11/UCN/TRH/PCSK1N	11
GO:0051961	BP	GO:0051961	negative regulation of nervous system development	6/116	145/14952	0.000927801	0.0258459	0.0205981	THY1/SYT4/YWHAH/ID4/SOX11/MAP2	6
GO:0043270	BP	GO:0043270	positive regulation of ion transport	8/116	261/14952	0.000970168	0.0266796	0.0212625	NDUFA4/CALM3/THY1/SYT4/ANK2/ATP1B1/UCN/TRH	8
GO:1901652	BP	GO:1901652	response to peptide	11/116	469/14952	0.00104489	0.0273068	0.0217623	MEN1/MAP1B/NLRP1/NEFL/VAMP2/VGF/PCSK1/ATP1A3/COL1A1/SERPINF1/COL3A1	11
GO:0099003	BP	GO:0099003	vesicle-mediated transport in synapse	7/116	204/14952	0.00105595	0.0273068	0.0217623	CALM3/SNCG/SYT4/VAMP2/CALY/SNAP25/SLC17A6	7
GO:0002790	BP	GO:0002790	peptide secretion	7/116	208/14952	0.00118184	0.0301791	0.0240515	CPE/PTPRN/VGF/SNAP25/NNAT/UCN/TRH	7
GO:0045121	CC	GO:0045121	membrane raft	8/121	323/15676	0.0035787	0.0317924	0.0228308	TUBB2A/LDHB/THY1/MAPT/ANK2/ENO2/ATP1B1/PDPN	8
GO:0098857	CC	GO:0098857	membrane microdomain	8/121	324/15676	0.00364608	0.0317924	0.0228308	TUBB2A/LDHB/THY1/MAPT/ANK2/ENO2/ATP1B1/PDPN	8
GO:0005802	CC	GO:0005802	trans-Golgi network	7/121	260/15676	0.00404637	0.0338514	0.0243094	AP1S2/VAMP2/SNAP25/PCSK1/NSG2/POSTN/PCSK1N	7
GO:0033673	BP	GO:0033673	negative regulation of kinase activity	7/116	225/14952	0.0018539	0.0405776	0.0323386	MEN1/UCHL1/THY1/DNAJA1/MAPT/PKIA/CDKN2D	7
GO:0044389	MF	GO:0044389	ubiquitin-like protein ligase binding	8/118	316/15318	0.00308651	0.0435468	0.0324581	UCHL1/TUBB2A/TUBA1B/PTPRN/DNAJA1/HSP90AA1/CHKB/MAP1LC3A	8
GO:0003924	MF	GO:0003924	GTPase activity	8/118	317/15318	0.00314645	0.0435468	0.0324581	TUBB2A/TUBB2B/TUBB2A/TUBA1A/TUBA1B/GNG3/EEF1A2/GNAO1	8
GO:0007018	BP	GO:0007018	microtubule-based movement	9/116	376/14952	0.00261916	0.0480178	0.0382682	UCHL1/MAP1B/FEZ1/NEFL/CALY/MAPT/KIF5C/CNIH4/MAP2	9
GO:0010721	BP	GO:0010721	negative regulation of cell development	6/116	181/14952	0.00286361	0.0516173	0.0411368	THY1/SYT4/YWHAH/ID4/SOX11/MAP2	6
GO:0004857	MF	GO:0004857	enzyme inhibitor activity	8/118	341/15318	0.00487767	0.0581957	0.0433767	PEBP1/PPP1R1A/SCG5/PKIA/CDKN2D/UCN/SERPINF1/PCSK1N	8
GO:0051348	BP	GO:0051348	negative regulation of transferase activity	7/116	252/14952	0.00349151	0.0589707	0.0469972	MEN1/UCHL1/THY1/DNAJA1/MAPT/PKIA/CDKN2D	7
GO:1903532	BP	GO:1903532	positive regulation of secretion by cell	7/116	264/14952	0.00450054	0.069954	0.0557504	SYT4/PCSK1/NNAT/ACHE/SOX11/UCN/TRH	7
GO:0042886	BP	GO:0042886	amide transport	7/116	266/14952	0.00468815	0.0718291	0.0572448	CPE/PTPRN/VGF/SNAP25/NNAT/UCN/TRH	7
GO:0005525	MF	GO:0005525	GTP binding	8/118	356/15318	0.0062829	0.0724628	0.0540109	TUBB2A/TUBB2B/TUBB2A/TUBA1A/TUBA1B/EEF1A2/SCG5/GNAO1	8
GO:0070997	BP	GO:0070997	neuron death	8/116	339/14952	0.00490159	0.0734728	0.0585547	NLRP1/SNCG/NEFL/MAPT/ENO2/UCN/CRLF1/SERPINF1	8
GO:0070201	BP	GO:0070201	regulation of establishment of protein localization	10/116	493/14952	0.00499614	0.0734728	0.0585547	DNAJA1/SYT4/VAMP2/MAPT/SNAP25/PCSK1/NNAT/PKIA/ACHE/TRH	10
GO:0031667	BP	GO:0031667	response to nutrient levels	9/116	416/14952	0.00508218	0.0734728	0.0585547	MAP1B/VGF/PCSK1/MAP1LC3A/CDKN2D/UCN/POSTN/COL1A1/PCSK1N	9
GO:0009743	BP	GO:0009743	response to carbohydrate	6/116	205/14952	0.00525834	0.0742938	0.059209	MEN1/MAP1B/PTPRN/VAMP2/PCSK1/SERPINF1	6
GO:0019001	MF	GO:0019001	guanyl nucleotide binding	8/118	378/15318	0.00887657	0.0779443	0.0580966	TUBB2A/TUBB2B/TUBB2A/TUBA1A/TUBA1B/EEF1A2/SCG5/GNAO1	8
GO:0032561	MF	GO:0032561	guanyl ribonucleotide binding	8/118	378/15318	0.00887657	0.0779443	0.0580966	TUBB2A/TUBB2B/TUBB2A/TUBA1A/TUBA1B/EEF1A2/SCG5/GNAO1	8
GO:0006836	BP	GO:0006836	neurotransmitter transport	6/116	215/14952	0.00659948	0.0877686	0.0699478	CALM3/SNCG/SYT4/VAMP2/SNAP25/SLC17A6	6
GO:0001505	BP	GO:0001505	regulation of neurotransmitter levels	6/116	218/14952	0.00704633	0.0910504	0.0725633	CALM3/SNCG/SYT4/VAMP2/SNAP25/ACHE	6

## Sheet: STab5A-iA DEGs
Supplementary Table 5A: Differentially expressed genes in iAstrocytes in comparison of individual conditions. Additional filtering can be applied to obtain only significantly regulated genes.
iAstrocytes astroC/neuroC-astroAxD/neuroC							iAstrocytes astroC/neuroC-astroAxD/neuroAxD							iAstrocytes astroAxD/neuroC-astroAxD/neuroAxD
gene	p_val	avg_log2FC	pct.1	pct.2	p_val_adj		gene	p_val	avg_log2FC	pct.1	pct.2	p_val_adj		gene	p_val	avg_log2FC	pct.1	pct.2	p_val_adj
COL2A1	2.44554e-55	-1.45428	0.471	0.656	1.38865e-50		HAPLN1	9.73833e-63	-1.40698	0.188	0.484	5.52971e-58		VGF	3.48962e-84	-1.32737	0.07	0.464	1.98151e-79
HAPLN1	3.78354e-75	-1.3784	0.17	0.484	2.14841e-70		COL2A1	2.1416e-43	-1.32411	0.363	0.656	1.21607e-38		KRT19	7.53322e-25	-0.889587	0.024	0.166	4.27759e-20
ACAN	4.58043e-73	-1.28324	0.089	0.397	2.60091e-68		ACAN	3.39276e-51	-1.25275	0.143	0.397	1.92651e-46		PCSK1N	5.97728e-38	-0.883499	0.043	0.226	3.39408e-33
S100B	2.30241e-35	-1.2167	0.32	0.477	1.30738e-30		S100B	1.6371e-27	-1.12384	0.275	0.477	9.29593e-23		SYT4	2.95581e-57	-0.86075	0.131	0.41	1.6784e-52
C1QL1	2.09784e-38	-1.1826	0.209	0.47	1.19122e-33		PDPN	8.37862e-45	-1.07733	0.416	0.672	4.75763e-40		PCSK1	8.1899e-27	-0.692789	0.381	0.459	4.65047e-22
CHI3L1	3.41635e-24	-1.09727	0.14	0.339	1.9399e-19		C1QL1	1.14474e-21	-1.05666	0.27	0.47	6.50017e-17		TAC1	3.35874e-44	-0.690352	0.072	0.345	1.90719e-39
BGN	8.89578e-66	-1.09185	0.082	0.41	5.05129e-61		BGN	1.26483e-46	-1.03197	0.111	0.41	7.18211e-42		KIF1A	3.2718e-44	-0.686309	0.094	0.436	1.85783e-39
COL11A1	5.98392e-76	-1.06071	0.815	0.948	3.39785e-71		POSTN	1.57599e-24	-1.02157	0.333	0.583	8.94893e-20		PTPRN	1.88762e-45	-0.680921	0.123	0.379	1.07185e-40
COL9A2	1.66668e-53	-1.04507	0.236	0.531	9.46392e-49		CTGF	2.30767e-25	-1.01951	0.744	0.861	1.31037e-20		ECEL1	5.86739e-19	-0.67198	0.118	0.37	3.33168e-14
PDPN	2.89225e-66	-1.02264	0.323	0.672	1.64231e-61		COL9A2	5.93486e-32	-1.00228	0.328	0.531	3.36999e-27		PEG10	1.54545e-30	-0.653527	0.809	0.884	8.77552e-26
FABP7	4.79575e-41	-1.00768	0.22	0.492	2.72317e-36		COL11A2	4.31379e-31	-0.991085	0.176	0.423	2.4495e-26		SLC2A3	2.23968e-25	-0.620692	0.147	0.348	1.27176e-20
COL11A2	6.52465e-44	-1.00265	0.173	0.423	3.70489e-39		COL11A1	7.79902e-41	-0.956001	0.869	0.948	4.42852e-36		PLD3	1.50647e-18	-0.60799	0.626	0.762	8.5542e-14
COL9A3	3.98931e-41	-0.998825	0.618	0.778	2.26525e-36		IGFBP2	2.12446e-28	-0.942755	0.843	0.908	1.20633e-23		COL3A1	4.0196e-07	-0.600183	0.302	0.385	0.0228245
RRBP1	5.66488e-114	-0.954264	0.704	0.926	3.21669e-109		DOK1	1.02779e-39	-0.896464	0.338	0.574	5.83608e-35		CTSD	9.67907e-18	-0.591445	0.621	0.799	5.49607e-13
PTPRZ1	2.24792e-55	-0.915797	0.094	0.357	1.27644e-50		PTPRZ1	1.48013e-36	-0.88502	0.142	0.357	8.40462e-32		MMP2	1.36565e-14	-0.579793	0.449	0.504	7.75456e-10
SFRP2	5.84789e-09	-0.88127	0.186	0.331	0.000332061		RRBP1	5.51643e-52	-0.880907	0.824	0.926	3.13239e-47		MIAT	1.17351e-45	-0.567697	0.024	0.232	6.66353e-41
CTSC	9.64609e-55	-0.866006	0.354	0.654	5.47734e-50		CTSC	3.6878e-26	-0.856384	0.531	0.654	2.09404e-21		TRH	3.0112e-49	-0.55761	0.009	0.205	1.70985e-44
CST3	4.69688e-92	-0.843499	0.857	0.974	2.66703e-87		CTSD	5.92901e-38	-0.853603	0.621	0.819	3.36667e-33		CCNL2	1.84721e-45	-0.549387	0.082	0.319	1.0489e-40
HLA-DRB1	6.96261e-36	-0.825353	0.094	0.339	3.95358e-31		SFRP2	3.89246e-06	-0.837914	0.212	0.331	0.221026		PRPH	6.71837e-32	-0.540334	0.034	0.221	3.81489e-27
GFAP	7.87018e-20	-0.804621	0.106	0.276	4.46893e-15		GFAP	2.074e-11	-0.805948	0.13	0.276	1.17768e-06		GPRC5A	2.57668e-14	-0.479383	0.23	0.352	1.46312e-09
TUBB2B	6.75803e-21	-0.797634	0.552	0.6	3.83741e-16		HLA-DRB1	2.87237e-25	-0.802045	0.137	0.339	1.63102e-20		C4orf48	4.47597e-10	-0.472099	0.628	0.711	2.54159e-05
SERPINF1	1.05794e-18	-0.775461	0.274	0.471	6.00728e-14		HIST1H4C	2.44282e-40	-0.786739	0.522	0.74	1.38711e-35		NCAM1	2.54007e-11	-0.46735	0.59	0.62	1.44233e-06
CTGF	8.89012e-23	-0.769907	0.725	0.861	5.04808e-18		COL3A1	5.45329e-13	-0.739979	0.302	0.536	3.09654e-08		ARGLU1	9.86984e-15	-0.458647	0.343	0.475	5.60439e-10
KCNE5	3.35929e-28	-0.767612	0.126	0.324	1.90751e-23		SAT1	1.23216e-16	-0.714575	0.732	0.793	6.99655e-12		ATP6V0B	2.18537e-10	-0.455426	0.548	0.661	1.24092e-05
GPM6B	4.95859e-61	-0.744168	0.298	0.621	2.81564e-56		PENK	3.62001e-15	-0.711693	0.048	0.172	2.05555e-10		GOLGA8A	3.70225e-34	-0.454713	0.036	0.233	2.10225e-29
DOK1	8.70964e-46	-0.73059	0.273	0.574	4.9456e-41		RARRES2	0.958939	-0.702759	0.316	0.198	1		STMN2	8.06758e-14	-0.453556	0.52	0.697	4.58101e-09
CEBPD	1.25161e-47	-0.70412	0.514	0.786	7.10704e-43		CST3	3.97993e-41	-0.696909	0.904	0.974	2.25992e-36		FN1	1.40259e-13	-0.448351	0.763	0.896	7.96432e-09
SAT1	7.87179e-26	-0.701455	0.636	0.793	4.46984e-21		COL5A2	1.04075e-23	-0.695583	0.326	0.539	5.9097e-19		GAP43	7.23973e-11	-0.444413	0.549	0.62	4.11094e-06
PMP22	1.98243e-39	-0.701181	0.221	0.483	1.12568e-34		CCNL2	2.55713e-66	-0.680494	0.082	0.402	1.45202e-61		ATP1A3	5.36541e-29	-0.43203	0.067	0.243	3.04664e-24
PRSS35	1.86854e-27	-0.684434	0.139	0.331	1.06101e-22		ECEL1	9.56629e-13	-0.678641	0.118	0.28	5.43203e-08		SERPINE1	2.92496e-09	-0.428569	0.491	0.521	0.000166088
ITM2A	2.58776e-42	-0.670419	0.565	0.815	1.46941e-37		PMP22	7.13086e-21	-0.674769	0.329	0.483	4.04911e-16		SNHG9	1.02206e-08	-0.425917	0.63	0.719	0.000580358
PENK	5.53227e-17	-0.666883	0.044	0.172	3.14139e-12		COL9A1	4.2355e-35	-0.674753	0.032	0.188	2.40504e-30		GPM6A	5.61829e-21	-0.423985	0.125	0.238	3.19023e-16
MAGED2	1.71101e-67	-0.664619	0.793	0.945	9.71562e-63		CD74	1.27935e-14	-0.673719	0.068	0.187	7.26455e-10		PSAP	6.21104e-09	-0.42378	0.834	0.855	0.000352682
EPB41L2	4.1428e-41	-0.65868	0.354	0.616	2.35241e-36		COL9A3	1.17373e-14	-0.670309	0.718	0.778	6.66477e-10		PKD1	5.19846e-26	-0.422027	0.096	0.246	2.95184e-21
COL9A1	1.90846e-37	-0.65084	0.023	0.188	1.08368e-32		HLA-DRA	9.28516e-13	-0.667515	0.039	0.134	5.2724e-08		MAP7D1	1.60665e-13	-0.419688	0.391	0.428	9.12303e-09
ID4	4.0937e-37	-0.649918	0.276	0.533	2.32453e-32		THBS4	3.22389e-05	-0.66731	0.166	0.232	1		MMP15	1.20106e-14	-0.410414	0.14	0.255	6.82e-10
NRP2	6.01625e-33	-0.63964	0.466	0.671	3.41621e-28		KCNE5	2.86604e-15	-0.667214	0.188	0.324	1.62743e-10		FASN	5.22333e-18	-0.407046	0.218	0.32	2.96597e-13
POSTN	4.4845e-17	-0.6366	0.366	0.583	2.54643e-12		TUBB2B	5.07955e-10	-0.666405	0.561	0.6	2.88432e-05		SAMD11	2.16763e-31	-0.405986	0.034	0.238	1.23085e-26
FST	4.7002e-29	-0.626996	0.482	0.697	2.66892e-24		COMT	2.28968e-58	-0.666221	0.113	0.398	1.30015e-53		PLEC	5.43989e-11	-0.401389	0.381	0.451	3.08893e-06
ENPP2	2.40039e-32	-0.622168	0.096	0.291	1.36301e-27		ITM2A	1.09514e-19	-0.658281	0.703	0.815	6.21854e-15		HMP19	7.98293e-23	-0.400984	0.113	0.218	4.53295e-18
COMT	2.00919e-63	-0.619423	0.096	0.398	1.14088e-58		PLD3	9.60344e-23	-0.646199	0.626	0.789	5.45312e-18		IGFBP2	6.37016e-08	-0.391813	0.843	0.912	0.00361717
SCRG1	8.35317e-35	-0.617458	0.606	0.809	4.74318e-30		GPM6B	2.18017e-27	-0.643708	0.428	0.621	1.23797e-22		SLC44A2	2.31319e-25	-0.386467	0.072	0.213	1.3135e-20
LMCD1	2.72516e-36	-0.597567	0.339	0.6	1.54743e-31		FST	1.92196e-16	-0.6396	0.577	0.697	1.09135e-11		POSTN	0.000500498	-0.384972	0.333	0.366	1
DNAJC1	8.68345e-41	-0.587523	0.7	0.879	4.93073e-36		SRSF5	3.52161e-34	-0.63345	0.473	0.65	1.99968e-29		LOXL2	4.00327e-06	-0.381581	0.527	0.539	0.227318
COL14A1	4.04856e-39	-0.574258	0.25	0.536	2.29889e-34		COPZ2	5.14547e-26	-0.627928	0.403	0.638	2.92175e-21		NISCH	1.81417e-14	-0.379964	0.235	0.321	1.03014e-09
CD74	1.0118e-18	-0.566801	0.046	0.187	5.74532e-14		LMCD1	4.30875e-21	-0.615923	0.452	0.6	2.44664e-16		CRMP1	1.48752e-14	-0.376325	0.261	0.339	8.44661e-10
FILIP1L	3.67654e-28	-0.558903	0.669	0.833	2.08765e-23		VGF	1.27009e-18	-0.611811	0.07	0.238	7.21194e-14		LSS	2.07834e-36	-0.37522	0.027	0.172	1.18014e-31
PCDHGB6	4.09868e-51	-0.554586	0.057	0.289	2.32735e-46		DNAJC1	3.82949e-21	-0.608165	0.823	0.879	2.1745e-16		B4GALNT4	5.28758e-44	-0.374915	0.005	0.194	3.00245e-39
IGFBP2	1.08941e-15	-0.550942	0.912	0.908	6.18599e-11		TSPO	1.65321e-16	-0.598563	0.613	0.746	9.3874e-12		ATP6V0A1	5.1895e-14	-0.364219	0.23	0.347	2.94676e-09
CPQ	7.2078e-42	-0.545615	0.168	0.424	4.09281e-37		PEG10	7.67025e-24	-0.592535	0.809	0.897	4.3554e-19		GRIA2	1.11495e-23	-0.361259	0.061	0.166	6.33102e-19
VCAN	7.42996e-34	-0.545604	0.954	0.969	4.21896e-29		MAGED2	1.6983e-27	-0.586463	0.894	0.945	9.64344e-23		WSB1	4.12918e-08	-0.359878	0.59	0.601	0.00234467
FIBIN	1.29792e-45	-0.542879	0.02	0.208	7.37e-41		PCDHGB6	7.80113e-44	-0.582851	0.084	0.289	4.42972e-39		PLXNB1	1.22734e-16	-0.355409	0.13	0.239	6.96918e-12
EEF1A1	6.19755e-44	-0.537012	0.667	0.849	3.51916e-39		VWA1	8.65225e-12	-0.582759	0.645	0.717	4.91301e-07		CEMIP	1.25534e-09	-0.354248	0.084	0.143	7.12818e-05
SLC3A2	2.64599e-23	-0.530986	0.711	0.839	1.50247e-18		ENPP2	1.47809e-19	-0.581995	0.147	0.291	8.39304e-15		DUSP4	8.78738e-09	-0.354247	0.314	0.313	0.000498974
PAMR1	1.41364e-31	-0.52958	0.192	0.435	8.02708e-27		ARGLU1	1.99278e-29	-0.581978	0.343	0.577	1.13156e-24		MTATP6P1	4.33499e-22	-0.354068	0.015	0.148	2.46154e-17
COL12A1	6.63047e-41	-0.529255	0.642	0.858	3.76498e-36		IFITM2	2.16545e-20	-0.574347	0.319	0.484	1.22961e-15		COL5A1	0.000108082	-0.352972	0.619	0.626	1
TRIB3	1.04902e-29	-0.528624	0.118	0.327	5.95668e-25		CEBPD	2.32845e-17	-0.570722	0.666	0.786	1.32216e-12		APC2	4.53011e-37	-0.352214	0.031	0.186	2.57233e-32
CSRP1	2.52051e-28	-0.527671	0.424	0.685	1.43122e-23		FILIP1L	3.03486e-14	-0.566028	0.761	0.833	1.72329e-09		PLXNB2	4.90338e-09	-0.350642	0.503	0.515	0.000278428
VIM	9.67863e-57	-0.525008	0.996	0.996	5.49582e-52		MGMT	6.16681e-36	-0.552334	0.201	0.467	3.5017e-31		AREG	0.000512138	-0.350041	0.13	0.125	1
HLA-DRA	6.60027e-12	-0.524586	0.04	0.134	3.74783e-07		EPB41L2	1.55002e-14	-0.552018	0.539	0.616	8.80149e-10		PLAU	0.0296705	-0.348399	0.49	0.422	1
COL5A2	1.89211e-24	-0.523067	0.292	0.539	1.0744e-19		FIBIN	1.37762e-39	-0.543898	0.031	0.208	7.82254e-35		SPOCK2	6.65095e-44	-0.347892	0.002	0.156	3.77661e-39
MDFI	1.50407e-35	-0.519133	0.432	0.698	8.54057e-31		MAML2	3.40947e-13	-0.54382	0.367	0.469	1.936e-08		GNAO1	4.15351e-06	-0.339324	0.283	0.269	0.235849
LSAMP	1.36382e-33	-0.516922	0.229	0.472	7.74416e-29		XRN2	1.03036e-24	-0.543583	0.461	0.609	5.85068e-20		SHC2	2.42196e-28	-0.338714	0.046	0.183	1.37526e-23
IFITM2	1.38981e-32	-0.514701	0.222	0.484	7.89178e-28		LOXL3	2.79456e-19	-0.543523	0.346	0.523	1.58684e-14		CAMK2N1	6.60342e-06	-0.337334	0.483	0.439	0.374962
CYR61	1.73263e-20	-0.510886	0.677	0.804	9.83837e-16		PAMR1	3.00847e-17	-0.542572	0.3	0.435	1.7083e-12		GPSM1	1.90667e-18	-0.334884	0.087	0.179	1.08266e-13
DTD1	2.88198e-36	-0.506443	0.268	0.567	1.63647e-31		COL12A1	4.72746e-18	-0.531452	0.795	0.858	2.6844e-13		ITGA11	1.79288e-05	-0.334384	0.449	0.458	1
KDELR1	1.15615e-57	-0.502741	0.838	0.964	6.56497e-53		FABP7	2.65178e-16	-0.527087	0.266	0.492	1.50576e-11		INA	8.2761e-17	-0.333083	0.14	0.265	4.69942e-12
ELN	0.000218388	-0.495568	0.194	0.306	1		NRP2	4.99472e-14	-0.521039	0.57	0.671	2.83615e-09		TMEM59L	6.45986e-15	-0.332503	0.123	0.266	3.6681e-10
XRN2	1.47587e-42	-0.495289	0.323	0.609	8.38043e-38		GADD45B	1.3181e-11	-0.519234	0.473	0.57	7.48457e-07		STMN1	1.68102e-09	-0.332179	0.502	0.613	9.54532e-05
MAML2	2.87492e-23	-0.494266	0.261	0.469	1.63247e-18		PRSS35	5.39576e-09	-0.517743	0.23	0.331	0.000306388		ITGB6	1.88221e-13	-0.331791	0.078	0.193	1.06878e-08
CALD1	5.40142e-38	-0.493838	0.888	0.972	3.06709e-33		TIMP3	0.00253064	-0.517282	0.727	0.713	1		IGFBP3	4.63984e-06	-0.325295	0.614	0.679	0.263464
HIST1H4C	4.88998e-35	-0.493162	0.487	0.74	2.77668e-30		LMO4	2.72164e-17	-0.508904	0.916	0.948	1.54543e-12		SYP	6.8538e-38	-0.323529	0.009	0.163	3.89179e-33
PMP2	2.72608e-21	-0.492886	0.043	0.173	1.54795e-16		PMP2	4.84423e-17	-0.508821	0.053	0.173	2.7507e-12		NDRG4	2.24797e-24	-0.322787	0.065	0.164	1.27647e-19
THBS4	0.000835277	-0.489757	0.161	0.232	1		SCRG1	6.56063e-17	-0.504876	0.691	0.809	3.72533e-12		NAA38	2.45054e-06	-0.321299	0.787	0.785	0.139149
TNS2	7.68905e-27	-0.485223	0.104	0.286	4.36608e-22		CDH6	1.56849e-15	-0.501341	0.196	0.295	8.90636e-11		QSOX1	3.30623e-05	-0.321026	0.553	0.496	1
DESI2	5.50927e-35	-0.478604	0.301	0.559	3.12833e-30		ID4	5.73357e-12	-0.501203	0.444	0.533	3.25569e-07		MBOAT7	3.84115e-07	-0.320067	0.413	0.431	0.0218112
DBI	2.61498e-11	-0.476167	0.797	0.882	1.48486e-06		RCAN1	1.00757e-08	-0.491974	0.517	0.61	0.000572131		SLC22A17	1.13658e-08	-0.319835	0.358	0.463	0.000645384
PEBP1	2.15044e-24	-0.468322	0.851	0.921	1.22108e-19		PTPRA	1.30779e-17	-0.480257	0.493	0.603	7.42604e-13		PCBP4	4.9185e-11	-0.319687	0.251	0.324	2.79287e-06
BST1	3.34924e-27	-0.461784	0.141	0.353	1.9018e-22		SYT4	6.7757e-24	-0.479996	0.131	0.334	3.84744e-19		TACSTD2	2.93462e-18	-0.317723	0.022	0.135	1.66636e-13
C1QTNF3	2.84079e-15	-0.461199	0.057	0.18	1.61309e-10		KIF1A	1.39633e-20	-0.479194	0.094	0.336	7.92875e-16		ABCC5	9.05228e-20	-0.317703	0.078	0.182	5.14016e-15
COPZ2	1.02633e-28	-0.461005	0.337	0.638	5.82784e-24		DESI2	3.43956e-15	-0.478539	0.476	0.559	1.95308e-10		RARRES2	0.829994	-0.317437	0.316	0.236	1
DDIT3	8.16288e-22	-0.458639	0.378	0.607	4.63513e-17		WWP2	1.14256e-21	-0.474506	0.128	0.267	6.48781e-17		HSPG2	1.71903e-07	-0.310809	0.5	0.519	0.00976119
RBMX	1.12456e-38	-0.455032	0.705	0.878	6.3856e-34		CALD1	2.18002e-22	-0.472869	0.908	0.972	1.23788e-17		NPDC1	9.8431e-08	-0.309993	0.608	0.677	0.0055892
METRN	1.25928e-11	-0.45333	0.7	0.805	7.15058e-07		DBI	2.1635e-06	-0.47255	0.881	0.882	0.12285		NEAT1	0.000115296	-0.309305	0.754	0.799	1
GALNT5	1.18367e-40	-0.45	0.031	0.212	6.72122e-36		TRIB3	4.44582e-14	-0.466943	0.212	0.327	2.52447e-09		ITGA3	1.45918e-05	-0.308766	0.452	0.443	0.828564
DDRGK1	3.00633e-31	-0.449201	0.221	0.487	1.70709e-26		COL6A2	0.00150456	-0.463792	0.637	0.62	1		SRSF5	2.37842e-06	-0.305657	0.473	0.471	0.135054
ERP29	2.72037e-28	-0.448006	0.64	0.834	1.54471e-23		VCAN	2.88473e-16	-0.463418	0.959	0.969	1.63804e-11		C15orf48	6.05372e-09	-0.304562	0.148	0.212	0.000343748
TNFRSF11B	1.9873e-17	-0.444892	0.327	0.502	1.12845e-12		METRN	4.32661e-05	-0.461487	0.824	0.805	1		AHI1	0.000370334	-0.302785	0.415	0.342	1
TSPO	2.28704e-17	-0.441744	0.558	0.746	1.29865e-12		GALNT5	8.57854e-34	-0.460056	0.06	0.212	4.87115e-29		TMEM132A	5.70889e-12	-0.302042	0.195	0.29	3.24168e-07
THBS1	4.91259e-07	-0.44142	0.96	0.958	0.0278951		CHI3L1	5.32121e-05	-0.457524	0.244	0.339	1		IFI27L2	0.00106038	-0.302025	0.635	0.599	1
LOXL3	1.58452e-25	-0.440268	0.289	0.523	8.99736e-21		DDIT3	1.28099e-09	-0.454134	0.514	0.607	7.27383e-05		LENG8	1.06937e-13	-0.301461	0.164	0.262	6.07222e-09
PYCR1	6.43541e-33	-0.439994	0.348	0.633	3.65422e-28		DDRGK1	1.06142e-20	-0.446292	0.299	0.487	6.02709e-16		TMEM258	2.53633e-05	-0.301278	0.932	0.925	1
MIA3	2.27989e-27	-0.438546	0.286	0.507	1.29459e-22		THBS1	3.61212e-08	-0.440946	0.945	0.958	0.00205107		SOX11	0.000518584	-0.300246	0.355	0.3	1
MGMT	1.45412e-38	-0.435776	0.156	0.467	8.25692e-34		P4HB	2.31778e-16	-0.440179	0.935	0.96	1.3161e-11		SV2A	1.14267e-06	-0.300005	0.305	0.288	0.064884
COL8A1	9.68826e-25	-0.433492	0.25	0.471	5.50128e-20		DTD1	6.46644e-15	-0.438805	0.408	0.567	3.67184e-10		SMCR5	1.98064e-16	-0.298532	0.075	0.163	1.12467e-11
RPAIN	7.9147e-18	-0.427058	0.564	0.754	4.4942e-13		PYGB	1.23175e-19	-0.438241	0.229	0.371	6.99427e-15		SCG5	1.14656e-18	-0.29828	0.063	0.183	6.51052e-14
PIK3R1	1.72756e-22	-0.425775	0.22	0.422	9.80958e-18		MTATP6P1	1.13291e-39	-0.435096	0.015	0.248	6.43301e-35		HIST1H4C	0.00192164	-0.293577	0.522	0.487	1
GNAI1	1.19634e-27	-0.425256	0.19	0.403	6.79318e-23		MDFI	6.81901e-12	-0.434464	0.616	0.698	3.87204e-07		TIMM17B	3.56468e-05	-0.293133	0.493	0.461	1
PTN	4.79908e-19	-0.422255	0.313	0.523	2.72506e-14		PTN	1.02819e-09	-0.432689	0.449	0.523	5.83836e-05		MVD	1.84624e-24	-0.292044	0.029	0.186	1.04835e-19
EEA1	2.73354e-25	-0.417302	0.284	0.507	1.55218e-20		TNFRSF11B	3.3032e-06	-0.430196	0.471	0.502	0.187565		ACAP3	1.07562e-31	-0.289573	0.007	0.157	6.10767e-27
PSAT1	1.65836e-20	-0.415069	0.365	0.557	9.41667e-16		OS9	1.3128e-14	-0.428811	0.585	0.635	7.4545e-10		BEX2	3.87943e-06	-0.289156	0.348	0.391	0.220286
LMO4	2.06534e-25	-0.414364	0.872	0.948	1.17276e-20		APMAP	2.62821e-16	-0.425012	0.377	0.491	1.49238e-11		CHD5	7.18646e-10	-0.288701	0.16	0.181	4.08069e-05
SIRT2	2.62861e-16	-0.413744	0.233	0.42	1.49261e-11		VAMP2	2.13681e-15	-0.420582	0.502	0.609	1.21335e-10		EFEMP1	0.00905623	-0.28855	0.681	0.632	1
ANXA2	8.04241e-30	-0.412437	0.997	0.994	4.56672e-25		ERP29	6.475e-12	-0.416997	0.788	0.834	3.6767e-07		ONECUT3	2.12023e-10	-0.285945	0.111	0.149	1.20393e-05
APMAP	4.77889e-28	-0.410672	0.258	0.491	2.71359e-23		PEBP1	2.38898e-08	-0.416155	0.927	0.921	0.00135653		COL6A2	0.0165434	-0.284681	0.637	0.551	1
ANXA1	4.13674e-22	-0.410326	0.7	0.848	2.34897e-17		SEMA3C	2.83603e-09	-0.415559	0.416	0.468	0.000161038		L1CAM	1.23585e-15	-0.281055	0.073	0.154	7.01755e-11
TNFRSF12A	1.36753e-23	-0.409845	0.859	0.939	7.76524e-19		TBC1D20	2.67011e-15	-0.414393	0.345	0.462	1.51617e-10		CADM1	0.00120759	-0.279565	0.616	0.547	1
TSPAN6	6.03414e-28	-0.407483	0.255	0.5	3.42637e-23		SIL1	6.77784e-13	-0.412153	0.422	0.51	3.84866e-08		WDR83OS	0.00197722	-0.278627	0.879	0.819	1
TMED9	1.00063e-30	-0.404671	0.857	0.949	5.6819e-26		CRYAB	0.000226047	-0.41187	0.638	0.615	1		PHPT1	1.60685e-06	-0.278624	0.949	0.956	0.0912416
SUCLG1	2.16817e-28	-0.40392	0.336	0.588	1.23115e-23		ITIH5	3.13243e-12	-0.410902	0.254	0.343	1.77869e-07		KIF5A	4.24672e-08	-0.278136	0.205	0.237	0.00241142
CD99	1.53644e-44	-0.403286	0.933	0.993	8.72437e-40		SRPX2	1.06914e-15	-0.410628	0.177	0.274	6.07092e-11		RTN1	2.34155e-09	-0.277614	0.261	0.389	0.00013296
WWP2	2.852e-21	-0.4028	0.11	0.267	1.61945e-16		MFAP4	8.61958e-09	-0.410049	0.307	0.432	0.000489446		HTRA1	0.620764	-0.275697	0.621	0.497	1
LAMA4	1.00363e-20	-0.401362	0.35	0.543	5.6989e-16		GOLGA8A	3.5805e-32	-0.409029	0.036	0.248	2.03312e-27		VAMP8	1.58375e-06	-0.275472	0.177	0.191	0.08993
NCL	3.00363e-29	-0.398143	0.716	0.879	1.70555e-24		TCF25	2.35566e-13	-0.408518	0.754	0.787	1.33761e-08		ATOX1	2.77749e-06	-0.275278	0.973	0.972	0.157714
SYNE1	3.30116e-22	-0.396562	0.221	0.423	1.8745e-17		SRRM2	3.55841e-13	-0.408289	0.812	0.825	2.02057e-08		NBEA	1.23396e-05	-0.274965	0.212	0.212	0.700679
LMAN2	1.93372e-26	-0.39589	0.597	0.814	1.09802e-21		RSRP1	5.94313e-14	-0.407426	0.408	0.504	3.37469e-09		PACS2	2.83953e-09	-0.274803	0.21	0.244	0.000161237
SNRPB	3.45404e-29	-0.392925	0.447	0.725	1.96131e-24		MIA3	1.25314e-10	-0.406679	0.457	0.507	7.11571e-06		LSM7	0.00155267	-0.273684	0.855	0.83	1
RCAN1	4.65061e-15	-0.392749	0.432	0.61	2.64076e-10		SERPINF1	3.8422e-07	-0.405267	0.309	0.471	0.0218172		CDKN1A	0.0528119	-0.273338	0.84	0.758	1
C14orf37	4.51477e-24	-0.39246	0.121	0.3	2.56362e-19		PYCR1	1.15735e-13	-0.402859	0.498	0.633	6.57176e-09		MAPK8IP3	1.22738e-23	-0.272641	0.027	0.156	6.96942e-19
ITIH5	2.24745e-19	-0.390636	0.175	0.343	1.27617e-14		COL14A1	7.65513e-11	-0.402198	0.415	0.536	4.34681e-06		SFRP1	0.0449895	-0.272537	0.73	0.648	1
CDH6	2.14028e-17	-0.389324	0.145	0.295	1.21532e-12		EMP3	9.23614e-05	-0.401669	0.724	0.761	1		FAAP20	0.0182871	-0.272285	0.734	0.634	1
PPIB	3.04675e-36	-0.388511	0.977	0.993	1.73004e-31		CSRP1	2.34183e-08	-0.40063	0.58	0.685	0.00132976		EVL	2.00615e-06	-0.271013	0.311	0.36	0.113915
EID1	2.03028e-30	-0.388145	0.842	0.933	1.15285e-25		PPIB	1.30738e-19	-0.39938	0.99	0.993	7.42369e-15		GOLGA8B	3.16554e-13	-0.269699	0.104	0.189	1.79749e-08
TIMP3	7.02623e-05	-0.387811	0.645	0.713	1		SIRT2	3.44612e-10	-0.392876	0.321	0.42	1.95681e-05		COL18A1	0.000246596	-0.26916	0.483	0.455	1
INSC	7.65501e-22	-0.385987	0.083	0.238	4.34674e-17		GLG1	2.69022e-11	-0.391558	0.689	0.719	1.52759e-06		GAS6	0.00030402	-0.26822	0.457	0.416	1
LINC01578	6.1475e-27	-0.385711	0.447	0.691	3.49073e-22		GOLM1	6.05538e-13	-0.388325	0.462	0.513	3.43843e-08		S100A6	0.0194347	-0.267648	0.59	0.65	1
RARRES2	0.862757	-0.385322	0.236	0.198	1		PCBP4	4.07134e-18	-0.387544	0.251	0.429	2.31183e-13		TIMP2	0.00727638	-0.267585	0.776	0.712	1
GOLGB1	3.17575e-25	-0.38335	0.488	0.694	1.80328e-20		TSPAN6	3.88168e-11	-0.387254	0.433	0.5	2.20413e-06		ABLIM1	0.000459244	-0.265602	0.399	0.343	1
DDIT4	2.6853e-16	-0.382016	0.405	0.594	1.5248e-11		SYNE1	6.50016e-10	-0.386568	0.345	0.423	3.69099e-05		UCHL1	1.76617e-06	-0.265109	0.862	0.905	0.100289
MFAP4	7.0151e-12	-0.380647	0.251	0.432	3.98339e-07		CFAP20	6.15241e-11	-0.386286	0.401	0.502	3.49352e-06		VWA1	0.0047998	-0.264449	0.645	0.591	1
EIF5	2.00592e-29	-0.379999	0.62	0.817	1.13902e-24		SEZ6L2	1.19753e-10	-0.385709	0.855	0.885	6.79995e-06		CDH3	7.43485e-11	-0.264273	0.056	0.146	4.22173e-06
DDOST	1.17057e-29	-0.379794	0.51	0.768	6.64683e-25		FXYD6	1.70997e-10	-0.385514	0.592	0.725	9.70973e-06		RBP1	6.35086e-05	-0.264068	0.259	0.337	1
PCDHGA10	3.09786e-31	-0.378429	0.039	0.199	1.75906e-26		NUCB1	1.39537e-11	-0.385036	0.706	0.772	7.92335e-07		GPC1	9.31081e-08	-0.262671	0.232	0.264	0.00528696
LHFP	2.37718e-23	-0.37764	0.253	0.461	1.34984e-18		LSAMP	4.55766e-10	-0.383526	0.415	0.472	2.58797e-05		TSPAN17	6.00306e-09	-0.261326	0.143	0.176	0.000340872
FNDC1	3.16154e-14	-0.377596	0.368	0.54	1.79522e-09		TP53I13	4.41858e-11	-0.38346	0.427	0.494	2.509e-06		TSC2	3.63135e-12	-0.261152	0.16	0.203	2.06199e-07
FXYD6	3.26403e-17	-0.377583	0.534	0.725	1.85341e-12		ANXA2	4.13985e-15	-0.382937	0.995	0.994	2.35073e-10		POLR2L	9.55714e-06	-0.260936	0.966	0.971	0.542683
TBC1D20	4.31615e-28	-0.375561	0.224	0.462	2.45084e-23		HTRA1	7.71829e-05	-0.382247	0.621	0.641	1		SLC20A1	0.0363009	-0.260147	0.382	0.292	1
PRMT2	1.64012e-28	-0.373838	0.698	0.862	9.31311e-24		AHI1	4.58549e-08	-0.381331	0.415	0.411	0.00260378		APLP1	2.2369e-05	-0.258917	0.437	0.402	1
AP2A2	4.33644e-25	-0.372207	0.475	0.693	2.46236e-20		CYR61	1.41149e-07	-0.380707	0.747	0.804	0.00801486		POLR2I	0.00303581	-0.257768	0.843	0.788	1
SMOC2	1.17476e-23	-0.371207	0.042	0.179	6.67063e-19		SCG2	1.70278e-07	-0.380379	0.614	0.689	0.00966891		FXYD7	2.8634e-28	-0.256611	0.014	0.13	1.62592e-23
EIF1	5.28076e-16	-0.370037	0.986	0.981	2.99857e-11		RHOBTB3	1.80447e-09	-0.380348	0.637	0.676	0.000102463		PIGQ	3.40045e-14	-0.256116	0.109	0.161	1.93088e-09
H3F3B	9.46458e-22	-0.367364	0.913	0.969	5.37427e-17		FUS	1.52852e-09	-0.379914	0.635	0.676	8.67942e-05		CACNA2D1	7.4757e-05	-0.255062	0.294	0.252	1
ADH5	1.36863e-25	-0.366798	0.347	0.59	7.7715e-21		SLC35F1	1.47677e-14	-0.37985	0.135	0.247	8.38556e-10		SLC38A10	0.000212207	-0.253909	0.41	0.349	1
LDHB	1.19319e-24	-0.365579	0.852	0.956	6.7753e-20		FCGRT	1.03249e-10	-0.379608	0.604	0.714	5.86281e-06		ATP1B1	0.00530382	-0.251243	0.613	0.533	1
GPX8	3.61675e-22	-0.364942	0.512	0.705	2.0537e-17		GPSM1	4.32391e-28	-0.379593	0.087	0.264	2.45525e-23		COL1A2	4.0254e-05	-0.250717	0.693	0.767	1
DNER	5.03376e-09	-0.364682	0.349	0.454	0.000285832		SNRPB	2.68474e-11	-0.378366	0.625	0.725	1.52448e-06		TCEB2	4.00704e-05	-0.250444	0.957	0.965	1
CHAD	5.40039e-06	-0.364368	0.103	0.174	0.30665		LSS	3.91514e-38	-0.377322	0.027	0.21	2.22314e-33		MAGED1	0.0114573	-0.250425	0.817	0.731	1
TALDO1	3.96007e-17	-0.362662	0.57	0.782	2.24865e-12		SCG5	3.30923e-21	-0.376751	0.063	0.209	1.87908e-16		UQCR10	0.000686863	-0.250371	0.957	0.96	1
RAB13	8.34932e-25	-0.360766	0.547	0.779	4.74099e-20		SNRPB2	1.45481e-12	-0.375493	0.735	0.818	8.26085e-08		SUGP2	0.000573566	-0.250336	0.425	0.352	1
SOX6	2.48373e-23	-0.358701	0.125	0.32	1.41034e-18		FAM134B	1.5579e-14	-0.375094	0.154	0.26	8.84624e-10		SGSM2	2.34314e-21	-0.250268	0.044	0.153	1.33051e-16
DHRS11	5.1016e-17	-0.358334	0.248	0.453	2.89684e-12		TNS2	6.12657e-10	-0.375031	0.193	0.286	3.47885e-05		GNG4	3.69249e-10	-0.249748	0.099	0.154	2.09671e-05
SLC25A5	1.59664e-24	-0.357635	0.544	0.763	9.06619e-20		RBCK1	3.11254e-12	-0.374669	0.422	0.511	1.7674e-07		CTGF	0.00274705	-0.249607	0.744	0.725	1
ANP32B	9.17103e-24	-0.357545	0.436	0.672	5.20759e-19		EIF5	2.62413e-11	-0.373036	0.768	0.817	1.49006e-06		TNK2	1.11178e-06	-0.249571	0.193	0.199	0.0631301
MPZL1	5.64133e-23	-0.356901	0.624	0.802	3.20332e-18		CALR	6.05366e-11	-0.371641	0.957	0.97	3.43745e-06		FSTL3	0.00338404	-0.249477	0.363	0.31	1
PNRC1	1.08381e-22	-0.356897	0.567	0.754	6.1542e-18		DHRS11	1.12705e-07	-0.371572	0.381	0.453	0.00639975		SYT13	5.48742e-17	-0.249322	0.044	0.125	3.11592e-12
PSMF1	1.01065e-24	-0.3565	0.21	0.438	5.73878e-20		APC2	2.1288e-39	-0.371558	0.031	0.219	1.20879e-34		PLPPR3	1.54381e-23	-0.249067	0.017	0.137	8.76622e-19
GADD45B	6.63586e-15	-0.354318	0.368	0.57	3.76804e-10		CPQ	1.26442e-10	-0.370762	0.329	0.424	7.17976e-06		SCN3B	1.11023e-08	-0.247731	0.157	0.197	0.000630419
TGFB2	7.5376e-18	-0.353991	0.178	0.35	4.28008e-13		GJA1	2.25287e-05	-0.367697	0.616	0.629	1		PDLIM7	0.00187571	-0.247379	0.73	0.699	1
SEMA3C	7.41574e-16	-0.35353	0.298	0.468	4.21088e-11		EAPP	2.66324e-07	-0.367145	0.529	0.572	0.0151227		SPTAN1	0.000165295	-0.246293	0.766	0.758	1
SRPX2	1.10999e-18	-0.350385	0.12	0.274	6.30285e-14		SMOC2	1.41882e-15	-0.366755	0.073	0.179	8.05649e-11		DNM1	2.61768e-13	-0.243614	0.101	0.166	1.4864e-08
CSNK1A1	4.77405e-23	-0.348492	0.363	0.586	2.71085e-18		S100A16	5.93123e-09	-0.366382	0.205	0.335	0.000336793		LAMC2	7.60301e-09	-0.242725	0.102	0.164	0.000431722
ITM2B	1.10996e-33	-0.34793	0.961	0.996	6.30268e-29		LIMA1	1.27195e-09	-0.36465	0.708	0.751	7.2225e-05		ACHE	5.08051e-28	-0.241938	0.002	0.122	2.88487e-23
NUCB1	7.09304e-22	-0.346648	0.56	0.772	4.02764e-17		TNFRSF12A	8.38082e-09	-0.363149	0.928	0.939	0.000475888		MICAL1	4.51656e-31	-0.241758	0	0.116	2.56464e-26
SERPINA1	7.40388e-06	-0.346634	0.051	0.103	0.420415		PRKCDBP	4.24653e-07	-0.363034	0.608	0.687	0.0241131		2023-09-03	4.87709e-17	-0.240969	0.038	0.112	2.76936e-12
CRYAB	1.2362e-05	-0.346244	0.566	0.615	0.701953		CDKN1C	0.00738988	-0.3623	0.374	0.371	1		SLC17A6	8.32738e-05	-0.238532	0.183	0.187	1
CFAP20	6.10734e-20	-0.34549	0.273	0.502	3.46793e-15		BST1	2.67402e-10	-0.358959	0.235	0.353	1.51839e-05		SYNGR3	5.13258e-25	-0.238317	0.022	0.11	2.91443e-20
NUCB2	2.25444e-22	-0.345364	0.601	0.781	1.28014e-17		PPM1G	3.19466e-11	-0.358937	0.538	0.617	1.81403e-06		COL1A1	0.000532874	-0.238218	0.785	0.844	1
PXK	3.96558e-22	-0.345095	0.112	0.275	2.25178e-17		TSPAN3	5.9375e-10	-0.358902	0.681	0.705	3.37149e-05		KIFC2	1.15507e-25	-0.23675	0.01	0.131	6.55884e-21
SMAP1	2.59394e-22	-0.344914	0.299	0.519	1.47292e-17		SLC44A2	1.32041e-25	-0.358468	0.072	0.233	7.49768e-21		PODXL2	1.66363e-23	-0.236045	0.022	0.136	9.44657e-19
SLC35F1	1.71271e-19	-0.34258	0.094	0.247	9.72526e-15		MMP15	3.47191e-16	-0.358435	0.14	0.309	1.97146e-11		SH3BGRL3	5.1187e-05	-0.235911	0.915	0.927	1
NFIB	4.08365e-19	-0.34161	0.412	0.631	2.31882e-14		GOLGB1	1.0189e-08	-0.356633	0.659	0.694	0.00057856		PI4KA	1.21061e-08	-0.235043	0.164	0.158	0.00068742
LIMA1	1.39219e-15	-0.341348	0.62	0.751	7.90525e-11		TMED9	3.99113e-11	-0.356331	0.928	0.949	2.26628e-06		ATP6AP1	0.000305454	-0.234906	0.531	0.551	1
XRCC5	6.67607e-25	-0.340478	0.529	0.741	3.79087e-20		KDELR1	2.36274e-14	-0.35539	0.956	0.964	1.34164e-09		LTBP3	0.00657022	-0.234498	0.892	0.832	1
TSPAN3	1.60949e-22	-0.340064	0.5	0.705	9.13914e-18		AP2A2	9.52147e-09	-0.354797	0.666	0.693	0.000540658		CAPN1	1.21442e-05	-0.234311	0.304	0.282	0.689582
PDIA6	1.37612e-22	-0.33909	0.766	0.894	7.81401e-18		EFEMP1	1.25213e-05	-0.352469	0.681	0.714	0.710994		RDH10	0.0421248	-0.232396	0.271	0.23	1
FCGRT	2.32997e-20	-0.338863	0.457	0.714	1.32303e-15		RAPH1	9.84616e-07	-0.351006	0.358	0.394	0.0559095		SCG2	3.94214e-07	-0.231445	0.614	0.648	0.0223846
JDP2	4.00147e-21	-0.338764	0.169	0.368	2.27215e-16		RPAIN	2.11343e-05	-0.350546	0.737	0.754	1		MAP2	0.000872508	-0.231343	0.52	0.496	1
EAPP	2.48968e-18	-0.338266	0.348	0.572	1.41371e-13		HEXA	1.2818e-10	-0.350535	0.497	0.562	7.27846e-06		ELAVL3	8.32346e-05	-0.230017	0.181	0.172	1
RNF130	2.93199e-20	-0.337525	0.261	0.463	1.66487e-15		COL8A1	3.99214e-07	-0.349526	0.401	0.471	0.0226685		NXF1	4.83445e-07	-0.228794	0.167	0.156	0.0274515
PGRMC1	4.46791e-23	-0.337435	0.609	0.814	2.53702e-18		GFRA3	1.43105e-06	-0.349311	0.087	0.147	0.0812593		ENO2	2.59084e-10	-0.22841	0.125	0.219	1.47116e-05
MARCKSL1	6.31715e-08	-0.337155	0.923	0.936	0.00358707		LINC01578	9.32669e-09	-0.346612	0.657	0.691	0.000529597		ATP5I	0.000266199	-0.22671	0.983	0.98	1
GARS	1.73791e-19	-0.336883	0.567	0.74	9.86836e-15		PKD1	1.8166e-22	-0.346055	0.096	0.274	1.03152e-17		ACOT7	3.33948e-13	-0.226543	0.082	0.18	1.89626e-08
PLEKHA4	1.7066e-20	-0.332182	0.137	0.322	9.69059e-16		MPZL1	4.3959e-08	-0.345847	0.792	0.802	0.00249612		STMN3	2.3131e-15	-0.226316	0.049	0.135	1.31345e-10
CCND2-AS1	4.28229e-20	-0.332022	0.058	0.202	2.43161e-15		P4HA2	6.36296e-09	-0.345552	0.724	0.788	0.000361308		SEZ6L2	0.00523764	-0.225572	0.855	0.82	1
IGFBP7	0.0170253	-0.331859	0.877	0.846	1		FAM129A	1.20525e-06	-0.3449	0.346	0.419	0.0684376		EMC10	0.00073241	-0.22478	0.445	0.413	1
GINM1	6.4219e-19	-0.331839	0.314	0.512	3.64655e-14		B4GALNT4	3.3092e-37	-0.343213	0.005	0.182	1.87907e-32		SCAMP5	5.25881e-32	-0.224617	0.007	0.125	2.98611e-27
SMIM10L1	4.25577e-23	-0.33155	0.283	0.517	2.41656e-18		GPAA1	8.67979e-12	-0.341675	0.401	0.51	4.92864e-07		CYFIP2	0.00522469	-0.224087	0.28	0.232	1
HSPA5	6.59388e-18	-0.331422	0.906	0.952	3.7442e-13		IFITM3	0.000129967	-0.341506	0.886	0.899	1		CCDC80	0.0149152	-0.223447	0.741	0.706	1
HIST1H2AC	7.86398e-18	-0.33069	0.265	0.466	4.4654e-13		SYNE2	4.48154e-08	-0.338871	0.263	0.334	0.00254475		FAT3	0.000105892	-0.222883	0.15	0.154	1
FAM114A1	6.84516e-22	-0.33069	0.551	0.743	3.88689e-17		MAP7D1	1.17397e-11	-0.337014	0.391	0.48	6.66615e-07		NUAK1	0.00110335	-0.222785	0.172	0.169	1
C11orf58	7.98859e-24	-0.330322	0.716	0.868	4.53616e-19		GREM1	5.5017e-10	-0.336663	0.055	0.121	3.12403e-05		CTXN1	0.000160995	-0.222331	0.323	0.327	1
DST	3.29342e-10	-0.330221	0.714	0.804	1.8701e-05		PROS1	3.68626e-09	-0.336127	0.283	0.361	0.000209317		MZF1	1.13484e-12	-0.222187	0.061	0.118	6.44396e-08
ARF1	3.33654e-24	-0.330176	0.717	0.871	1.89459e-19		NFIB	1.36766e-06	-0.335804	0.563	0.631	0.07766		PHLDA2	4.2114e-05	-0.221793	0.154	0.16	1
SRSF5	8.55724e-20	-0.327793	0.471	0.65	4.85906e-15		DCT	1.00559e-06	-0.334636	0.078	0.144	0.0571002		BEX5	0.00120141	-0.221578	0.392	0.372	1
SYNE2	1.12398e-15	-0.32758	0.174	0.334	6.38229e-11		ATP6AP1	3.02847e-11	-0.334299	0.531	0.641	1.71966e-06		ECE1	0.0149891	-0.221047	0.401	0.335	1
2023-09-07	2.21242e-29	-0.32741	0.783	0.924	1.25628e-24		TGFB2	1.11005e-07	-0.334216	0.275	0.35	0.00630321		CLDN6	0.000182487	-0.220819	0.427	0.461	1
NANOS1	6.13782e-14	-0.327008	0.145	0.303	3.48524e-09		SLC3A2	6.95581e-05	-0.334094	0.826	0.839	1		SPTBN1	0.00233356	-0.220288	0.766	0.711	1
XBP1	1.7475e-22	-0.326636	0.597	0.794	9.92283e-18		GNAI1	1.22915e-08	-0.333936	0.34	0.403	0.000697947		PTPRA	0.0561188	-0.220236	0.493	0.421	1
TCEAL3	8.26167e-22	-0.325255	0.465	0.677	4.69122e-17		TSPAN4	8.75072e-08	-0.333459	0.585	0.614	0.00496892		TIMM13	0.00885635	-0.220195	0.824	0.774	1
CLINT1	1.66375e-20	-0.325199	0.405	0.612	9.44726e-16		LAMA4	5.14157e-07	-0.333134	0.488	0.543	0.0291954		MGAT4B	0.0756542	-0.220044	0.495	0.37	1
P4HB	5.63228e-22	-0.32511	0.905	0.96	3.19818e-17		TMX4	6.69056e-10	-0.332488	0.259	0.327	3.7991e-05		SPOCK1	0.0397142	-0.219472	0.686	0.581	1
SNRPB2	2.74995e-26	-0.324948	0.602	0.818	1.5615e-21		JAK1	5.23274e-08	-0.329531	0.63	0.648	0.0029713		PPP6R2	0.07159	-0.219146	0.51	0.424	1
C2orf40	5.33977e-16	-0.321811	0.091	0.237	3.03208e-11		NANOS1	4.78281e-06	-0.328896	0.247	0.303	0.271582		NRXN2	2.54522e-13	-0.219031	0.06	0.124	1.44525e-08
GOLM1	4.02195e-19	-0.320546	0.316	0.513	2.28378e-14		SOX6	4.39843e-10	-0.328391	0.213	0.32	2.49756e-05		MAPRE3	6.91306e-05	-0.218841	0.246	0.221	1
FAHD2B	2.98274e-18	-0.319831	0.098	0.257	1.69369e-13		CCND2-AS1	1.09808e-12	-0.32823	0.094	0.202	6.23524e-08		ARFGAP1	0.00294288	-0.218803	0.375	0.299	1
LAYN	1.67367e-19	-0.319425	0.313	0.533	9.50362e-15		CBX1	1.78152e-07	-0.327234	0.628	0.67	0.010116		COL16A1	0.00124955	-0.217805	0.266	0.242	1
TMEM14C	5.89411e-23	-0.319075	0.611	0.805	3.34685e-18		NME4	0.000188008	-0.327175	0.812	0.83	1		HINT1	0.0661685	-0.217082	0.962	0.939	1
TMED4	6.16416e-21	-0.318561	0.347	0.565	3.50019e-16		GPT2	8.41257e-07	-0.325589	0.454	0.5	0.0477691		GRN	0.0368754	-0.216595	0.812	0.724	1
VWA1	5.47486e-07	-0.31831	0.591	0.717	0.0310879		TMED4	5.63263e-09	-0.325397	0.522	0.565	0.000319837		THBS2	0.000982123	-0.215787	0.172	0.166	1
FAM89A	6.77509e-15	-0.315661	0.154	0.312	3.8471e-10		CCDC144NL-AS1	4.6432e-12	-0.324225	0.145	0.236	2.63655e-07		CAPRIN2	2.09892e-14	-0.21567	0.053	0.103	1.19183e-09
FAM129A	1.10848e-12	-0.314618	0.257	0.419	6.29429e-08		MIAT	1.89145e-18	-0.323434	0.024	0.143	1.07402e-13		CNIH2	4.20837e-08	-0.215489	0.114	0.18	0.00238964
SET	1.55103e-20	-0.3145	0.703	0.84	8.80721e-16		EIF1	2.26003e-07	-0.321565	0.988	0.981	0.0128331		COL4A2	0.0144883	-0.215281	0.92	0.852	1
MATN3	1.27093e-12	-0.314347	0.059	0.169	7.2167e-08		ZNF580	4.91681e-08	-0.32108	0.451	0.531	0.00279191		LAMTOR4	0.0536732	-0.215072	0.746	0.666	1
FEZ1	1.12261e-18	-0.314193	0.51	0.738	6.3745e-14		VGLL4	5.09399e-08	-0.320883	0.437	0.493	0.00289252		CD24	0.00311755	-0.214362	0.648	0.696	1
ARPC1B	4.02235e-14	-0.312697	0.595	0.759	2.28401e-09		H3F3B	3.17896e-08	-0.320811	0.959	0.969	0.00180511		PLXNA3	0.00852284	-0.213421	0.462	0.374	1
TP53I13	3.8252e-19	-0.311806	0.271	0.494	2.17206e-14		SMAP1	4.36199e-07	-0.320485	0.48	0.519	0.0247687		DPYSL3	0.00339641	-0.213274	0.625	0.57	1
PTPN11	1.08705e-13	-0.311424	0.407	0.574	6.17257e-09		GFRA1	9.51902e-07	-0.318899	0.374	0.427	0.0540518		CDC42EP1	0.0977976	-0.213112	0.495	0.409	1
RBCK1	3.73017e-22	-0.310383	0.266	0.511	2.1181e-17		CBX5	3.81675e-08	-0.317833	0.667	0.692	0.00216726		LAMB3	1.0667e-12	-0.212741	0.036	0.127	6.05704e-08
CBR1	4.61109e-15	-0.308996	0.302	0.491	2.61832e-10		MMP2	4.75221e-07	-0.317376	0.449	0.506	0.0269845		BCL6	1.33998e-05	-0.212325	0.167	0.213	0.760879
ZNF106	5.2229e-17	-0.308027	0.358	0.549	2.96572e-12		RBBP4	4.32961e-07	-0.317138	0.717	0.753	0.0245848		HDAC7	0.0024646	-0.212181	0.329	0.253	1
ZBED3	3.40509e-19	-0.30249	0.077	0.22	1.93351e-14		CSNK2A1	1.55165e-07	-0.316963	0.413	0.474	0.00881074		ITGA2	0.0361826	-0.211713	0.423	0.338	1
GREM1	4.92056e-11	-0.302027	0.045	0.121	2.79404e-06		TMEM259	2.80392e-11	-0.316568	0.386	0.44	1.59215e-06		VAMP2	0.013273	-0.210695	0.502	0.428	1
PPM1G	1.08269e-19	-0.301143	0.397	0.617	6.14784e-15		DDIT4	2.78434e-06	-0.316324	0.527	0.594	0.158103		XPR1	0.00456091	-0.210119	0.358	0.292	1
GPT2	3.12679e-13	-0.299584	0.331	0.5	1.77549e-08		LAMB2	2.05199e-07	-0.315792	0.567	0.586	0.0116518		PGRMC2	0.108874	-0.20964	0.509	0.407	1
TXNDC12	1.80108e-20	-0.299143	0.371	0.599	1.02271e-15		CHID1	1.23448e-06	-0.315754	0.594	0.661	0.0700974		ADAMTS6	0.000202497	-0.209528	0.125	0.16	1
CALR	8.09821e-16	-0.298792	0.951	0.97	4.59841e-11		GPC1	2.59807e-14	-0.315588	0.232	0.362	1.47526e-09		EXT1	0.0682568	-0.209124	0.384	0.315	1
ATRAID	4.6161e-20	-0.297862	0.459	0.683	2.62116e-15		LUZP2	6.61319e-12	-0.315059	0.099	0.192	3.75517e-07		CCDC136	1.97241e-15	-0.20888	0.041	0.119	1.11999e-10
CRYBG3	1.03058e-13	-0.297832	0.149	0.29	5.85192e-09		NSFL1C	1.06654e-10	-0.314847	0.302	0.4	6.05611e-06		PLAUR	0.00994828	-0.207518	0.34	0.307	1
PSPH	1.09607e-17	-0.297735	0.17	0.357	6.22384e-13		AKAP9	4.23698e-05	-0.314792	0.686	0.673	1		VOPP1	4.51504e-07	-0.20722	0.138	0.157	0.0256377
HERPUD1	7.0089e-16	-0.297356	0.565	0.747	3.97986e-11		COL6A1	0.000131762	-0.314561	0.635	0.708	1		UBA1	0.00643998	-0.206601	0.567	0.494	1
MESDC2	1.12737e-17	-0.297065	0.51	0.699	6.40153e-13		HSPA5	6.90281e-08	-0.31402	0.957	0.952	0.00391962		ATP2C1	0.00155655	-0.206564	0.365	0.302	1
CDK4	1.67173e-17	-0.297023	0.39	0.615	9.49261e-13		NISCH	7.34205e-15	-0.313476	0.235	0.372	4.16904e-10		MLLT11	0.00320955	-0.206277	0.507	0.5	1
SNW1	3.97897e-18	-0.295545	0.291	0.496	2.25938e-13		GXYLT2	9.1748e-07	-0.312479	0.425	0.487	0.0520973		CANT1	0.00164031	-0.206031	0.234	0.194	1
CCDC144NL-AS1	2.76087e-17	-0.293769	0.099	0.236	1.56771e-12		CD151	2.12344e-05	-0.312323	0.857	0.869	1		JAG2	1.25947e-12	-0.205333	0.055	0.133	7.15167e-08
ACP1	1.00182e-18	-0.292924	0.482	0.695	5.68861e-14		PNRC1	8.99905e-08	-0.311798	0.708	0.754	0.00510993		TMEM245	0.0866718	-0.203578	0.391	0.299	1
GALNT1	1.74013e-16	-0.292621	0.563	0.728	9.88097e-12		PSMF1	1.32952e-09	-0.311048	0.345	0.438	7.5494e-05		ZSCAN16-AS1	0.0276976	-0.203535	0.389	0.326	1
TXNDC15	5.70776e-18	-0.292548	0.245	0.443	3.24104e-13		CD81	9.13842e-07	-0.311015	0.971	0.954	0.0518907		TGFBR1	0.269329	-0.202324	0.503	0.39	1
M6PR	1.83846e-18	-0.292431	0.18	0.362	1.04393e-13		GTF2I	3.63341e-11	-0.310307	0.186	0.281	2.06316e-06		SLC25A29	1.0529e-08	-0.201999	0.111	0.192	0.00059787
NAA20	1.67904e-19	-0.291674	0.231	0.463	9.5341e-15		NCAM1	5.11983e-06	-0.310036	0.59	0.63	0.290719		SERF2	2.85236e-05	-0.201327	0.991	0.993	1
SRPX	3.04121e-12	-0.291649	0.37	0.553	1.72689e-07		BCL2A1	1.26739e-13	-0.309337	0.053	0.13	7.19661e-09		SYNGR2	0.0206764	-0.201096	0.358	0.291	1
QPRT	1.00995e-17	-0.288601	0.15	0.325	5.7348e-13		TRIM2	4.47478e-07	-0.309117	0.411	0.447	0.0254092		RSRP1	0.000404435	-0.200997	0.408	0.412	1
DNAJC3	1.62468e-14	-0.287226	0.376	0.554	9.22542e-10		PRUNE2	4.64228e-07	-0.308725	0.265	0.299	0.0263602		SSBP4	0.00255334	-0.200921	0.352	0.281	1
TRIM2	2.14475e-13	-0.286626	0.282	0.447	1.21785e-08		NNMT	0.13551	-0.307298	0.848	0.813	1		LSR	1.19397e-06	-0.200375	0.078	0.17	0.0677971
YBX1	1.58952e-18	-0.28483	0.86	0.948	9.02578e-14		LMAN2	4.98749e-07	-0.306036	0.766	0.814	0.0283205		ITGA7	0.189339	-0.200085	0.415	0.349	1
S100A1	3.18279e-10	-0.283419	0.278	0.415	1.80729e-05		PXK	1.95325e-09	-0.305888	0.225	0.275	0.000110911		STMN4	2.89775e-09	-0.199858	0.077	0.171	0.000164543
TROVE2	2.71175e-16	-0.283307	0.355	0.539	1.53981e-11		PXDN	2.04498e-06	-0.30465	0.826	0.823	0.11612		SNAP25	5.43146e-09	-0.199846	0.09	0.129	0.000308414
EPRS	8.84689e-16	-0.283185	0.508	0.683	5.02353e-11		CD99	6.62915e-13	-0.304107	0.988	0.993	3.76423e-08		RGL2	2.61652e-08	-0.199784	0.123	0.179	0.00148574
TUBB2A	4.3871e-05	-0.283157	0.642	0.679	1		KLF3	3.08058e-09	-0.303466	0.212	0.284	0.000174924		TCF25	0.169972	-0.199661	0.754	0.632	1
EIF2B4	2.14488e-17	-0.281758	0.232	0.426	1.21793e-12		PCDHA12	2.58845e-13	-0.302903	0.125	0.217	1.4698e-08		CHD3	0.00798102	-0.199367	0.343	0.282	1
LUZP2	2.76742e-16	-0.281251	0.065	0.192	1.57142e-11		EID1	7.14912e-10	-0.3024	0.904	0.933	4.05948e-05		NAT14	0.00515562	-0.199305	0.34	0.273	1
YARS	4.99207e-16	-0.280403	0.276	0.481	2.83464e-11		RP11-172H24.4	3.17588e-06	-0.302053	0.305	0.382	0.180336		INF2	3.28263e-07	-0.198911	0.131	0.153	0.0186397
BEX4	6.93549e-18	-0.280153	0.451	0.682	3.93818e-13		ADAMTS16	2.99637e-08	-0.302009	0.174	0.264	0.00170143		GGT7	2.04531e-14	-0.19878	0.046	0.112	1.16139e-09
GLRX2	3.03905e-16	-0.279739	0.253	0.463	1.72566e-11		PDIA6	7.09921e-07	-0.302	0.884	0.894	0.0403114		NDUFA11	0.00456624	-0.198363	0.889	0.87	1
EMC7	5.36344e-19	-0.279491	0.495	0.725	3.04552e-14		LATS2	2.79609e-05	-0.301849	0.343	0.368	1		PTPRE	5.83248e-06	-0.197957	0.106	0.118	0.331186
RBBP7	3.80429e-14	-0.279421	0.436	0.612	2.16019e-09		TXNDC15	7.32062e-08	-0.301743	0.401	0.443	0.00415687		NFASC	0.0105554	-0.197872	0.336	0.277	1
FKBP1A	3.30144e-14	-0.2791	0.729	0.861	1.87466e-09		C14orf37	7.80775e-08	-0.300358	0.237	0.3	0.00443348		CDKN2D	5.89258e-06	-0.197856	0.203	0.225	0.334598
PDE4B	1.85704e-14	-0.279096	0.157	0.31	1.05449e-09		PCM1	1.10452e-06	-0.299985	0.433	0.467	0.062718		NTM	0.152092	-0.197578	0.305	0.244	1
VGLL4	4.16572e-16	-0.278909	0.296	0.493	2.36542e-11		MRAS	1.17533e-08	-0.29996	0.341	0.43	0.00066739		ANO8	6.75621e-25	-0.197296	0.005	0.102	3.83638e-20
MAP4K5	1.64007e-14	-0.278503	0.225	0.382	9.31281e-10		TSC2	6.21995e-17	-0.298658	0.16	0.257	3.53187e-12		PPP3CB	0.00221991	-0.197146	0.247	0.198	1
MACF1	5.39334e-11	-0.278292	0.739	0.83	3.0625e-06		RAMP1	1.7106e-06	-0.298598	0.162	0.256	0.0971332		RASA2	1.13315e-09	-0.196489	0.07	0.116	6.43437e-05
FAM134B	8.65273e-14	-0.277897	0.125	0.26	4.91328e-09		ANAPC5	8.51093e-07	-0.297635	0.478	0.497	0.0483276		DNAJB2	0.000469661	-0.196465	0.235	0.201	1
CNN3	3.22498e-16	-0.276664	0.831	0.929	1.83124e-11		FYTTD1	3.69949e-07	-0.297121	0.514	0.557	0.0210068		ENTPD6	2.92364e-16	-0.196154	0.049	0.137	1.66013e-11
CHRDL2	4.69013e-12	-0.276597	0.109	0.242	2.6632e-07		TCEAL3	5.52644e-07	-0.297096	0.625	0.677	0.0313808		IDS	0.0235409	-0.195734	0.498	0.407	1
ROCK1	1.52994e-14	-0.276438	0.245	0.408	8.68744e-10		RBBP7	2.85737e-05	-0.296386	0.613	0.612	1		CLSTN3	0.00192377	-0.195329	0.362	0.322	1
IL17D	4.95376e-15	-0.27599	0.145	0.305	2.81289e-10		RNF145	5.85455e-06	-0.296257	0.647	0.664	0.332439		MT2A	0.00549045	-0.194925	0.848	0.896	1
MDH1	8.08649e-13	-0.275922	0.518	0.709	4.59175e-08		CYFIP2	1.16665e-07	-0.295612	0.28	0.316	0.00662457		NDUFA3	0.220655	-0.194766	0.892	0.845	1
BTG3	1.59239e-14	-0.275884	0.569	0.741	9.04204e-10		SLITRK6	4.7139e-05	-0.294948	0.166	0.192	1		AMPD2	0.000803369	-0.194625	0.234	0.198	1
HMGXB3	5.40063e-15	-0.275273	0.199	0.363	3.06664e-10		ZBED3	3.54916e-10	-0.294643	0.145	0.22	2.01532e-05		LPIN1	0.0471995	-0.194596	0.287	0.197	1
PROS1	5.09975e-14	-0.274494	0.194	0.361	2.89579e-09		C3	3.55501e-16	-0.294521	0.031	0.152	2.01864e-11		SLC22A18	8.84446e-06	-0.193875	0.159	0.156	0.502215
LAMB1	3.13661e-16	-0.274186	0.403	0.598	1.78106e-11		MATN3	2.91314e-07	-0.294273	0.084	0.169	0.0165417		C19orf53	0.0249826	-0.193802	0.91	0.868	1
ROCK2	5.49141e-15	-0.274061	0.261	0.446	3.11819e-10		GAA	5.90775e-09	-0.294067	0.355	0.397	0.00033546		COX7A2	0.0301825	-0.193608	0.959	0.943	1
ARPC5	1.29196e-15	-0.273841	0.632	0.778	7.33616e-11		ZNF106	1.58308e-07	-0.293757	0.481	0.549	0.00898922		LLNLR-245B6.1	0.0289325	-0.193607	0.529	0.43	1
ARHGAP24	1.80473e-14	-0.273582	0.079	0.195	1.02478e-09		GPX8	5.71007e-06	-0.293019	0.681	0.705	0.324235		TSPAN4	0.177265	-0.19284	0.585	0.438	1
GPAA1	5.62988e-14	-0.272989	0.337	0.51	3.19682e-09		FNDC1	4.12224e-05	-0.292682	0.474	0.54	1		TARSL2	0.048022	-0.191515	0.244	0.198	1
FUS	1.6745e-14	-0.272782	0.502	0.676	9.50831e-10		BAX	1.0108e-05	-0.29177	0.814	0.826	0.573961		SLC6A8	0.00186164	-0.19135	0.249	0.214	1
RAPH1	3.19865e-10	-0.272769	0.251	0.394	1.81629e-05		PRSS23	0.000381939	-0.291357	0.573	0.582	1		NME3	0.0489072	-0.191236	0.567	0.467	1
ILF2	5.7156e-19	-0.272738	0.441	0.682	3.24549e-14		IL11RA	1.35303e-12	-0.290268	0.166	0.242	7.68289e-08		RANGAP1	3.2232e-26	-0.190587	0	0.112	1.83023e-21
PSMD7	1.7056e-19	-0.272558	0.535	0.747	9.68489e-15		CSNK1A1	3.33111e-06	-0.289703	0.544	0.586	0.18915		AHNAK2	2.53696e-05	-0.190268	0.164	0.144	1
CSNK2A1	6.24886e-15	-0.272072	0.292	0.474	3.54829e-10		SPTAN1	7.047e-09	-0.289513	0.766	0.855	0.00040015		MGEA5	0.0879471	-0.189858	0.52	0.403	1
FXR1	1.30924e-20	-0.271662	0.608	0.795	7.43426e-16		MEA1	4.67005e-06	-0.288837	0.527	0.558	0.26518		NPEPL1	6.2418e-08	-0.189814	0.097	0.121	0.00354428
GTF2I	6.72541e-17	-0.270861	0.125	0.281	3.81889e-12		ATP6V0A1	6.12177e-12	-0.288067	0.23	0.379	3.47613e-07		GPX4	0.00357603	-0.189714	0.954	0.964	1
NFE2L2	2.50994e-18	-0.270044	0.545	0.736	1.42522e-13		RGMB	1.20769e-07	-0.287928	0.253	0.292	0.00685764		PTBP1	0.480851	-0.189689	0.577	0.428	1
DYRK4	4.41157e-17	-0.269985	0.191	0.39	2.50502e-12		FAHD2B	3.6325e-08	-0.287768	0.181	0.257	0.00206264		TINAGL1	8.55926e-14	-0.18966	0.036	0.106	4.8602e-09
FYTTD1	9.74958e-17	-0.269834	0.361	0.557	5.5361e-12		EDIL3	9.76955e-06	-0.287452	0.712	0.691	0.554744		MFN1	3.10062e-05	-0.189428	0.172	0.162	1
RHOA	1.97858e-16	-0.269828	0.661	0.823	1.12349e-11		MICU1	8.70262e-09	-0.287305	0.241	0.292	0.000494161		PABPC1L	0.000265218	-0.189187	0.205	0.196	1
XRCC6	1.52231e-15	-0.269594	0.43	0.621	8.64414e-11		TUFM	1.33742e-06	-0.286229	0.689	0.719	0.075943		C19orf70	0.11428	-0.187878	0.787	0.724	1
PRSS23	2.61734e-09	-0.269379	0.443	0.582	0.00014862		PAPPA	6.27269e-06	-0.28547	0.805	0.856	0.356182		DVL1	4.9855e-05	-0.187299	0.2	0.207	1
DDAH2	1.33346e-13	-0.269374	0.473	0.669	7.57176e-09		PCSK1	1.42664e-06	-0.285416	0.381	0.411	0.081009		TMEM9	0.0522303	-0.186213	0.577	0.456	1
CDKN1C	0.000105221	-0.269102	0.261	0.371	1		SLC16A9	2.96017e-07	-0.285163	0.172	0.236	0.0168087		KLC2	1.73716e-09	-0.185834	0.094	0.14	9.86414e-05
EMP3	0.00105975	-0.268591	0.657	0.761	1		SMARCD1	3.86752e-08	-0.284991	0.268	0.307	0.0021961		CUTA	0.0702488	-0.184426	0.826	0.79	1
TMEM59	1.51298e-19	-0.268278	0.836	0.94	8.59115e-15		PCDHGA10	4.98574e-11	-0.284379	0.109	0.199	2.83105e-06		COL17A1	0.0158987	-0.184025	0.2	0.168	1
NDN	2.57189e-16	-0.267741	0.397	0.612	1.4604e-11		DSTN	5.36521e-19	-0.283792	0.988	1	3.04653e-14		APBA2	2.0405e-08	-0.183778	0.09	0.105	0.00115866
PTMS	1.19133e-09	-0.266979	0.842	0.912	6.7647e-05		ZNF22	1.4291e-10	-0.283638	0.133	0.205	8.11483e-06		COL4A5	0.00890008	-0.183763	0.235	0.197	1
HADHA	3.6973e-15	-0.266785	0.411	0.586	2.09944e-10		INSC	1.85888e-08	-0.281531	0.138	0.238	0.00105553		SIL1	0.272595	-0.183555	0.422	0.323	1
NEDD4	9.88094e-13	-0.266459	0.122	0.243	5.61069e-08		GAP43	7.28339e-05	-0.281473	0.549	0.622	1		SORT1	0.0232161	-0.183234	0.285	0.226	1
HLA-DMA	1.44766e-16	-0.265813	0.059	0.182	8.22022e-12		DNER	4.4557e-06	-0.281345	0.358	0.454	0.253008		MAP1LC3A	0.0187566	-0.183032	0.551	0.56	1
CHD4	3.6888e-16	-0.265331	0.467	0.656	2.09461e-11		NBEA	4.34842e-08	-0.281024	0.212	0.275	0.00246917		SPPL2B	0.00266491	-0.182993	0.253	0.215	1
PRKCDBP	1.9537e-10	-0.26521	0.49	0.687	1.10937e-05		MRPS26	1.38656e-07	-0.280577	0.42	0.542	0.00787331		SNHG11	0.000116592	-0.182338	0.181	0.155	1
NRBF2	8.3883e-15	-0.264432	0.18	0.352	4.76313e-10		BEX2	0.000229926	-0.280106	0.348	0.406	1		C19orf60	0.0295241	-0.181805	0.546	0.484	1
OS9	3.35751e-14	-0.263353	0.463	0.635	1.9065e-09		C9orf3	1.20218e-06	-0.279908	0.321	0.362	0.0682636		BIN1	1.67887e-08	-0.18175	0.075	0.132	0.00095331
BTG1	6.05836e-12	-0.263315	0.688	0.808	3.44012e-07		RAP1GDS1	2.89177e-07	-0.27928	0.28	0.323	0.0164204		ISYNA1	0.00112658	-0.181641	0.358	0.337	1
ADAMTS16	7.22203e-13	-0.263215	0.118	0.264	4.10089e-08		LINC01420	2.34593e-06	-0.27851	0.727	0.775	0.133209		FBXW11	0.461617	-0.181033	0.609	0.506	1
SERGEF	8.51474e-14	-0.263112	0.128	0.297	4.83493e-09		SUGP2	9.22231e-08	-0.277861	0.425	0.438	0.0052367		MOGS	0.00396025	-0.180752	0.317	0.242	1
SNX5	6.02452e-19	-0.262708	0.088	0.237	3.42091e-14		EPRS	9.39941e-06	-0.276162	0.654	0.683	0.533727		LAGE3	0.0895228	-0.180669	0.65	0.579	1
RCN2	9.24322e-19	-0.262529	0.684	0.849	5.24858e-14		EEA1	0.000209944	-0.275991	0.491	0.507	1		GNG2	0.00632839	-0.180429	0.239	0.192	1
CTSD	1.01856e-09	-0.262158	0.799	0.819	5.78366e-05		STAT2	1.17075e-11	-0.275546	0.169	0.235	6.64786e-07		SPINT1	8.42445e-06	-0.180162	0.049	0.111	0.478365
GTF3C6	5.44978e-14	-0.262115	0.449	0.66	3.09455e-09		ACAP3	2.06852e-33	-0.275524	0.007	0.181	1.17457e-28		RNF145	0.336321	-0.180008	0.647	0.551	1
IFITM3	5.9735e-08	-0.261741	0.815	0.899	0.00339193		NCL	2.10538e-06	-0.275284	0.845	0.879	0.11955		PRSS8	0.00297639	-0.179808	0.22	0.264	1
CBX1	2.19283e-16	-0.261731	0.48	0.67	1.24516e-11		NPDC1	0.00304054	-0.275091	0.608	0.621	1		FLNB	0.0189809	-0.179729	0.52	0.473	1
HNRNPA2B1	2.69647e-16	-0.261338	0.776	0.891	1.53114e-11		PSAP	1.40876e-09	-0.27504	0.834	0.9	7.99937e-05		DYNC1I1	0.00270494	-0.179592	0.172	0.16	1
NOV	2.12321e-11	-0.261153	0.158	0.299	1.20562e-06		TALDO1	0.00883208	-0.274824	0.795	0.782	1		CNOT1	0.127917	-0.179479	0.353	0.269	1
TPR	5.48978e-14	-0.260903	0.401	0.579	3.11726e-09		CCDC85B	0.00772376	-0.274358	0.717	0.715	1		NLGN2	0.0343818	-0.179315	0.319	0.246	1
BDH2	5.80566e-14	-0.260691	0.139	0.29	3.29663e-09		KIDINS220	6.48907e-05	-0.273704	0.541	0.527	1		TRIO	0.0106425	-0.178871	0.36	0.294	1
BAX	1.2476e-15	-0.26057	0.649	0.826	7.08427e-11		ETS1	1.15021e-05	-0.272938	0.244	0.286	0.653123		PYGB	0.00201377	-0.17867	0.229	0.213	1
ETS1	1.45556e-11	-0.260532	0.159	0.286	8.26509e-07		ASNS	3.89899e-05	-0.272291	0.481	0.501	1		ZMIZ2	8.9586e-06	-0.177913	0.14	0.156	0.508696
RBM22	2.85577e-14	-0.260304	0.267	0.446	1.62159e-09		MACF1	0.000199756	-0.271816	0.87	0.83	1		INPPL1	0.154258	-0.17786	0.392	0.291	1
GLG1	2.07031e-15	-0.260069	0.549	0.719	1.17558e-10		UBXN1	5.55284e-06	-0.271652	0.642	0.69	0.315307		FBRSL1	0.000209208	-0.177807	0.164	0.146	1
HAX1	7.66652e-11	-0.260054	0.543	0.732	4.35328e-06		SUCLG1	1.15515e-05	-0.271283	0.553	0.588	0.65593		THBS4	0.145701	-0.177553	0.166	0.161	1
PTPRA	4.19908e-15	-0.260021	0.421	0.603	2.38436e-10		HLA-DPB1	1.52971e-13	-0.270672	0.055	0.141	8.68616e-09		ADARB1	2.97424e-06	-0.177471	0.096	0.11	0.168886
PYGB	2.55143e-12	-0.259571	0.213	0.371	1.44878e-07		JDP2	1.91868e-06	-0.270634	0.3	0.368	0.108949		SSFA2	0.00855939	-0.176913	0.246	0.204	1
GNB4	4.22969e-13	-0.25925	0.255	0.42	2.40175e-08		SYT11	1.97195e-05	-0.270569	0.5	0.501	1		BEX1	7.00971e-05	-0.176592	0.717	0.762	1
RSRC2	1.08438e-15	-0.258445	0.471	0.658	6.15745e-11		BACH2	2.36174e-05	-0.269651	0.355	0.383	1		ULK1	0.167975	-0.17637	0.403	0.308	1
SRI	1.37965e-15	-0.258207	0.6	0.796	7.83408e-11		ABCC5	7.96727e-18	-0.268793	0.078	0.198	4.52406e-13		MRPL41	0.334403	-0.175973	0.916	0.836	1
IFNAR1	1.22487e-16	-0.258182	0.257	0.454	6.95516e-12		NEDD9	0.000220824	-0.268237	0.399	0.417	1		ABL1	0.153001	-0.17597	0.408	0.321	1
THRAP3	1.43805e-15	-0.257998	0.38	0.573	8.16566e-11		TMCO1	4.10309e-06	-0.268177	0.843	0.86	0.232986		NDUFB11	0.350942	-0.175696	0.913	0.868	1
CBX5	5.57811e-18	-0.257536	0.488	0.692	3.16742e-13		PRNP	3.47702e-06	-0.267407	0.522	0.546	0.197436		USP11	0.347734	-0.175412	0.507	0.381	1
HNRNPDL	2.09857e-15	-0.256967	0.739	0.869	1.19163e-10		HERPUD1	5.35657e-05	-0.267364	0.734	0.747	1		LAMB2	0.0295321	-0.17512	0.567	0.496	1
MRPL9	1.78952e-15	-0.256735	0.176	0.356	1.01614e-10		PPIP5K2	1.91975e-06	-0.267241	0.3	0.299	0.109009		CYB5R3	0.586533	-0.174603	0.828	0.726	1
UGGT2	6.54768e-14	-0.256505	0.24	0.415	3.71797e-09		DYNC1I1	8.6079e-10	-0.266808	0.172	0.248	4.88782e-05		DYNC1I2	0.557681	-0.174476	0.918	0.853	1
SH3BGRL	3.88964e-16	-0.25648	0.466	0.666	2.20865e-11		SHC2	2.84534e-19	-0.266801	0.046	0.17	1.61567e-14		ANGPTL4	5.61999e-05	-0.174457	0.249	0.343	1
MED8	1.04447e-14	-0.256135	0.29	0.5	5.93082e-10		MFSD10	5.34991e-07	-0.266548	0.585	0.614	0.0303784		SYNPO	0.347634	-0.174097	0.44	0.358	1
SPCS2	1.26068e-16	-0.255587	0.514	0.725	7.15852e-12		CDC42EP5	2.48917e-08	-0.264778	0.205	0.32	0.00141342		RAB6B	0.000293923	-0.174006	0.186	0.168	1
GFRA3	6.27809e-07	-0.255401	0.073	0.147	0.0356489		SQSTM1	1.80236e-06	-0.26453	0.768	0.774	0.102343		KCNQ2	1.18074e-07	-0.173859	0.068	0.125	0.00670459
SRRM2	4.49772e-15	-0.255266	0.698	0.825	2.55394e-10		QPRT	3.57036e-09	-0.264094	0.23	0.325	0.000202736		INTS1	0.0201957	-0.173516	0.352	0.277	1
CDC37	5.83537e-12	-0.25518	0.471	0.669	3.3135e-07		HNRNPDL	5.35717e-07	-0.263097	0.845	0.869	0.0304196		PET100	0.204813	-0.173377	0.787	0.71	1
LINC00493	7.67936e-16	-0.253816	0.395	0.633	4.36057e-11		ITGA11	7.4689e-05	-0.262969	0.449	0.533	1		NPEPPS	0.0636778	-0.173128	0.411	0.31	1
ARID5B	3.85706e-10	-0.2535	0.251	0.385	2.19016e-05		BSG	1.70818e-07	-0.262652	0.913	0.935	0.00969956		KRTCAP2	0.262823	-0.172973	0.403	0.31	1
SARS	6.6359e-15	-0.2533	0.644	0.807	3.76806e-10		TP53BP1	7.66941e-06	-0.262536	0.404	0.401	0.435492		TMEM160	0.137959	-0.172936	0.573	0.477	1
CHURC1	3.44731e-18	-0.253053	0.519	0.725	1.95748e-13		RFNG	1.92068e-14	-0.262154	0.125	0.26	1.09062e-09		JUP	0.143673	-0.172776	0.558	0.471	1
ADI1	8.56544e-16	-0.252795	0.385	0.607	4.86371e-11		TXNDC12	2.37183e-05	-0.261891	0.572	0.599	1		COL5A2	0.0858869	-0.172516	0.326	0.292	1
BBX	9.81454e-15	-0.252508	0.402	0.59	5.57299e-10		CDK4	0.000100005	-0.261407	0.585	0.615	1		LAMA5	0.00261674	-0.172218	0.282	0.277	1
OSMR	1.16335e-11	-0.25245	0.213	0.353	6.60585e-07		SNX5	2.89829e-10	-0.261123	0.169	0.237	1.64574e-05		NAA10	0.617879	-0.172195	0.7	0.567	1
EPC1	1.33515e-14	-0.252255	0.183	0.347	7.58136e-10		DDAH2	0.00019368	-0.259771	0.647	0.669	1		IGF1R	0.486987	-0.172015	0.445	0.333	1
HSP90B1	3.39274e-12	-0.251873	0.978	0.981	1.9265e-07		C1orf56	2.64794e-12	-0.259075	0.096	0.225	1.50358e-07		TBCD	1.64916e-08	-0.171877	0.087	0.126	0.000936444
SBDS	1.69543e-13	-0.251871	0.325	0.505	9.62716e-09		CDC42EP1	5.1095e-05	-0.258123	0.495	0.532	1		PNKD	0.471378	-0.171686	0.674	0.534	1
LINC01420	1.01905e-14	-0.251628	0.574	0.775	5.78646e-10		TRAM2	8.3681e-06	-0.258055	0.27	0.301	0.475166		IMMP1L	0.0616953	-0.171295	0.312	0.23	1
SDF2	3.30382e-15	-0.251254	0.271	0.474	1.87601e-10		PTTG1IP	3.76976e-05	-0.257662	0.775	0.757	1		FAM46A	0.0735619	-0.171074	0.196	0.164	1
LEPROT	7.08921e-16	-0.251197	0.403	0.594	4.02546e-11		PNN	7.61931e-05	-0.257168	0.486	0.448	1		SCG3	0.000675689	-0.171028	0.172	0.173	1
DSTN	1.48885e-34	-0.25041	0.977	1	8.45415e-30		CERCAM	8.79742e-06	-0.256679	0.428	0.44	0.499544		USP22	0.937459	-0.170497	0.65	0.495	1
SLITRK6	1.67523e-07	-0.249782	0.111	0.192	0.00951246		C8orf33	2.47585e-05	-0.256525	0.522	0.57	1		PACS1	0.119218	-0.170349	0.425	0.322	1
NOP56	1.39668e-14	-0.249668	0.212	0.392	7.93075e-10		NAGLU	1.47201e-08	-0.256053	0.235	0.3	0.000835854		PPIP5K2	0.115962	-0.169947	0.3	0.204	1
PSMB6	5.30378e-13	-0.24958	0.811	0.918	3.01165e-08		TAF10	3.2165e-05	-0.255655	0.759	0.773	1		C8orf33	0.600682	-0.169944	0.522	0.424	1
SNCA	1.5423e-13	-0.249158	0.162	0.32	8.75766e-09		CD200	2.84824e-06	-0.255549	0.287	0.324	0.161732		PAK3	0.0252773	-0.169943	0.222	0.175	1
ANAPC5	6.47853e-13	-0.24912	0.329	0.497	3.6787e-08		GNB4	7.3853e-05	-0.25536	0.392	0.42	1		NKIRAS2	0.224262	-0.16994	0.353	0.269	1
GXYLT2	1.9993e-13	-0.248671	0.309	0.487	1.13526e-08		HMP19	2.08165e-13	-0.255027	0.113	0.208	1.18202e-08		ZNF593	0.356923	-0.169238	0.625	0.506	1
KATNA1	1.23384e-14	-0.248656	0.092	0.212	7.0061e-10		SORT1	9.56366e-07	-0.254842	0.285	0.32	0.0543053		CREBZF	0.000348744	-0.168987	0.147	0.114	1
NSFL1C	7.82663e-16	-0.248626	0.206	0.4	4.4442e-11		TARSL2	3.32976e-06	-0.254538	0.244	0.291	0.189074		RHOG	0.289667	-0.168669	0.311	0.224	1
HSP90AB1	8.15041e-16	-0.248564	0.958	0.986	4.62805e-11		CHRDL2	8.97463e-06	-0.254496	0.174	0.242	0.509606		SERPINE2	0.00269586	-0.168354	0.804	0.787	1
MEA1	1.19849e-14	-0.247871	0.366	0.558	6.80536e-10		SLC39A10	0.000827053	-0.254411	0.657	0.638	1		DPM3	0.536437	-0.168284	0.584	0.455	1
CRELD2	4.59204e-13	-0.247782	0.328	0.525	2.6075e-08		CARHSP1	0.00793466	-0.254354	0.657	0.672	1		COX6B1	0.140406	-0.16825	0.964	0.943	1
MAGI2-AS3	3.83944e-14	-0.247161	0.156	0.313	2.18015e-09		BIRC2	5.26444e-06	-0.254216	0.575	0.617	0.298931		CNN2	0.401641	-0.168157	0.608	0.503	1
PNISR	1.79712e-11	-0.246895	0.371	0.528	1.02046e-06		TADA3	3.22755e-05	-0.254138	0.461	0.484	1		MICU1	0.0332483	-0.16805	0.241	0.191	1
IFNGR2	1.7606e-12	-0.246621	0.312	0.499	9.9972e-08		EFEMP2	7.224e-05	-0.253886	0.561	0.606	1		DNAJC4	0.0450046	-0.16787	0.312	0.254	1
SARAF	8.99154e-15	-0.246348	0.719	0.859	5.10566e-10		FAM89A	0.000232323	-0.25333	0.278	0.312	1		TSPYL2	0.00154875	-0.167818	0.217	0.183	1
C9orf3	2.41435e-12	-0.246227	0.205	0.362	1.37094e-07		PGRMC2	0.000181506	-0.253244	0.509	0.504	1		COX8A	0.0799277	-0.167554	0.959	0.944	1
TARS	7.24284e-15	-0.245923	0.594	0.751	4.1127e-10		EIF2AK1	0.000224352	-0.252808	0.452	0.454	1		GABBR1	0.000723554	-0.167382	0.203	0.195	1
DNAJC15	1.19944e-13	-0.245898	0.216	0.397	6.81077e-09		C12orf49	0.000205401	-0.252751	0.323	0.359	1		THY1	0.0377305	-0.167218	0.447	0.43	1
ARMCX3	1.39439e-15	-0.24583	0.672	0.816	7.91776e-11		MAP4K5	3.28338e-05	-0.252248	0.37	0.382	1		GNS	0.18517	-0.167075	0.435	0.331	1
TMED10	1.39141e-14	-0.245332	0.667	0.818	7.90083e-10		MYO1C	0.000288214	-0.252186	0.546	0.548	1		ATP13A2	0.114686	-0.167021	0.481	0.375	1
JUNB	3.54048e-08	-0.244762	0.359	0.51	0.00201039		IER2	1.02252e-05	-0.252025	0.42	0.461	0.58062		COPZ2	0.21848	-0.166923	0.403	0.337	1
FNDC3A	2.9479e-13	-0.243885	0.227	0.39	1.6739e-08		PXDC1	0.000894722	-0.251909	0.476	0.501	1		KIF5C	0.0378981	-0.166878	0.534	0.445	1
CDC42EP5	9.9798e-13	-0.243658	0.148	0.32	5.66683e-08		BCL6	1.47184e-08	-0.25171	0.167	0.256	0.000835755		PTPRF	0.0503112	-0.166357	0.493	0.385	1
CCT2	2.55259e-12	-0.243592	0.535	0.702	1.44944e-07		SF3B2	0.00022001	-0.251061	0.642	0.629	1		COL6A1	0.0479132	-0.166304	0.635	0.628	1
LATS2	1.54615e-10	-0.243549	0.222	0.368	8.77951e-06		PLXNB2	6.47543e-08	-0.251032	0.503	0.571	0.00367694		ZNF704	0.0599719	-0.165983	0.237	0.207	1
HSPA8	1.4757e-10	-0.243417	0.836	0.912	8.37949e-06		PPFIA1	6.16749e-05	-0.250781	0.363	0.365	1		MEIS3	0.000918742	-0.165971	0.208	0.208	1
TOX4	1.43523e-14	-0.243251	0.232	0.408	8.14968e-10		PGRMC1	2.60397e-05	-0.250396	0.807	0.814	1		DOK1	0.307737	-0.165875	0.338	0.273	1
PRDX4	3.98355e-14	-0.242979	0.773	0.903	2.26198e-09		PCDHB2	4.44273e-06	-0.250192	0.331	0.376	0.252272		TM7SF2	5.25536e-05	-0.165614	0.109	0.166	1
CHID1	7.64256e-14	-0.24289	0.418	0.661	4.33967e-09		MAPRE3	1.1963e-08	-0.249851	0.246	0.317	0.000679293		OS9	0.182202	-0.165459	0.585	0.463	1
PRNP	1.06579e-14	-0.242776	0.352	0.546	6.05185e-10		DDOST	1.42462e-05	-0.249624	0.742	0.768	0.808941		SFXN3	0.037632	-0.165382	0.355	0.306	1
ZNF503	1.67051e-10	-0.242661	0.232	0.376	9.48566e-06		ROCK2	0.000266443	-0.249266	0.427	0.446	1		NSMF	0.00155169	-0.165218	0.215	0.183	1
DNTTIP2	7.11076e-13	-0.24216	0.187	0.334	4.03771e-08		CLINT1	0.000264809	-0.249231	0.602	0.612	1		GADD45B	0.858698	-0.164916	0.473	0.368	1
PITPNB	1.22958e-12	-0.241655	0.24	0.397	6.98192e-08		NPR3	0.000523757	-0.248786	0.302	0.359	1		TIA1	0.0523868	-0.164869	0.36	0.27	1
2023-09-11	1.52992e-12	-0.241232	0.622	0.757	8.68733e-08		LRPAP1	0.000166948	-0.248783	0.758	0.783	1		FLOT2	0.0018722	-0.16455	0.16	0.168	1
CCT5	1.9134e-14	-0.241024	0.464	0.661	1.08649e-09		CIRBP	8.78135e-05	-0.248623	0.834	0.841	1		SELENOM	0.0822522	-0.164146	0.911	0.885	1
IFT57	2.43168e-14	-0.240732	0.219	0.4	1.38078e-09		SCARB2	8.15863e-05	-0.248314	0.563	0.577	1		DPP6	2.97215e-07	-0.1639	0.08	0.114	0.0168767
C12orf49	2.23766e-08	-0.240523	0.226	0.359	0.00127061		ST13	2.85536e-07	-0.24815	0.843	0.899	0.0162136		DYNLL2	0.0754114	-0.163889	0.404	0.306	1
MFSD10	5.99075e-13	-0.240013	0.431	0.614	3.40172e-08		NDN	2.67199e-05	-0.247976	0.585	0.612	1		SNHG14	0.156243	-0.163835	0.507	0.401	1
TBL2	7.48284e-15	-0.239958	0.161	0.33	4.24898e-10		FAM114A1	2.40803e-05	-0.246731	0.722	0.743	1		CYTOR	0.327582	-0.16374	0.503	0.416	1
RHOC	3.45949e-09	-0.239794	0.871	0.94	0.00019644		SNAPC1	0.000360912	-0.246489	0.34	0.359	1		CLDN7	0.000532623	-0.163494	0.08	0.137	1
SEPHS2	2.82112e-15	-0.239439	0.172	0.351	1.60191e-10		TCF7L2	0.000362322	-0.246038	0.413	0.441	1		GPR107	0.0702278	-0.163094	0.242	0.183	1
HEXA	8.59312e-15	-0.238877	0.366	0.562	4.87943e-10		IVD	1.90482e-07	-0.245836	0.235	0.284	0.0108161		SUN1	0.00779303	-0.162635	0.253	0.195	1
MRPS18A	4.16726e-11	-0.238707	0.314	0.506	2.3663e-06		LENG8	1.47972e-10	-0.245501	0.164	0.254	8.40229e-06		GAK	0.0155591	-0.162563	0.312	0.23	1
MIR503HG	1.81885e-10	-0.238559	0.102	0.214	1.0328e-05		GOLGA8B	3.38466e-12	-0.245486	0.104	0.193	1.92191e-07		MRPL12	0.169082	-0.162294	0.532	0.426	1
KLF3	1.01057e-12	-0.238356	0.143	0.284	5.73834e-08		MBTPS1	0.000113574	-0.24533	0.58	0.575	1		TIMM10	0.19742	-0.16226	0.739	0.644	1
MRAS	4.06915e-12	-0.238104	0.262	0.43	2.31059e-07		GINM1	0.000801773	-0.245325	0.509	0.512	1		ATP5J2	0.00931621	-0.162194	0.949	0.96	1
KIAA0355	6.39391e-12	-0.238094	0.292	0.453	3.63066e-07		PPIE	3.92724e-06	-0.245065	0.338	0.39	0.223001		MLLT6	0.00146732	-0.162152	0.16	0.135	1
TMEM230	1.53078e-14	-0.237852	0.349	0.563	8.69222e-10		RABEP1	2.59769e-05	-0.244949	0.348	0.38	1		ANKRD1	0.101884	-0.16202	0.191	0.174	1
SLFN5	8.86356e-11	-0.237707	0.253	0.403	5.03299e-06		TM2D2	3.15927e-06	-0.244472	0.435	0.477	0.179393		ITGAV	0.149236	-0.161608	0.732	0.616	1
UBE2I	1.25367e-14	-0.237669	0.489	0.683	7.1187e-10		ADH5	0.00033632	-0.24444	0.577	0.59	1		GRAMD1A	0.00443909	-0.161356	0.287	0.241	1
TLN1	1.65727e-13	-0.237461	0.511	0.669	9.41048e-09		MSRB2	2.94936e-05	-0.244199	0.536	0.614	1		LRFN4	0.0115092	-0.161287	0.273	0.21	1
BOD1L1	1.7939e-12	-0.237454	0.283	0.445	1.01863e-07		NOP56	1.30972e-05	-0.243063	0.353	0.392	0.743698		RHOBTB3	0.718078	-0.16124	0.637	0.518	1
COL8A2	2.16433e-11	-0.237375	0.086	0.205	1.22897e-06		GARS	0.00108631	-0.243007	0.737	0.74	1		TXNIP	0.18366	-0.160902	0.319	0.257	1
PPP1R12A	5.18302e-12	-0.237316	0.281	0.446	2.94307e-07		PDIA3	2.40697e-07	-0.242904	0.913	0.918	0.0136675		NYNRIN	0.00021137	-0.160876	0.133	0.135	1
GOLGA4	1.16843e-13	-0.236995	0.479	0.651	6.6347e-09		FKBP8	0.00311988	-0.242855	0.747	0.739	1		MUM1	0.47856	-0.1604	0.558	0.451	1
ZCCHC17	2.01377e-13	-0.236421	0.323	0.519	1.14348e-08		LEF1	1.96934e-09	-0.242644	0.07	0.128	0.000111825		STX4	0.0915816	-0.159924	0.247	0.172	1
KDELR3	5.8401e-13	-0.236326	0.36	0.55	3.31618e-08		HNRNPD	0.000746728	-0.241869	0.565	0.546	1		AGAP3	0.0221338	-0.159861	0.29	0.233	1
NUB1	7.30777e-13	-0.236106	0.303	0.481	4.14957e-08		CD46	0.000290469	-0.241593	0.63	0.587	1		BRSK1	1.08365e-05	-0.159667	0.087	0.122	0.615329
CALM1	1.463e-12	-0.235582	0.827	0.914	8.30733e-08		ELN	0.0759144	-0.241456	0.239	0.306	1		NBL1	0.0246035	-0.15934	0.353	0.312	1
C5orf15	1.19433e-11	-0.235475	0.31	0.475	6.78179e-07		SCRN2	8.44429e-14	-0.24104	0.119	0.202	4.79492e-09		SRGAP2	0.241719	-0.159134	0.309	0.22	1
LRRFIP2	1.21845e-11	-0.235239	0.276	0.443	6.91874e-07		P4HTM	8.71302e-09	-0.240997	0.273	0.378	0.000494752		POLR2H	0.493311	-0.159111	0.538	0.407	1
METTL9	4.99236e-15	-0.235041	0.347	0.561	2.83481e-10		CRELD2	1.53967e-05	-0.240656	0.454	0.525	0.874269		REEP2	0.000374506	-0.159048	0.181	0.2	1
GJA1	0.000129029	-0.234778	0.538	0.629	1		DAB2	2.37661e-05	-0.239653	0.367	0.419	1		AP2S1	0.301436	-0.158935	0.906	0.868	1
HNRNPK	8.67905e-17	-0.234184	0.704	0.856	4.92822e-12		RNF130	0.000190208	-0.239312	0.459	0.463	1		FAAP100	1.25482e-06	-0.158813	0.092	0.126	0.0712523
RBBP4	1.03168e-14	-0.234071	0.587	0.753	5.85821e-10		PON2	0.000138393	-0.239176	0.582	0.587	1		PAWR	0.319268	-0.158734	0.406	0.321	1
SSR2	6.9675e-10	-0.233692	0.747	0.875	3.95636e-05		SERAC1	8.87904e-07	-0.238828	0.177	0.218	0.0504179		FNBP1L	0.462812	-0.158723	0.517	0.366	1
TENM3	1.06231e-09	-0.233391	0.2	0.331	6.03214e-05		GALNT1	0.000134037	-0.238807	0.712	0.728	1		DDX17	0.0313845	-0.15861	0.79	0.743	1
MED4	1.72656e-13	-0.232472	0.245	0.432	9.80395e-09		SSBP4	9.78503e-07	-0.238762	0.352	0.391	0.0555623		DTX3	2.14665e-05	-0.15854	0.113	0.129	1
NOL7	1.1435e-13	-0.232081	0.447	0.664	6.49311e-09		GPR107	1.01075e-06	-0.238435	0.242	0.278	0.0573932		REEP1	0.00133641	-0.158162	0.176	0.159	1
CD47	1.17155e-10	-0.232057	0.347	0.501	6.65239e-06		NME3	0.000437131	-0.238	0.567	0.582	1		RUSC1	0.0759629	-0.15798	0.314	0.221	1
CD81	2.57393e-08	-0.231967	0.945	0.954	0.00146155		HIST1H2AC	0.000335438	-0.237884	0.437	0.466	1		MATN2	0.261553	-0.157358	0.244	0.185	1
PRRX1	1.04488e-10	-0.231808	0.104	0.231	5.93315e-06		MIR503HG	3.06076e-06	-0.237644	0.145	0.214	0.173799		POMT1	5.43164e-12	-0.157307	0.022	0.104	3.08425e-07
WIF1	6.88321e-10	-0.231737	0.048	0.132	3.90849e-05		MAPK8IP3	7.36738e-23	-0.237579	0.027	0.171	4.18342e-18		GRINA	0.0355191	-0.157162	0.433	0.362	1
NEDD9	1.09631e-09	-0.231677	0.277	0.417	6.22517e-05		ARHGAP21	6.42999e-05	-0.237228	0.384	0.395	1		ASAP2	0.0293408	-0.157074	0.23	0.182	1
ERLEC1	1.06391e-12	-0.231585	0.331	0.502	6.04122e-08		RBMX	2.32705e-05	-0.237168	0.865	0.878	1		ZSWIM8	0.0169534	-0.156994	0.266	0.193	1
ME1	1.16789e-10	-0.231251	0.214	0.353	6.63162e-06		RUSC2	9.77489e-07	-0.236609	0.195	0.246	0.0555048		TMEM208	0.343164	-0.156883	0.761	0.633	1
PANK2	2.34235e-14	-0.23107	0.11	0.246	1.33006e-09		CHURC1	9.35693e-05	-0.236412	0.695	0.725	1		TSPO	0.131664	-0.156819	0.613	0.558	1
TOR1A	2.23983e-13	-0.230958	0.232	0.412	1.27184e-08		ILVBL	1.92722e-07	-0.23549	0.241	0.287	0.0109433		GTF3C5	0.000577872	-0.156737	0.2	0.164	1
SLC39A7	2.63867e-11	-0.230688	0.385	0.539	1.49832e-06		MSANTD4	7.49785e-06	-0.235356	0.276	0.336	0.42575		PIEZO1	0.0470365	-0.15595	0.357	0.286	1
CLNS1A	1.36269e-12	-0.230507	0.306	0.487	7.73774e-08		HLA-DQB1	6.53823e-16	-0.234285	0.027	0.114	3.7126e-11		HYOU1	0.284384	-0.155882	0.527	0.418	1
STAG2	1.01854e-12	-0.230403	0.289	0.463	5.78358e-08		NKTR	0.00372176	-0.234084	0.471	0.408	1		FTL	0.0303046	-0.155629	0.98	0.987	1
NASP	5.54417e-13	-0.230313	0.258	0.439	3.14815e-08		PSMD7	6.68684e-05	-0.233961	0.712	0.747	1		TMEM238	0.00750464	-0.154694	0.213	0.174	1
RAP1GDS1	2.72343e-12	-0.230115	0.169	0.323	1.54644e-07		THRAP3	9.75717e-05	-0.233788	0.556	0.573	1		RABAC1	0.0801626	-0.15444	0.942	0.94	1
CASC4	1.2857e-10	-0.230057	0.285	0.434	7.30062e-06		CDC37	0.00158487	-0.233741	0.669	0.669	1		GRB10	0.0149653	-0.154057	0.2	0.151	1
CNP	3.70153e-11	-0.230044	0.236	0.406	2.10184e-06		LHFP	0.000114703	-0.233605	0.425	0.461	1		SHC1	0.555478	-0.153999	0.534	0.416	1
SLC16A9	7.03145e-12	-0.229219	0.109	0.236	3.99267e-07		SERPING1	3.23301e-05	-0.233538	0.273	0.304	1		BLOC1S1	0.258443	-0.153904	0.527	0.428	1
SRSF7	4.07441e-12	-0.228894	0.366	0.571	2.31357e-07		JAM3	1.58726e-05	-0.233346	0.345	0.363	0.901296		CAMTA2	0.000887169	-0.153825	0.177	0.162	1
RAC1	2.64831e-16	-0.228793	0.83	0.928	1.50379e-11		RBM5	0.000106962	-0.233269	0.449	0.449	1		UQCRQ	0.137304	-0.15367	0.959	0.952	1
SRPK2	4.44313e-12	-0.228775	0.292	0.464	2.52294e-07		SLC22A18	6.15415e-10	-0.233093	0.159	0.222	3.49451e-05		MAP6	0.00312603	-0.153656	0.188	0.169	1
PDIA3	2.2437e-16	-0.228724	0.816	0.918	1.27404e-11		ENTPD6	6.03172e-21	-0.232713	0.049	0.176	3.42499e-16		EI24	0.611308	-0.153319	0.602	0.475	1
SIL1	1.676e-12	-0.228597	0.323	0.51	9.51684e-08		PSMB6	0.00109126	-0.232703	0.915	0.918	1		AAK1	0.566424	-0.153217	0.722	0.589	1
MPHOSPH10	3.78567e-12	-0.228332	0.167	0.316	2.14962e-07		ILF2	0.000182687	-0.231797	0.654	0.682	1		SRRM2	0.467652	-0.153023	0.812	0.698	1
ZNF22	2.47354e-12	-0.228175	0.092	0.205	1.40455e-07		MYEF2	0.000328445	-0.231703	0.343	0.342	1		TMCC1	0.0739374	-0.152995	0.183	0.14	1
RUSC2	2.60715e-10	-0.227488	0.126	0.246	1.48042e-05		LUM	3.48095e-05	-0.231458	0.145	0.233	1		PLEKHA2	0.00167988	-0.152783	0.118	0.106	1
ST13	6.19067e-18	-0.227383	0.764	0.899	3.51525e-13		PLEKHA4	6.0528e-06	-0.231326	0.237	0.322	0.343696		TCEA2	0.326654	-0.152777	0.551	0.429	1
CRYL1	1.40614e-13	-0.227302	0.093	0.228	7.98447e-09		TGFBI	0.233121	-0.231238	0.667	0.712	1		RAB1B	0.131554	-0.152754	0.369	0.296	1
JAM3	2.8812e-13	-0.2269	0.199	0.363	1.63603e-08		NDRG4	6.16931e-18	-0.231177	0.065	0.18	3.50312e-13		LPCAT2	0.00725702	-0.152727	0.172	0.147	1
TMX4	8.99175e-10	-0.226805	0.201	0.327	5.10579e-05		M6PR	3.05432e-05	-0.230697	0.323	0.362	1		KRT7	0.0064919	-0.152671	0.502	0.634	1
MEF2A	5.83112e-10	-0.226799	0.351	0.503	3.31108e-05		PIK3R1	0.000780928	-0.230437	0.387	0.422	1		AEBP1	0.133687	-0.152643	0.276	0.241	1
TMCO1	2.00175e-14	-0.226696	0.728	0.86	1.13665e-09		TMED1	3.69866e-07	-0.230348	0.341	0.427	0.0210021		IP6K1	0.0234338	-0.152596	0.183	0.137	1
SSR3	1.3455e-09	-0.226546	0.756	0.853	7.64017e-05		GBAS	5.40749e-05	-0.230165	0.302	0.321	1		CEP170B	0.00253299	-0.152374	0.191	0.174	1
MSANTD4	4.48741e-13	-0.226331	0.172	0.336	2.54809e-08		CAPRIN2	3.40427e-17	-0.23004	0.053	0.127	1.93305e-12		PHB2	0.616035	-0.152288	0.747	0.581	1
LEF1	3.20213e-13	-0.226192	0.04	0.128	1.81826e-08		RAB3GAP2	9.53957e-05	-0.229934	0.34	0.345	1		GDI1	0.0744303	-0.152078	0.532	0.459	1
S100A16	5.52394e-07	-0.226113	0.197	0.335	0.0313666		GNPDA1	2.96051e-06	-0.229782	0.237	0.3	0.168107		CNTN1	0.00217725	-0.151914	0.172	0.158	1
ID3	0.293688	-0.226019	0.738	0.709	1		HSP90B1	9.98333e-06	-0.229775	0.986	0.981	0.566883		BTBD7	0.30673	-0.151809	0.261	0.193	1
SRP54	8.2551e-12	-0.225992	0.274	0.438	4.68749e-07		NKIRAS2	3.55825e-05	-0.22967	0.353	0.39	1		ATCAY	0.000903104	-0.151763	0.138	0.12	1
PARP1	1.5585e-10	-0.225933	0.222	0.365	8.84965e-06		C1orf198	1.23169e-05	-0.229485	0.258	0.302	0.699389		LASP1	0.618449	-0.151754	0.575	0.448	1
METTL23	2.57155e-12	-0.225601	0.249	0.439	1.46021e-07		PPIL4	4.17549e-05	-0.229481	0.321	0.362	1		AP1G2	2.77063e-08	-0.151732	0.06	0.123	0.00157324
COPB2	3.50811e-11	-0.225595	0.497	0.647	1.99201e-06		MICAL1	1.23861e-34	-0.229111	0	0.137	7.03321e-30		TOMM7	0.055157	-0.151482	0.99	0.987	1
PDHB	3.33388e-12	-0.225408	0.289	0.477	1.89308e-07		MAN1B1	2.03195e-06	-0.229099	0.413	0.454	0.11538		SNHG18	0.86893	-0.151279	0.451	0.309	1
ARL1	7.21887e-15	-0.225187	0.449	0.659	4.09909e-10		PSAT1	0.00108206	-0.228557	0.52	0.557	1		NUDT14	0.0698104	-0.151265	0.36	0.282	1
ARID4B	2.14316e-12	-0.224759	0.248	0.414	1.21695e-07		TMEM214	6.70757e-06	-0.227893	0.294	0.315	0.380876		MRPS21	0.279414	-0.1512	0.852	0.776	1
SNF8	3.46215e-12	-0.224434	0.576	0.764	1.96591e-07		KATNA1	6.13988e-06	-0.227605	0.183	0.212	0.348641		CHCHD10	0.115538	-0.151137	0.3	0.266	1
PCMT1	1.25977e-10	-0.224394	0.433	0.609	7.15333e-06		SYNGR3	1.28678e-25	-0.227415	0.022	0.131	7.3067e-21		EZR	0.0796211	-0.150776	0.519	0.455	1
KIDINS220	2.62571e-10	-0.224123	0.369	0.527	1.49096e-05		XRCC6	0.00198478	-0.227127	0.625	0.621	1		ACTR1A	0.412693	-0.150736	0.531	0.395	1
PJA2	9.13227e-12	-0.223922	0.561	0.711	5.18558e-07		PJA2	0.00167552	-0.227123	0.722	0.711	1		TDG	0.330762	-0.150422	0.358	0.28	1
IL11RA	1.0883e-13	-0.223724	0.114	0.242	6.17972e-09		NT5C	5.87764e-06	-0.226846	0.367	0.444	0.33375		IMPDH1	0.198833	-0.150292	0.297	0.228	1
LRRC4C	1.07151e-12	-0.223595	0.067	0.177	6.08433e-08		PHLDB1	0.00015701	-0.226764	0.367	0.363	1		VAT1	0.308684	-0.150263	0.558	0.446	1
SCAMP2	1.43642e-12	-0.223434	0.262	0.442	8.15641e-08		PRDX4	0.00221953	-0.226048	0.889	0.903	1		ROMO1	0.00821101	-0.150172	0.98	0.969	1
PPIE	1.33531e-12	-0.223151	0.211	0.39	7.58228e-08		MESDC2	0.00140857	-0.226027	0.712	0.699	1		LPCAT1	0.0730544	-0.149563	0.321	0.263	1
LAPTM4A	5.8111e-13	-0.223048	0.873	0.937	3.29972e-08		POLR2A	0.000834692	-0.225676	0.505	0.478	1		CPSF1	0.0129951	-0.149333	0.224	0.165	1
EIF3F	9.44905e-13	-0.222875	0.48	0.673	5.36546e-08		BDH2	1.60391e-05	-0.22542	0.242	0.29	0.910749		ADAM12	0.268176	-0.149299	0.294	0.238	1
MFAP3L	1.55239e-09	-0.222834	0.191	0.316	8.81495e-05		RSRC2	0.000459161	-0.225378	0.648	0.658	1		CDK16	0.174813	-0.149203	0.369	0.268	1
UBXN1	8.6863e-15	-0.222798	0.45	0.69	4.93234e-10		NECTIN2	9.03197e-05	-0.225285	0.601	0.6	1		DCXR	0.112494	-0.149121	0.474	0.374	1
MBTPS1	1.83179e-12	-0.222593	0.404	0.575	1.04015e-07		STX10	4.55442e-06	-0.225266	0.285	0.331	0.258613		PPME1	0.828077	-0.149007	0.444	0.312	1
GOSR1	3.62978e-13	-0.222339	0.197	0.363	2.0611e-08		TOX4	4.20269e-05	-0.224932	0.365	0.408	1		SERAC1	0.0816986	-0.148959	0.177	0.135	1
PSIP1	3.03608e-11	-0.222082	0.134	0.266	1.72398e-06		MRPS5	0.000363905	-0.22486	0.411	0.382	1		ARHGEF7	0.00148845	-0.148743	0.177	0.182	1
TERF1	6.09633e-11	-0.221688	0.168	0.304	3.46168e-06		SLC6A8	2.18002e-06	-0.22428	0.249	0.28	0.123788		ARHGAP1	0.376254	-0.148557	0.374	0.259	1
TMEM98	5.04348e-11	-0.22163	0.338	0.53	2.86384e-06		CFAP97	0.000258777	-0.224201	0.486	0.511	1		SYT14	0.00785544	-0.148524	0.13	0.108	1
RABEP1	2.81053e-10	-0.221521	0.24	0.38	1.5959e-05		TAB3	2.82291e-05	-0.22374	0.225	0.26	1		OTUB1	0.299618	-0.148475	0.461	0.338	1
CD46	1.59809e-10	-0.221431	0.436	0.587	9.07442e-06		IL17D	3.41141e-05	-0.223068	0.247	0.305	1		UBAP2L	0.39613	-0.148452	0.408	0.314	1
GOLIM4	3.66896e-12	-0.220513	0.347	0.527	2.08335e-07		PRCP	0.00025146	-0.222563	0.386	0.406	1		DCX	0.0867069	-0.148106	0.362	0.28	1
PSMC2	1.6538e-11	-0.220185	0.281	0.458	9.3908e-07		SHISA9	1.4634e-05	-0.222492	0.169	0.211	0.830964		GLS	0.869561	-0.147734	0.645	0.484	1
OCIAD1	4.101e-14	-0.220119	0.592	0.767	2.32867e-09		SGSM2	5.82533e-20	-0.222492	0.044	0.156	3.3078e-15		NCLN	0.122923	-0.147631	0.338	0.253	1
SSB	1.2936e-12	-0.219982	0.531	0.713	7.34547e-08		KIFC3	0.00160963	-0.222438	0.363	0.361	1		CC2D1A	0.00169695	-0.14758	0.154	0.139	1
KIF5B	5.83834e-17	-0.219857	0.644	0.818	3.31519e-12		THUMPD3-AS1	0.00135832	-0.222164	0.428	0.414	1		TMEM141	0.331445	-0.147559	0.48	0.374	1
HTATIP2	1.46766e-11	-0.219763	0.167	0.324	8.3338e-07		NTRK2	5.25404e-05	-0.221268	0.169	0.195	1		EPHB2	0.410901	-0.147545	0.369	0.294	1
RGMB	4.44848e-10	-0.219576	0.165	0.292	2.52598e-05		IDH3B	7.30449e-07	-0.220955	0.276	0.359	0.0414771		TMEM63B	0.0103739	-0.147535	0.263	0.21	1
KRT81	0.996531	-0.219189	0.11	0.085	1		AC007246.3	2.34754e-05	-0.220933	0.265	0.31	1		VSTM2L	0.000273927	-0.147507	0.108	0.096	1
RHOBTB3	1.49687e-11	-0.219109	0.518	0.676	8.49967e-07		UBE2H	0.000729942	-0.220856	0.834	0.821	1		MXRA7	0.410905	-0.146982	0.464	0.348	1
MYH2	0.000375717	-0.219079	0.09	0.151	1		PDIA4	0.0047601	-0.220736	0.797	0.768	1		WDR26	0.635607	-0.146981	0.411	0.287	1
RP11-172H24.4	7.73438e-10	-0.218765	0.222	0.382	4.39181e-05		CDH11	0.00389574	-0.220726	0.348	0.356	1		ANKLE2	0.144406	-0.146643	0.312	0.238	1
SESN2	1.14321e-10	-0.218381	0.205	0.349	6.49147e-06		GLS	0.00127996	-0.220279	0.645	0.607	1		CAMK2N2	3.1893e-11	-0.146206	0.049	0.102	1.81098e-06
IKBIP	4.74655e-11	-0.218243	0.403	0.579	2.69523e-06		MED8	0.000476021	-0.220138	0.459	0.5	1		DGKA	0.000286748	-0.146125	0.119	0.123	1
PSMC1	7.04511e-14	-0.21808	0.305	0.499	4.00043e-09		LINC00511	4.68618e-06	-0.220009	0.177	0.24	0.266095		BCAP31	0.209199	-0.146096	0.773	0.666	1
TMEM178A	5.94523e-11	-0.217911	0.124	0.245	3.37588e-06		IFNAR1	5.49747e-05	-0.219671	0.425	0.454	1		PGLS	0.510698	-0.145996	0.765	0.642	1
RAMP1	3.12537e-06	-0.217846	0.147	0.256	0.177468		SLC22A17	2.36457e-05	-0.219117	0.358	0.464	1		LGALS3BP	0.0433854	-0.145859	0.447	0.413	1
FAM98A	1.60942e-11	-0.21784	0.23	0.386	9.13878e-07		MAGED1	0.000675992	-0.218827	0.817	0.798	1		TRIM36	0.00617543	-0.145334	0.16	0.143	1
CHD9	6.07072e-12	-0.217826	0.349	0.527	3.44714e-07		PHACTR4	0.000970469	-0.218202	0.433	0.447	1		SCRN2	0.000471288	-0.145227	0.119	0.107	1
MCAM	2.82741e-07	-0.217703	0.586	0.693	0.0160549		UBE2E3	0.000902332	-0.218034	0.677	0.705	1		NEK7	0.583512	-0.145194	0.362	0.272	1
PUM3	2.33197e-11	-0.21762	0.207	0.356	1.32416e-06		MAP2	2.4209e-05	-0.217866	0.52	0.583	1		SLC39A10	0.953305	-0.14514	0.657	0.525	1
CPM	1.82798e-12	-0.217256	0.069	0.176	1.03798e-07		XRCC5	0.000643872	-0.217718	0.739	0.741	1		MZT2A	0.283686	-0.145106	0.705	0.64	1
NQO2	6.24862e-10	-0.217235	0.214	0.39	3.54815e-05		PAFAH1B1	0.00371821	-0.217575	0.609	0.567	1		CLSTN1	0.225809	-0.145074	0.555	0.425	1
DOCK7	9.03408e-11	-0.217212	0.255	0.409	5.12982e-06		RAC1	0.000121359	-0.217083	0.92	0.928	1		AGPAT4	0.00129776	-0.145004	0.159	0.125	1
PRUNE2	1.23346e-07	-0.217204	0.186	0.299	0.00700395		NRBP2	2.15523e-12	-0.216541	0.084	0.164	1.2238e-07		GLMP	0.236293	-0.14496	0.27	0.196	1
PPIA	5.60689e-12	-0.217193	0.789	0.899	3.18376e-07		ANKRD10	9.15636e-07	-0.216278	0.251	0.312	0.0519925		SLC12A2	0.0298219	-0.144463	0.212	0.174	1
GTF2F2	3.42878e-12	-0.217161	0.268	0.447	1.94696e-07		TENM3	0.00129648	-0.216082	0.316	0.331	1		TMEM120B	0.00143871	-0.144291	0.172	0.154	1
ITPA	6.04376e-14	-0.217117	0.159	0.342	3.43183e-09		MXRA7	0.000839963	-0.215909	0.464	0.493	1		POMGNT1	0.011602	-0.143868	0.241	0.194	1
HNRNPU	1.44268e-12	-0.217029	0.574	0.735	8.19198e-08		SET	0.000145778	-0.21582	0.816	0.84	1		LIMK2	0.006396	-0.143858	0.198	0.195	1
GNPDA1	7.98677e-13	-0.216338	0.148	0.3	4.53513e-08		SNCA	2.85523e-05	-0.215677	0.258	0.32	1		COX14	0.8889	-0.143771	0.742	0.623	1
LINC00968	8.54931e-12	-0.216061	0.054	0.152	4.85456e-07		COL1A2	2.75184e-09	-0.215478	0.693	0.832	0.000156258		ADAR	0.392252	-0.14372	0.512	0.409	1
HNRNPC	8.56643e-12	-0.215861	0.473	0.639	4.86428e-07		ARSA	4.21912e-06	-0.215282	0.244	0.273	0.239574		POLR2A	0.615432	-0.143693	0.505	0.373	1
SGCB	8.43744e-12	-0.215792	0.396	0.578	4.79103e-07		CEP57	2.45292e-05	-0.215209	0.249	0.277	1		MAN2C1	0.000121909	-0.143432	0.13	0.121	1
ACAP2	1.69684e-12	-0.215707	0.257	0.432	9.63515e-08		2023-09-07	3.31582e-05	-0.214886	0.915	0.924	1		SNAPC4	0.0014479	-0.143384	0.131	0.106	1
DUSP14	3.03084e-10	-0.215689	0.274	0.44	1.721e-05		ADPRHL2	6.85053e-06	-0.214453	0.29	0.378	0.388993		LMF2	0.167004	-0.143303	0.406	0.298	1
LDHA	3.93925e-05	-0.215323	0.912	0.932	1		CPM	2.06054e-06	-0.214351	0.126	0.176	0.117004		STXBP1	0.104147	-0.143142	0.404	0.304	1
CSRP2	1.0707e-07	-0.215074	0.32	0.491	0.00607974		FEZ1	0.000693393	-0.214322	0.693	0.738	1		PIP4K2B	0.181867	-0.143087	0.304	0.222	1
HLA-DPB1	1.32957e-12	-0.215007	0.04	0.141	7.54971e-08		HMGXB3	0.00022661	-0.214281	0.348	0.363	1		SBF1	0.0386487	-0.142948	0.259	0.192	1
LINC00511	7.24326e-11	-0.214423	0.112	0.24	4.11294e-06		ATRAID	0.00094901	-0.214089	0.671	0.683	1		SUPT5H	0.62507	-0.142868	0.495	0.372	1
LARS	1.07033e-10	-0.214407	0.426	0.581	6.07768e-06		INF2	1.38984e-10	-0.214088	0.131	0.19	7.89195e-06		TMEM120A	0.000608428	-0.142161	0.155	0.14	1
CDC40	3.56913e-14	-0.214307	0.104	0.243	2.02666e-09		SLC26A2	0.0184082	-0.214024	0.44	0.414	1		EDIL3	0.222957	-0.14196	0.712	0.59	1
PRRC2C	1.73705e-11	-0.214098	0.554	0.7	9.86347e-07		CSAD	2.90706e-06	-0.213996	0.179	0.199	0.165072		ENC1	0.0627431	-0.141397	0.263	0.242	1
MSRA	3.271e-13	-0.214062	0.071	0.191	1.85737e-08		CERS5	1.19947e-07	-0.213662	0.249	0.26	0.00681093		RBM5	0.23005	-0.141216	0.449	0.37	1
CAT	1.50904e-11	-0.213501	0.137	0.271	8.56877e-07		BEX4	0.00169158	-0.213404	0.655	0.682	1		NRBP2	1.26446e-06	-0.141035	0.084	0.124	0.0717996
DNAJC7	1.52284e-13	-0.213491	0.298	0.49	8.64714e-09		MFAP3L	0.000801864	-0.213333	0.302	0.316	1		SHISA5	0.499832	-0.140809	0.495	0.384	1
FKBP7	6.42027e-10	-0.213451	0.333	0.504	3.64562e-05		PBX3	0.000180269	-0.213302	0.292	0.317	1		EFR3B	0.000331353	-0.140619	0.104	0.096	1
C3orf70	2.93415e-11	-0.213185	0.06	0.154	1.6661e-06		CITED2	0.000113055	-0.212544	0.242	0.275	1		CENPT	0.000663783	-0.140608	0.157	0.163	1
ANKRD11	2.41641e-12	-0.213168	0.449	0.626	1.37211e-07		TMEM9B	0.00253528	-0.212393	0.399	0.37	1		P4HA2	0.747199	-0.140433	0.724	0.636	1
PPIL4	5.56788e-12	-0.213067	0.198	0.362	3.16161e-07		CD47	0.00301263	-0.212291	0.534	0.501	1		PLXNA1	0.0349175	-0.140373	0.275	0.209	1
SOD2	2.07884e-05	-0.212882	0.317	0.455	1		MYL5	2.94281e-07	-0.211969	0.193	0.275	0.0167102		S100A16	0.0761401	-0.14027	0.205	0.197	1
FAF2	7.30725e-11	-0.212705	0.254	0.411	4.14928e-06		BTG3	0.0130094	-0.211843	0.756	0.741	1		HN1L	0.273048	-0.139969	0.285	0.198	1
LCMT1	9.86349e-12	-0.212628	0.249	0.442	5.60078e-07		HYOU1	0.000637792	-0.211738	0.527	0.526	1		ORMDL2	0.630203	-0.139657	0.411	0.291	1
CRNKL1	9.34171e-13	-0.212145	0.09	0.207	5.3045e-08		DTWD1	0.000140862	-0.211705	0.232	0.261	1		POLR2F	0.738654	-0.13937	0.683	0.52	1
FERMT2	1.22328e-09	-0.212025	0.358	0.515	6.94614e-05		STMN2	6.22595e-05	-0.211629	0.52	0.674	1		GNAI2	0.987185	-0.139091	0.741	0.641	1
SYT11	4.33193e-09	-0.211323	0.356	0.501	0.00024598		RHOG	0.000264292	-0.211567	0.311	0.339	1		CIC	0.109617	-0.138813	0.261	0.187	1
NARS	2.32705e-12	-0.211124	0.574	0.732	1.32137e-07		ATG101	0.00101848	-0.211316	0.519	0.559	1		APEH	0.0672691	-0.138738	0.259	0.192	1
HMGN1	2.73524e-12	-0.211116	0.807	0.898	1.55315e-07		FAM98A	0.000574425	-0.21101	0.363	0.386	1		SYMPK	0.0781275	-0.138466	0.259	0.21	1
RAD23A	2.57601e-12	-0.210954	0.372	0.568	1.46274e-07		SURF1	4.56206e-05	-0.210968	0.391	0.449	1		DAP	0.810566	-0.138409	0.662	0.578	1
CFAP97	1.76099e-11	-0.210952	0.339	0.511	9.99942e-07		MOGS	1.6458e-05	-0.21092	0.317	0.31	0.934534		CROT	0.0413843	-0.138256	0.131	0.096	1
WASL	2.04071e-11	-0.210936	0.216	0.371	1.15877e-06		FAM234A	2.07379e-05	-0.210901	0.423	0.425	1		PGM2L1	0.640904	-0.138221	0.51	0.388	1
ASNS	4.84973e-10	-0.210873	0.339	0.501	2.75382e-05		TOR1A	0.00025906	-0.210787	0.392	0.412	1		TYMP	0.0963491	-0.138198	0.253	0.187	1
TCEAL4	1.39784e-13	-0.210848	0.696	0.853	7.93738e-09		SF3B1	0.00104101	-0.210775	0.72	0.688	1		CLCN7	0.0287753	-0.138065	0.227	0.178	1
SHISA4	3.64074e-11	-0.210528	0.171	0.343	2.06732e-06		SMARCD3	0.00205991	-0.210662	0.411	0.411	1		GSE1	0.207976	-0.137961	0.312	0.224	1
ISCU	5.0334e-13	-0.210476	0.424	0.634	2.85811e-08		RBM22	0.00107564	-0.210494	0.423	0.446	1		ABCB8	0.0107044	-0.137728	0.2	0.157	1
PRCP	6.00578e-11	-0.21045	0.245	0.406	3.41026e-06		FXR1	0.000287518	-0.210314	0.771	0.795	1		MYO1C	0.986198	-0.137551	0.546	0.413	1
IARS	7.55974e-11	-0.21017	0.367	0.533	4.29265e-06		XBP1	0.000963168	-0.21003	0.787	0.794	1		HTT	0.228141	-0.137487	0.244	0.166	1
CHD1	2.37234e-09	-0.209956	0.199	0.329	0.000134708		VIM	1.25846e-07	-0.209594	0.995	0.996	0.00714589		DBNL	0.450057	-0.137462	0.413	0.302	1
VAMP2	6.69758e-11	-0.209887	0.428	0.609	3.80309e-06		EEF1A1	0.00275911	-0.209504	0.845	0.849	1		FAM65A	0.228532	-0.13744	0.304	0.206	1
GBAS	1.79824e-10	-0.209751	0.185	0.321	1.02109e-05		TAC1	0.000193665	-0.209477	0.072	0.131	1		TXNDC16	0.179915	-0.137377	0.188	0.144	1
CCT3	1.5575e-12	-0.209661	0.675	0.833	8.84398e-08		PITPNB	0.00174424	-0.209401	0.404	0.397	1		PRKCSH	0.407519	-0.137284	0.64	0.53	1
PCDHB2	1.66947e-10	-0.209418	0.226	0.376	9.47975e-06		GOT1	4.40937e-05	-0.209266	0.253	0.308	1		CLIP3	0.106731	-0.136875	0.285	0.217	1
TMED1	4.6526e-14	-0.209354	0.216	0.427	2.64189e-09		GALK1	0.000152618	-0.209216	0.266	0.316	1		MYEF2	0.587376	-0.136873	0.343	0.244	1
PAIP1	2.12771e-11	-0.209224	0.146	0.283	1.20818e-06		PUF60	0.000386171	-0.209089	0.601	0.633	1		EPCAM	0.000603195	-0.136611	0.078	0.123	1
HLA-DQB1	3.4487e-14	-0.209158	0.027	0.114	1.95828e-09		GGT7	1.55647e-15	-0.208838	0.046	0.13	8.83811e-11		KCNMA1	0.00288923	-0.136533	0.152	0.128	1
GAA	4.73449e-10	-0.20912	0.263	0.397	2.68838e-05		VEGFB	0.00303972	-0.208661	0.548	0.571	1		MRPL14	0.498307	-0.136378	0.713	0.553	1
TCF25	1.71499e-12	-0.208857	0.632	0.787	9.73822e-08		SRA1	0.0040163	-0.2086	0.597	0.638	1		PPP1R16A	0.0754351	-0.136369	0.218	0.188	1
CD151	1.22314e-05	-0.208808	0.795	0.869	0.694535		ME1	0.00210292	-0.208357	0.336	0.353	1		SMPD1	0.188395	-0.136221	0.266	0.189	1
BCL2A1	3.56086e-09	-0.208268	0.051	0.13	0.000202196		MRPS18A	0.00364036	-0.208303	0.493	0.506	1		TEX261	0.173757	-0.136165	0.282	0.21	1
TAF10	6.60153e-14	-0.207958	0.594	0.773	3.74855e-09		RP11-469A15.2	9.67296e-08	-0.208284	0.108	0.17	0.0054926		NSG1	0.00136115	-0.136118	0.184	0.215	1
BORCS7	9.85896e-13	-0.207927	0.164	0.321	5.59821e-08		ARHGEF7	1.42549e-07	-0.208194	0.177	0.242	0.00809438		FMC1	0.706569	-0.136069	0.408	0.306	1
LRPAP1	2.59422e-12	-0.207504	0.574	0.783	1.47308e-07		RHBDD2	0.000591862	-0.208128	0.416	0.412	1		RAB3GAP2	0.576594	-0.136059	0.34	0.238	1
PRADC1	1.68582e-11	-0.207451	0.162	0.344	9.57258e-07		FAAP20	0.00322765	-0.207995	0.734	0.749	1		CELF4	0.0857076	-0.13588	0.159	0.135	1
SRSF3	1.31267e-11	-0.207394	0.566	0.742	7.45374e-07		PI4KA	4.25386e-09	-0.207453	0.164	0.189	0.000241547		SERPING1	0.178142	-0.135815	0.273	0.209	1
SASH1	7.15878e-10	-0.207385	0.149	0.273	4.06497e-05		SNX17	0.000307854	-0.207279	0.601	0.639	1		C9orf16	0.142534	-0.135707	0.788	0.754	1
NIFK	2.75524e-11	-0.207336	0.344	0.518	1.56451e-06		PIGQ	3.58293e-13	-0.207123	0.109	0.193	2.03449e-08		GOPC	0.932016	-0.135553	0.447	0.311	1
CHMP2B	4.78386e-10	-0.207044	0.249	0.399	2.71642e-05		UGGT2	0.00394623	-0.206796	0.416	0.415	1		CARHSP1	0.733939	-0.135502	0.657	0.53	1
AMD1	9.20616e-11	-0.206849	0.457	0.624	5.22754e-06		MAP7D3	0.00827248	-0.206608	0.416	0.418	1		PACSIN2	0.336927	-0.135367	0.352	0.253	1
ITPR2	4.25386e-09	-0.206812	0.222	0.359	0.000241547		PRMT2	0.000107584	-0.206363	0.85	0.862	1		TGFB1	0.218993	-0.135094	0.42	0.347	1
PUF60	2.89944e-11	-0.206707	0.434	0.633	1.64639e-06		SYP	5.44387e-23	-0.206341	0.009	0.126	3.09119e-18		UBL5	0.227971	-0.134779	0.952	0.946	1
NPM1	5.97719e-12	-0.206431	0.776	0.884	3.39403e-07		SON	0.00286468	-0.206252	0.863	0.842	1		PRRG1	0.10473	-0.134755	0.177	0.127	1
RSRP1	4.91147e-07	-0.206429	0.412	0.504	0.0278888		PDHA1	9.16165e-05	-0.206029	0.386	0.417	1		TMEM259	0.0345076	-0.134513	0.386	0.323	1
APC	1.46904e-11	-0.206386	0.325	0.504	8.34164e-07		MALAT1	0.937901	-0.205931	0.993	0.991	1		POLR3A	0.0383392	-0.134298	0.164	0.122	1
MIR100HG	5.71889e-10	-0.206028	0.126	0.245	3.24735e-05		ZDHHC20	3.98781e-05	-0.205836	0.235	0.254	1		SNRNP200	0.76236	-0.134146	0.461	0.34	1
FUBP1	3.70243e-11	-0.20558	0.225	0.38	2.10235e-06		C9orf78	0.000602149	-0.205806	0.399	0.412	1		RHBDD2	0.163447	-0.134011	0.416	0.316	1
IGF2BP2	1.11235e-10	-0.205441	0.411	0.577	6.31626e-06		RASSF8-AS1	6.77438e-05	-0.205728	0.172	0.222	1		KIAA1549	0.240693	-0.133863	0.311	0.253	1
CHAC1	4.57802e-12	-0.205285	0.097	0.232	2.59954e-07		ILKAP	1.60468e-05	-0.205305	0.254	0.295	0.911188		ZNF281	0.699016	-0.133792	0.314	0.22	1
SLU7	4.24837e-11	-0.205244	0.179	0.33	2.41235e-06		PLPP5	0.00139039	-0.205082	0.377	0.371	1		GABRB3	0.12747	-0.133787	0.254	0.191	1
MNAT1	3.27556e-12	-0.205221	0.185	0.346	1.85996e-07		YARS	0.0028516	-0.204721	0.462	0.481	1		ATP5E	1.44631e-06	-0.133755	1	1	0.0821258
TIMMDC1	3.04879e-11	-0.20521	0.377	0.564	1.73119e-06		ZFR	0.00358511	-0.204462	0.478	0.467	1		NOP10	0.895713	-0.133709	0.904	0.823	1
P4HA2	1.56752e-11	-0.205119	0.636	0.788	8.90082e-07		GTF3A	0.00746955	-0.204455	0.679	0.665	1		TRAM2	0.223966	-0.133646	0.27	0.209	1
HLA-A	1.01086e-11	-0.204971	0.582	0.747	5.73997e-07		PRSS12	0.00775027	-0.204396	0.353	0.371	1		SERINC2	0.122002	-0.133589	0.333	0.257	1
SAP30BP	8.27068e-11	-0.204777	0.26	0.423	4.69634e-06		C2orf40	0.000233653	-0.204389	0.189	0.237	1		SUN2	0.0906731	-0.133217	0.323	0.261	1
CNBP	4.52061e-11	-0.20464	0.457	0.623	2.56694e-06		EIF2AK4	0.00253375	-0.204221	0.44	0.444	1		EMP3	0.180734	-0.133078	0.724	0.657	1
TSG101	7.03028e-11	-0.204638	0.349	0.531	3.992e-06		TMEM106C	1.06261e-05	-0.204065	0.247	0.302	0.603384		GJA1	0.248428	-0.132919	0.616	0.538	1
FAM118A	3.35225e-08	-0.204529	0.196	0.303	0.00190351		SEPHS2	4.3561e-06	-0.203939	0.278	0.351	0.247353		ARL4C	0.188549	-0.132915	0.292	0.252	1
COMMD3	2.61028e-09	-0.204286	0.295	0.468	0.00014822		OSMR	0.000331422	-0.203792	0.334	0.353	1		STC1	0.170968	-0.132557	0.258	0.246	1
PSMD4	6.8429e-11	-0.203771	0.457	0.649	3.88561e-06		MAP4	0.000893181	-0.203695	0.759	0.754	1		EMC9	0.186088	-0.132346	0.329	0.26	1
PDCD2	7.59495e-12	-0.203655	0.224	0.404	4.31264e-07		ABHD14B	2.06497e-08	-0.203642	0.111	0.181	0.00117255		RBM33	0.0440665	-0.132196	0.246	0.192	1
SRP68	4.47434e-10	-0.203484	0.236	0.382	2.54067e-05		SLC38A10	1.46219e-05	-0.20357	0.41	0.422	0.830276		LGALS1	1.44614e-05	-0.132159	0.766	0.859	0.821161
ARHGAP21	2.52482e-09	-0.20307	0.255	0.395	0.000143367		CD99L2	1.78257e-06	-0.203517	0.201	0.241	0.101219		RFNG	1.83336e-05	-0.132095	0.125	0.17	1
PLEKHA3	3.76945e-11	-0.203012	0.222	0.378	2.1404e-06		HSPG2	9.14604e-06	-0.203476	0.5	0.536	0.519339		CDK10	0.0207919	-0.13181	0.166	0.13	1
ZNF608	2.62957e-09	-0.202774	0.129	0.246	0.000149315		NQO2	0.000780368	-0.203331	0.336	0.39	1		NDUFA6	0.992356	-0.131767	0.765	0.643	1
GPX7	5.2496e-12	-0.202686	0.094	0.228	2.98088e-07		LEPROT	0.00544976	-0.203205	0.616	0.594	1		EFEMP2	0.917253	-0.131709	0.561	0.44	1
TCF7L2	3.66483e-09	-0.202464	0.294	0.441	0.0002081		NEDD4	0.00112671	-0.203021	0.225	0.243	1		DHCR24	0.0776224	-0.131616	0.56	0.527	1
NAMPT	6.02958e-09	-0.202438	0.226	0.362	0.000342378		NAA20	8.55788e-05	-0.202835	0.408	0.463	1		GLG1	0.946469	-0.131489	0.689	0.549	1
BCHE	2.07385e-15	-0.202404	0.02	0.108	1.17759e-10		ACBD3	0.00200682	-0.202567	0.536	0.53	1		MRPL55	0.709392	-0.13143	0.59	0.452	1
EIF1B	3.9946e-08	-0.202356	0.582	0.734	0.00226825		GRIA2	6.85337e-11	-0.202369	0.061	0.132	3.89155e-06		SS18L1	0.000280225	-0.131422	0.096	0.114	1
PXDN	2.99013e-09	-0.202271	0.724	0.823	0.000169789		FAM118A	0.001855	-0.20233	0.324	0.303	1		AUTS2	0.126056	-0.131369	0.189	0.14	1
BNIP3L	4.54276e-12	-0.202203	0.63	0.778	2.57952e-07		METTL23	0.00053118	-0.202257	0.403	0.439	1		UIMC1	0.0727917	-0.131369	0.171	0.131	1
JUN	1.15903e-06	-0.20192	0.356	0.478	0.0658131		SERPINH1	0.000157761	-0.201956	0.86	0.879	1		SLC26A2	0.700311	-0.131339	0.44	0.337	1
HSPD1	6.06652e-12	-0.201781	0.665	0.808	3.44475e-07		PAK2	0.0048263	-0.201716	0.589	0.585	1		MT1E	0.874943	-0.131151	0.447	0.386	1
GHITM	6.04471e-12	-0.201776	0.543	0.731	3.43237e-07		ALG5	0.000561349	-0.201621	0.394	0.394	1		CSNK1D	0.930273	-0.130964	0.548	0.401	1
SLC25A38	1.02092e-11	-0.20173	0.118	0.254	5.79707e-07		CHAD	0.000400178	-0.201457	0.106	0.174	1		CYB561A3	0.0080136	-0.130792	0.138	0.117	1
PPCS	7.29622e-13	-0.201631	0.286	0.483	4.14301e-08		CREBZF	4.20114e-07	-0.20139	0.147	0.15	0.0238553		COL4A1	0.111728	-0.130729	0.816	0.734	1
MRPS26	1.87614e-09	-0.201451	0.332	0.542	0.000106533		MATN2	0.00153538	-0.201181	0.244	0.264	1		YWHAG	0.333491	-0.130603	0.718	0.611	1
C19orf43	9.57332e-05	-0.201366	0.798	0.871	1		FYN	0.00584555	-0.201096	0.452	0.427	1		NME4	0.401266	-0.130477	0.812	0.732	1
SERBP1	8.88061e-13	-0.201278	0.752	0.869	5.04268e-08		ARMCX3	0.000685407	-0.201061	0.823	0.816	1		HDAC5	3.13119e-05	-0.130435	0.089	0.117	1
SRSF9	2.1729e-12	-0.201163	0.552	0.738	1.23384e-07		CRELD1	2.85434e-09	-0.200932	0.121	0.2	0.000162078		MGAT5	0.261076	-0.130365	0.237	0.178	1
CCT6A	9.10821e-11	-0.200965	0.544	0.702	5.17191e-06		ATP1A3	7.13589e-11	-0.200688	0.067	0.191	4.05197e-06		JAK1	0.977841	-0.130085	0.63	0.489	1
AK2	1.07224e-11	-0.200854	0.346	0.539	6.0885e-07		GPCPD1	7.35358e-07	-0.200415	0.16	0.223	0.0417558		HCFC1R1	0.0387662	-0.130068	0.297	0.251	1
PCK2	5.23198e-11	-0.200626	0.114	0.243	2.97087e-06		MFN1	1.5042e-07	-0.200402	0.172	0.202	0.00854131		BAP1	0.106612	-0.129991	0.247	0.175	1
UBE2E3	1.70481e-11	-0.200327	0.49	0.705	9.68045e-07		ARF1	0.000403271	-0.200348	0.85	0.871	1		NKTR	0.798796	-0.129921	0.471	0.331	1
FUT8	2.77218e-10	-0.200283	0.139	0.258	1.57413e-05		IER3	0.130699	-0.200052	0.853	0.851	1		OLFM1	0.0313382	-0.129792	0.179	0.141	1
NCOR1	7.77827e-09	-0.199944	0.243	0.374	0.000441673		KLHL5	4.64825e-05	-0.199774	0.189	0.216	1		RASL10B	0.00289998	-0.129611	0.108	0.096	1
AKAP9	6.28366e-09	-0.199871	0.538	0.673	0.000356805		KLC2	2.31517e-11	-0.199754	0.094	0.172	1.31463e-06		MIR210HG	0.255927	-0.12957	0.29	0.213	1
TSPAN31	1.17663e-10	-0.199704	0.138	0.268	6.68126e-06		SLC52A2	0.000815806	-0.199734	0.408	0.425	1		TIMP3	0.818087	-0.129471	0.727	0.645	1
ORMDL1	1.1875e-11	-0.199621	0.397	0.58	6.743e-07		DDA1	0.000877388	-0.199428	0.558	0.58	1		DMPK	0.000256	-0.129437	0.089	0.104	1
SUGT1	6.34348e-12	-0.199555	0.3	0.489	3.60202e-07		PRMT1	0.00747704	-0.199267	0.746	0.754	1		DPYSL4	0.0188871	-0.12932	0.206	0.168	1
JAK1	9.77068e-11	-0.199446	0.489	0.648	5.54809e-06		RBM8A	0.0145271	-0.198969	0.695	0.699	1		VPS28	0.86592	-0.128938	0.727	0.582	1
NFKBIA	6.04993e-09	-0.199432	0.098	0.193	0.000343533		LPAR4	5.87023e-05	-0.198931	0.082	0.128	1		ZNF580	0.371134	-0.128802	0.451	0.341	1
NPR3	5.07673e-05	-0.19911	0.257	0.359	1		ITPA	1.16663e-05	-0.198854	0.27	0.342	0.662446		DKK3	0.71039	-0.128711	0.633	0.501	1
PCDHA12	2.58993e-11	-0.199081	0.101	0.217	1.47064e-06		SCAMP2	0.00322634	-0.198694	0.452	0.442	1		LSM14B	0.0656185	-0.128626	0.157	0.114	1
MAP7D3	5.43013e-09	-0.199059	0.272	0.418	0.000308339		FKBP1A	0.00898481	-0.198574	0.86	0.861	1		LUC7L3	0.724224	-0.128496	0.652	0.508	1
ATXN7L3B	3.8512e-11	-0.198779	0.29	0.46	2.18683e-06		HAX1	0.0281315	-0.198463	0.703	0.732	1		CD99L2	0.159324	-0.128268	0.201	0.142	1
CDC123	6.53718e-11	-0.198362	0.323	0.506	3.71201e-06		LRRC4C	3.99719e-05	-0.198449	0.137	0.177	1		CPNE1	0.675289	-0.128237	0.594	0.448	1
ARCN1	2.65066e-10	-0.198057	0.398	0.558	1.50512e-05		PLOD3	0.00146557	-0.198334	0.539	0.515	1		NNMT	0.0355122	-0.128171	0.848	0.877	1
MORF4L1	5.27909e-14	-0.198001	0.76	0.884	2.99763e-09		STX4	1.43826e-05	-0.198241	0.247	0.276	0.816686		LIN7B	0.06671	-0.128085	0.28	0.216	1
UBC	0.000100219	-0.197479	0.929	0.912	1		PAX2	1.07932e-06	-0.198121	0.068	0.124	0.0612872		HSD11B1L	4.75395e-05	-0.128018	0.102	0.119	1
PHYH	3.26153e-11	-0.197281	0.139	0.294	1.852e-06		ANP32B	0.00432345	-0.198039	0.65	0.672	1		SCO2	0.603381	-0.127784	0.423	0.305	1
PLSCR4	1.32824e-08	-0.197213	0.167	0.297	0.000754215		PDLIM7	0.00438768	-0.197791	0.73	0.77	1		CALM3	0.293497	-0.127697	0.782	0.693	1
CHMP2A	9.41083e-09	-0.1971	0.623	0.796	0.000534375		SPCS2	0.0034883	-0.197769	0.725	0.725	1		SDF2L1	0.891045	-0.127371	0.584	0.445	1
NAGLU	3.87551e-11	-0.196952	0.156	0.3	2.20063e-06		HACD3	0.00933741	-0.197645	0.758	0.705	1		ARHGDIG	1.48506e-06	-0.12721	0.048	0.105	0.0843262
PLPP5	4.10221e-10	-0.196773	0.218	0.371	2.32936e-05		FGFRL1	0.000816181	-0.197551	0.329	0.337	1		ONECUT2	0.15503	-0.127204	0.224	0.18	1
NME4	0.000342897	-0.196699	0.732	0.83	1		DDX17	7.84279e-05	-0.1974	0.79	0.795	1		EHMT2	0.185452	-0.126812	0.218	0.143	1
TCEA1	1.44761e-10	-0.196488	0.268	0.424	8.21999e-06		THAP7	5.33797e-06	-0.197359	0.181	0.244	0.303106		PLOD1	0.791264	-0.12658	0.522	0.389	1
BOD1	7.21898e-11	-0.196314	0.2	0.36	4.09915e-06		TUBGCP2	0.0012721	-0.197294	0.321	0.31	1		MRPL52	0.455765	-0.126567	0.884	0.815	1
MALAT1	0.0256789	-0.196313	0.997	0.991	1		MAGI2-AS3	0.000335148	-0.197245	0.273	0.313	1		DTWD1	0.480591	-0.126544	0.232	0.166	1
BICD1	3.59221e-09	-0.196298	0.2	0.331	0.000203977		CDV3	0.000504964	-0.197142	0.642	0.668	1		TRIM52-AS1	0.0282649	-0.12647	0.133	0.112	1
HNRNPM	8.42468e-12	-0.196227	0.696	0.824	4.78379e-07		P3H3	0.000817797	-0.197103	0.326	0.336	1		UGCG	0.99673	-0.126378	0.648	0.545	1
ICK	2.38923e-08	-0.19613	0.156	0.272	0.00135668		WIF1	0.000326929	-0.196925	0.092	0.132	1		EPAS1	0.522834	-0.12621	0.437	0.356	1
SNRPA1	5.14676e-10	-0.19612	0.24	0.413	2.92249e-05		GNAO1	0.000211658	-0.196856	0.283	0.321	1		ELOVL4	0.102755	-0.126207	0.217	0.168	1
ATRX	8.97342e-09	-0.196075	0.559	0.693	0.000509538		NDUFV1	0.00292718	-0.196783	0.568	0.568	1		GFRA1	0.599251	-0.126165	0.374	0.289	1
CYP20A1	2.81858e-10	-0.195936	0.148	0.282	1.60047e-05		SARAF	0.000523199	-0.196552	0.877	0.859	1		SREBF2	0.0136766	-0.126142	0.235	0.209	1
RP11-469A15.2	3.22588e-12	-0.195731	0.061	0.17	1.83175e-07		WASF2	0.00865545	-0.196293	0.466	0.458	1		RASA1	0.305217	-0.126123	0.317	0.222	1
TMEM237	7.33848e-10	-0.195591	0.225	0.379	4.16701e-05		ACAP2	0.000727431	-0.196142	0.418	0.432	1		CSNK1G2	0.0931492	-0.12606	0.265	0.193	1
SMC5	3.74809e-09	-0.195561	0.143	0.253	0.000212828		RAB7A	0.0385554	-0.196034	0.72	0.685	1		SRCIN1	0.00076751	-0.126004	0.087	0.114	1
JMJD1C	3.33946e-10	-0.195042	0.277	0.432	1.89625e-05		P3H4	0.00464663	-0.195892	0.539	0.539	1		GPATCH8	0.687623	-0.125902	0.259	0.177	1
PAPPA	3.67604e-05	-0.194972	0.792	0.856	1		ASAH1	0.0277365	-0.195852	0.664	0.609	1		C1orf56	0.00108334	-0.125806	0.096	0.127	1
PRPF4B	2.26184e-09	-0.194522	0.456	0.609	0.000128434		NAP1L4	0.00832056	-0.195792	0.626	0.609	1		MED15	0.268657	-0.125626	0.29	0.203	1
GTF2F1	6.65792e-10	-0.194157	0.307	0.465	3.78057e-05		SERPINE2	3.40068e-08	-0.195496	0.804	0.859	0.00193101		SULF1	0.285796	-0.12543	0.162	0.139	1
HNRNPR	1.62691e-11	-0.19401	0.372	0.557	9.23806e-07		SSR2	0.0204611	-0.195271	0.879	0.875	1		TMEM222	0.131013	-0.12543	0.285	0.193	1
PAFAH1B1	4.58917e-10	-0.193673	0.405	0.567	2.60587e-05		CRYL1	8.46356e-05	-0.195055	0.176	0.228	1		ANAPC11	0.666932	-0.125398	0.875	0.776	1
FADS3	2.74619e-07	-0.193548	0.293	0.445	0.0155937		PSPH	0.00130947	-0.195029	0.331	0.357	1		FBXW5	0.382827	-0.125398	0.404	0.294	1
TMEM14B	1.53437e-09	-0.193533	0.403	0.562	8.7126e-05		ATP7A	0.000851828	-0.194958	0.237	0.252	1		NR3C1	0.809107	-0.125041	0.483	0.384	1
PPP1R35	2.69662e-11	-0.193481	0.156	0.309	1.53122e-06		FNBP1L	0.00152735	-0.194816	0.517	0.467	1		SUPT7L	0.00982048	-0.125004	0.147	0.121	1
RNF24	2.23259e-08	-0.193161	0.304	0.443	0.00126773		BIN1	8.72363e-11	-0.19473	0.075	0.173	4.95354e-06		PLEKHA5	0.252421	-0.125003	0.309	0.22	1
LPAR4	8.06559e-08	-0.192741	0.057	0.128	0.00457988		CBR1	0.0139503	-0.194689	0.478	0.491	1		UQCR11	0.119053	-0.124954	0.935	0.943	1
GFRA1	1.52166e-07	-0.192734	0.289	0.427	0.00864042		EMC7	0.00059882	-0.194686	0.703	0.725	1		PPP1R12C	0.000600057	-0.124899	0.147	0.17	1
ZNF580	7.47386e-08	-0.192278	0.341	0.531	0.00424388		MTMR12	0.00052023	-0.194628	0.234	0.25	1		RNF208	0.00364085	-0.124899	0.113	0.108	1
STX10	2.77835e-10	-0.192273	0.185	0.331	1.57763e-05		ANXA1	0.00089371	-0.194494	0.838	0.848	1		XPO1	0.752346	-0.124803	0.549	0.389	1
TSEN34	1.09661e-09	-0.192104	0.418	0.62	6.2269e-05		FBXL6	2.10286e-14	-0.194431	0.043	0.131	1.19406e-09		GUK1	0.569968	-0.124632	0.913	0.884	1
NIPSNAP1	3.63761e-10	-0.192077	0.183	0.323	2.06554e-05		PIGS	0.000616853	-0.19442	0.338	0.356	1		ATP6V1B2	0.166147	-0.124626	0.28	0.216	1
IK	1.26197e-09	-0.192076	0.415	0.573	7.16582e-05		ADD1	0.00113438	-0.194214	0.522	0.503	1		ACYP2	0.254091	-0.124596	0.271	0.208	1
UFSP2	5.70058e-10	-0.192034	0.172	0.307	3.23696e-05		DMTF1	5.23065e-06	-0.194079	0.198	0.199	0.297012		IP6K2	0.629773	-0.124514	0.439	0.299	1
PTTG1IP	1.14453e-10	-0.19186	0.613	0.757	6.49899e-06		PRICKLE1	7.00476e-05	-0.19403	0.186	0.241	1		VIPAS39	0.00378638	-0.124423	0.102	0.086	1
IDH3B	1.03588e-11	-0.191792	0.182	0.359	5.88206e-07		TNK2	2.63479e-06	-0.193845	0.193	0.237	0.149611		RPGRIP1L	0.34554	-0.123957	0.203	0.136	1
SMARCD3	6.78607e-07	-0.191707	0.285	0.411	0.0385333		RHOD	0.000244914	-0.193723	0.391	0.452	1		BAMBI	0.211486	-0.123924	0.22	0.173	1
ZC3H7A	5.57954e-09	-0.191654	0.17	0.286	0.000316823		WBP4	0.00561053	-0.193601	0.485	0.497	1		CCDC112	0.28677	-0.123886	0.261	0.194	1
SNX6	9.58648e-12	-0.191404	0.412	0.592	5.44349e-07		PREPL	0.00922577	-0.193517	0.635	0.61	1		GRK2	0.0998423	-0.123849	0.234	0.164	1
ANXA5	1.17005e-14	-0.191131	0.91	0.971	6.64391e-10		COPB2	0.0270268	-0.193485	0.681	0.647	1		ZNF579	0.164483	-0.123758	0.232	0.165	1
ADSL	2.03084e-10	-0.190562	0.288	0.462	1.15317e-05		SESN2	0.00200905	-0.193403	0.328	0.349	1		TGFBR3L	0.053571	-0.123731	0.193	0.162	1
TWF1	1.03218e-08	-0.190445	0.161	0.281	0.000586105		CNP	0.000831022	-0.193327	0.358	0.406	1		CDADC1	0.0485225	-0.123394	0.118	0.09	1
ADPRHL2	8.25259e-11	-0.190422	0.195	0.378	4.68607e-06		YIF1A	0.00633562	-0.193303	0.823	0.858	1		ATP7A	0.340796	-0.123123	0.237	0.178	1
SQSTM1	6.96875e-12	-0.190006	0.615	0.774	3.95707e-07		WSB1	0.00139182	-0.193259	0.59	0.58	1		PHF1	0.0164745	-0.122738	0.179	0.129	1
PSMD11	1.13874e-10	-0.189422	0.352	0.523	6.46612e-06		CDC42SE1	0.000521966	-0.193017	0.369	0.35	1		MEDAG	0.348093	-0.122664	0.135	0.108	1
IFRD2	3.21845e-10	-0.189318	0.137	0.266	1.82753e-05		IGFBP7	0.0331763	-0.192486	0.867	0.846	1		SCAND1	0.25734	-0.12255	0.833	0.765	1
OSTC	4.76579e-11	-0.18913	0.834	0.929	2.70616e-06		IMPA1	0.00947384	-0.192468	0.367	0.355	1		COX19	0.677684	-0.122257	0.343	0.254	1
RAB7A	1.99942e-09	-0.188967	0.521	0.685	0.000113533		SH3D19	0.000537911	-0.192428	0.241	0.257	1		PIGT	0.95704	-0.122136	0.65	0.485	1
TUFM	4.79919e-09	-0.188848	0.552	0.719	0.000272512		DCTN4	0.00176404	-0.192388	0.51	0.514	1		OST4	0.0151046	-0.122126	0.983	0.985	1
TCTA	1.06607e-13	-0.188675	0.065	0.185	6.05346e-09		ZNF608	0.00523377	-0.192363	0.237	0.246	1		YIF1A	0.547864	-0.12192	0.823	0.752	1
NBR1	3.0339e-08	-0.188608	0.31	0.459	0.00172274		SMIM10L1	0.00284808	-0.192343	0.507	0.517	1		ADGRB2	0.000119651	-0.121765	0.108	0.131	1
LPAR1	1.39089e-10	-0.188249	0.127	0.263	7.89792e-06		MARK3	0.000896018	-0.192287	0.398	0.362	1		MAPRE2	0.165487	-0.121594	0.2	0.147	1
WTAP	2.58658e-09	-0.188233	0.288	0.446	0.000146874		P4HA1	0.000422155	-0.192181	0.782	0.819	1		MARVELD1	0.591628	-0.121535	0.346	0.259	1
RAB14	2.3159e-09	-0.187732	0.365	0.523	0.000131504		RHOA	0.0300906	-0.192136	0.843	0.823	1		STAT2	0.00983657	-0.12145	0.169	0.161	1
GALK1	2.80013e-09	-0.187674	0.163	0.316	0.000159		ZNF579	1.3784e-05	-0.191926	0.232	0.268	0.782694		ACO1	0.686318	-0.12129	0.375	0.278	1
PKM	3.18564e-05	-0.187439	0.952	0.967	1		SNAP25	2.87062e-09	-0.191851	0.09	0.168	0.000163003		ASPHD1	0.282293	-0.121168	0.282	0.212	1
RDX	1.21277e-11	-0.187362	0.811	0.903	6.88646e-07		POLD2	0.00179182	-0.191761	0.41	0.438	1		SMYD2	0.0150331	-0.120979	0.14	0.099	1
KIF2A	4.85266e-11	-0.187311	0.199	0.354	2.75548e-06		RNASET2	1.90155e-05	-0.191575	0.242	0.288	1		INPP4A	0.0443326	-0.120909	0.148	0.103	1
NECTIN2	2.63935e-10	-0.187248	0.418	0.6	1.4987e-05		PABPC1L	1.35771e-05	-0.191346	0.205	0.23	0.770947		TP53BP1	0.68747	-0.120819	0.404	0.276	1
RNF8	2.61994e-09	-0.186943	0.162	0.283	0.000148768		FAAP100	1.19592e-10	-0.191249	0.092	0.169	6.79079e-06		RNF181	0.743066	-0.120521	0.877	0.791	1
EIF3L	2.26587e-10	-0.186879	0.304	0.474	1.28663e-05		ZMYM4	0.00146466	-0.191148	0.268	0.271	1		MRPS34	0.971283	-0.120506	0.655	0.538	1
NAP1L4	1.3757e-10	-0.186394	0.432	0.609	7.81164e-06		KDELR3	0.00144094	-0.19111	0.519	0.55	1		MIR4435-2HG	0.344381	-0.120349	0.241	0.181	1
COPS5	1.79134e-09	-0.186264	0.259	0.429	0.000101718		CRYBG3	0.0124547	-0.190816	0.292	0.29	1		KIAA0319L	0.473993	-0.120325	0.288	0.199	1
KIRREL	4.00417e-10	-0.185598	0.154	0.289	2.27369e-05		DNAJC7	0.00288706	-0.190654	0.485	0.49	1		VAMP3	0.949453	-0.120206	0.425	0.297	1
CCDC85B	0.00298708	-0.185283	0.622	0.715	1		DUSP14	0.000238602	-0.190633	0.384	0.44	1		SPACA6	6.5281e-05	-0.120182	0.073	0.103	1
CHRDL1	1.93605e-08	-0.185186	0.041	0.112	0.00109935		ZNF521	0.000367372	-0.190308	0.195	0.216	1		PISD	0.0107064	-0.120113	0.138	0.103	1
ZFYVE16	8.93292e-09	-0.185183	0.194	0.316	0.000507238		PLOD1	0.0117908	-0.190214	0.522	0.51	1		RTN2	0.00502761	-0.120037	0.154	0.14	1
BIRC2	2.24583e-11	-0.18472	0.418	0.617	1.27525e-06		SLC25A38	0.00025491	-0.190027	0.237	0.254	1		DDX41	0.291372	-0.120023	0.246	0.161	1
CIRBP	2.91255e-08	-0.184488	0.708	0.841	0.00165383		FAM200B	0.0143155	-0.189978	0.635	0.639	1		FBN1	0.70941	-0.120003	0.734	0.648	1
SON	3.87054e-10	-0.184388	0.744	0.842	2.19781e-05		STAG2	0.00408771	-0.189952	0.456	0.463	1		C6orf1	0.0332148	-0.119902	0.196	0.15	1
PIGS	1.00839e-09	-0.184281	0.215	0.356	5.72592e-05		NTM	0.01124	-0.189733	0.305	0.314	1		MMP24-AS1	0.953021	-0.119597	0.775	0.655	1
BACH2	3.89357e-08	-0.183906	0.241	0.383	0.00221089		BAMBI	0.00200273	-0.189707	0.22	0.24	1		KIF3C	0.134878	-0.119467	0.237	0.167	1
NEFM	7.65877e-06	-0.183724	0.202	0.333	0.434888		HADHA	0.0013942	-0.1891	0.585	0.586	1		CERCAM	0.750024	-0.11934	0.428	0.302	1
C1orf54	1.17852e-14	-0.183703	0.026	0.115	6.69201e-10		SNAPC5	4.92528e-06	-0.189048	0.157	0.224	0.279672		DDX31	0.0211099	-0.119026	0.101	0.085	1
SIX1	8.93313e-09	-0.183696	0.112	0.224	0.00050725		PIK3R3	1.4579e-05	-0.189036	0.164	0.199	0.827839		S100A11	0.000480816	-0.119019	0.991	0.997	1
FRY	2.00958e-11	-0.183656	0.058	0.147	1.1411e-06		PANK2	1.44685e-05	-0.188717	0.203	0.246	0.821566		MMP24	0.0954117	-0.118951	0.193	0.149	1
PDAP1	5.07272e-11	-0.18345	0.613	0.786	2.88044e-06		UFSP2	0.00126448	-0.188556	0.297	0.307	1		COA3	0.53634	-0.118839	0.608	0.465	1
TECR	1.42973e-08	-0.18337	0.334	0.511	0.000811844		DCTN2	0.0230313	-0.188469	0.676	0.667	1		DNM2	0.860302	-0.118731	0.372	0.246	1
PALLD	2.71123e-09	-0.183254	0.672	0.784	0.000153952		TGOLN2	0.00278326	-0.188118	0.563	0.556	1		EIF3J	0.792231	-0.118719	0.881	0.824	1
RIOK3	6.19975e-09	-0.182892	0.33	0.475	0.00035204		CNPY4	4.46127e-06	-0.188109	0.143	0.193	0.253325		FNIP2	0.283262	-0.118679	0.203	0.149	1
PPFIA1	2.97503e-08	-0.182891	0.238	0.365	0.00168931		B3GAT3	0.000883729	-0.187907	0.435	0.488	1		COX4I1	0.418014	-0.118555	0.959	0.94	1
GABARAP	1.0652e-09	-0.182825	0.507	0.669	6.04851e-05		RHOC	0.00609187	-0.187906	0.937	0.94	1		WNT5B	0.457773	-0.118451	0.321	0.235	1
DNAJA1	7.87129e-09	-0.182532	0.695	0.838	0.000446955		C9orf142	0.000409268	-0.187789	0.299	0.342	1		SLC35C2	0.276787	-0.11836	0.242	0.162	1
SELENOK	2.11199e-10	-0.182431	0.741	0.866	1.19925e-05		PTPN11	0.0932379	-0.187664	0.614	0.574	1		TRIM28	0.691768	-0.118177	0.63	0.498	1
FAM136A	1.55032e-09	-0.182364	0.242	0.403	8.80319e-05		WDR45B	0.00675113	-0.187586	0.618	0.626	1		NELFB	0.281112	-0.118149	0.263	0.186	1
PCM1	3.37171e-09	-0.18233	0.316	0.467	0.000191456		2023-09-11	0.000402253	-0.18758	0.732	0.757	1		DDA1	0.855381	-0.118047	0.558	0.423	1
UBE2H	1.91532e-09	-0.182308	0.721	0.821	0.000108758		MRPL16	0.000737739	-0.187488	0.316	0.338	1		MZT2B	0.206794	-0.117926	0.857	0.857	1
ITGA6	2.24709e-06	-0.182294	0.229	0.333	0.127597		ZFHX4	0.00171059	-0.187403	0.258	0.278	1		RNPEPL1	0.0233783	-0.117893	0.15	0.113	1
NUDT5	1.27759e-10	-0.182218	0.345	0.531	7.25452e-06		GTPBP6	7.06748e-06	-0.187386	0.208	0.244	0.401313		ANKRD10	0.0519061	-0.117842	0.251	0.238	1
DAB2	2.50252e-08	-0.182183	0.28	0.419	0.001421		BCAP31	0.00110293	-0.187112	0.773	0.776	1		PCM1	0.834175	-0.117654	0.433	0.316	1
FH	3.88261e-10	-0.182142	0.135	0.266	2.20466e-05		GAS6	0.0299833	-0.187044	0.457	0.432	1		FZR1	0.0274368	-0.117418	0.16	0.121	1
ACAA1	3.11542e-10	-0.182129	0.274	0.449	1.76903e-05		ABL1	0.00427739	-0.186932	0.408	0.406	1		LONP2	0.521821	-0.117217	0.314	0.226	1
TMEM259	3.98078e-08	-0.182055	0.323	0.44	0.0022604		ZFYVE16	0.000652572	-0.186922	0.311	0.316	1		FAM20C	0.0982774	-0.11721	0.212	0.16	1
SGCE	4.98141e-09	-0.181859	0.152	0.271	0.00028286		ZKSCAN1	0.0506149	-0.186835	0.531	0.498	1		LIMCH1	0.919816	-0.117139	0.384	0.281	1
C9orf78	2.52649e-10	-0.181673	0.251	0.412	1.43462e-05		CHD4	0.00932409	-0.186484	0.666	0.656	1		MTCL1	0.0258782	-0.117083	0.135	0.107	1
TUBA1B	0.767503	-0.181661	0.826	0.824	1		LRP1	0.00288356	-0.186084	0.962	0.952	1		BAIAP2L1	0.0164001	-0.117005	0.152	0.112	1
ECI2	3.8308e-09	-0.181452	0.236	0.393	0.000217524		KMT2E	0.00801724	-0.185927	0.452	0.435	1		ADAM19	0.633454	-0.11696	0.242	0.168	1
ALCAM	2.86904e-06	-0.181398	0.519	0.626	0.162913		NAMPT	0.00872514	-0.185918	0.36	0.362	1		STARD10	0.323084	-0.116805	0.287	0.211	1
GSTK1	1.01835e-08	-0.181376	0.337	0.507	0.000578249		PPP1R9A	2.72047e-05	-0.185911	0.14	0.17	1		MGMT	0.238366	-0.116559	0.201	0.156	1
NUDC	2.25518e-10	-0.181236	0.514	0.723	1.28056e-05		SIRPA	0.00034934	-0.185883	0.22	0.257	1		GALNT16	0.00414931	-0.116554	0.152	0.141	1
NUBP1	8.38469e-10	-0.181168	0.191	0.348	4.76108e-05		TCEAL5	2.34208e-05	-0.185878	0.143	0.223	1		ADAM15	0.773058	-0.116303	0.341	0.24	1
SMAD9	9.74522e-10	-0.181149	0.079	0.177	5.53363e-05		EPC1	0.0016722	-0.185848	0.331	0.347	1		NR1D2	0.15883	-0.116242	0.145	0.114	1
GON4L	9.16115e-10	-0.180787	0.127	0.249	5.20198e-05		CHD3	0.00057159	-0.185723	0.343	0.344	1		FGD5-AS1	0.863737	-0.116203	0.43	0.285	1
MSRB2	2.53179e-10	-0.180673	0.396	0.614	1.43763e-05		LIMCH1	0.00980297	-0.185625	0.384	0.376	1		KDM3B	0.194156	-0.116033	0.186	0.128	1
PAPSS2	3.61849e-07	-0.180657	0.176	0.289	0.0205468		CAPN6	0.0242578	-0.185625	0.206	0.243	1		CERS6	0.984227	-0.115989	0.427	0.292	1
S100A13	0.765646	-0.180236	0.749	0.703	1		WASL	0.00294533	-0.185518	0.36	0.371	1		INPP5K	0.170341	-0.115806	0.193	0.145	1
ABCA1	1.26739e-05	-0.180191	0.433	0.545	0.719659		AIG1	0.00222409	-0.185415	0.341	0.349	1		GPAT4	0.17499	-0.115618	0.266	0.174	1
HNRNPD	4.71364e-09	-0.180142	0.395	0.546	0.000267655		POMGNT1	1.59583e-05	-0.185297	0.241	0.257	0.906161		TGOLN2	0.852445	-0.115603	0.563	0.444	1
AGGF1	2.22885e-09	-0.180094	0.117	0.229	0.000126561		DNAJB14	0.0034202	-0.185141	0.372	0.362	1		RP11-382A20.3	0.965474	-0.115459	0.427	0.307	1
ARHGEF6	8.60307e-09	-0.179881	0.114	0.223	0.000488508		POMT1	5.06885e-16	-0.185028	0.022	0.133	2.87824e-11		NAT9	0.0600878	-0.115244	0.177	0.131	1
PCMTD1	1.02125e-07	-0.179486	0.386	0.531	0.00579899		CCDC136	6.77155e-13	-0.185019	0.041	0.126	3.84509e-08		P4HB	0.614942	-0.115069	0.935	0.905	1
NDUFB9	1.20062e-11	-0.179414	0.869	0.937	6.81746e-07		UBE2J2	0.00276159	-0.184746	0.384	0.388	1		PLEKHM2	0.259084	-0.114955	0.265	0.19	1
AGT	9.69072e-06	-0.179403	0.084	0.17	0.550268		IFNGR2	0.00554448	-0.184695	0.486	0.499	1		AKAP9	0.38481	-0.114921	0.686	0.538	1
THUMPD3-AS1	1.22252e-07	-0.179362	0.277	0.414	0.00694181		RCOR3	0.00287558	-0.184508	0.321	0.304	1		C17orf62	0.13837	-0.114904	0.265	0.193	1
C1orf198	1.37411e-09	-0.179152	0.166	0.302	7.80261e-05		ZCCHC17	0.0117815	-0.184495	0.527	0.519	1		NPM3	0.472283	-0.114852	0.275	0.193	1
NNMT	0.538571	-0.179127	0.877	0.813	1		SORBS2	0.0559269	-0.184227	0.375	0.379	1		BLCAP	0.960488	-0.114755	0.476	0.336	1
COL6A2	0.300093	-0.17911	0.551	0.62	1		WDR25	4.77914e-07	-0.184214	0.16	0.237	0.0271374		FAM214B	0.216245	-0.114651	0.276	0.199	1
PLOD3	1.28679e-08	-0.179098	0.374	0.515	0.000730676		TRAPPC3	0.0135453	-0.184174	0.657	0.638	1		BRD3	0.826819	-0.114595	0.334	0.245	1
ASCC3	8.43365e-08	-0.179046	0.323	0.469	0.00478888		RABL6	0.000189817	-0.184048	0.331	0.345	1		ZFAND2A	0.174483	-0.114476	0.215	0.152	1
SNAPC1	7.97657e-09	-0.17891	0.22	0.359	0.000452934		TCEAL4	0.000946144	-0.18402	0.819	0.853	1		LRRC8C	0.142724	-0.114451	0.113	0.086	1
EIF2AK2	5.3724e-09	-0.178886	0.19	0.322	0.000305061		EIF2AK2	0.00221037	-0.184001	0.305	0.322	1		COLGALT1	0.335509	-0.11445	0.391	0.281	1
EIF4H	1.02065e-09	-0.178689	0.222	0.378	5.79558e-05		CHGB	5.91153e-11	-0.183854	0.077	0.145	3.35674e-06		C12orf57	0.853863	-0.114445	0.915	0.836	1
GRHPR	1.26369e-09	-0.178634	0.4	0.59	7.17563e-05		ATXN7L3B	0.00281626	-0.183664	0.456	0.46	1		DPYSL2	0.0166362	-0.114369	0.903	0.893	1
FAM200B	3.24363e-09	-0.178572	0.468	0.639	0.000184183		ANP32E	0.00332223	-0.183523	0.328	0.336	1		EBLN3P	0.845243	-0.11422	0.353	0.246	1
TXNL1	1.12252e-07	-0.178455	0.46	0.634	0.00637403		FARP1	0.00811254	-0.183243	0.7	0.676	1		BDNF	0.380951	-0.114212	0.299	0.252	1
ZNF428	4.7301e-08	-0.178433	0.564	0.742	0.00268589		PSMG3	3.98396e-08	-0.18314	0.166	0.26	0.00226221		FAM193B	0.0421201	-0.114109	0.172	0.132	1
CCDC82	1.4966e-09	-0.17788	0.138	0.255	8.49814e-05		NAT14	0.00135391	-0.183134	0.34	0.353	1		C12orf75	0.895528	-0.113815	0.592	0.463	1
FUCA2	1.19751e-08	-0.177839	0.298	0.446	0.000679981		CSRP2	0.0477292	-0.183134	0.476	0.491	1		TNFRSF21	0.23772	-0.11373	0.249	0.193	1
ALG5	2.81345e-10	-0.177623	0.226	0.394	1.59756e-05		JOSD1	0.000792194	-0.182958	0.273	0.263	1		GRIA4	0.0015245	-0.113708	0.104	0.115	1
GYG1	9.10603e-08	-0.177585	0.207	0.335	0.00517068		EXOSC4	0.000860831	-0.182794	0.375	0.412	1		SYNC	0.948164	-0.11363	0.37	0.257	1
SAP30	1.58401e-07	-0.177503	0.147	0.254	0.00899451		LINC00968	0.000123061	-0.182787	0.113	0.152	1		ZCCHC10	0.960464	-0.113337	0.369	0.259	1
GNL1	2.32962e-09	-0.17744	0.215	0.365	0.000132283		NIPSNAP1	0.0011534	-0.182762	0.321	0.323	1		PTPN21	0.0464503	-0.113336	0.101	0.08	1
SF3B2	2.63658e-10	-0.177384	0.465	0.629	1.49713e-05		EVA1B	0.0020998	-0.182675	0.355	0.407	1		FAM57A	0.275029	-0.113275	0.195	0.135	1
CCDC59	7.19589e-09	-0.177111	0.211	0.344	0.000408604		DBNL	0.000677748	-0.182638	0.413	0.436	1		MYCBP2	0.954965	-0.113204	0.609	0.472	1
RAB5A	2.6636e-09	-0.177019	0.261	0.412	0.000151247		SBNO2	7.97986e-15	-0.182449	0.027	0.109	4.5312e-10		TP53TG1	0.0517232	-0.1132	0.128	0.109	1
NMT1	4.36555e-11	-0.176927	0.758	0.875	2.47889e-06		COL8A2	0.00253497	-0.182404	0.174	0.205	1		SMARCD1	0.418235	-0.112971	0.268	0.187	1
TIMM44	1.42073e-08	-0.17686	0.312	0.47	0.000806731		EPB41L3	0.000314761	-0.181883	0.249	0.245	1		TAPBP	0.832522	-0.112929	0.529	0.369	1
GSDMD	2.79318e-13	-0.176777	0.026	0.108	1.58605e-08		FHL1	0.00110523	-0.181751	0.42	0.456	1		UPF3A	0.932359	-0.112465	0.348	0.22	1
BRK1	2.15128e-07	-0.176512	0.832	0.914	0.0122156		RNF24	0.0239703	-0.181707	0.464	0.443	1		LARGE1	0.0204814	-0.112443	0.125	0.098	1
RUVBL1	5.66299e-11	-0.17646	0.23	0.408	3.21562e-06		EXOC1	0.0017516	-0.181706	0.326	0.342	1		ATP13A1	0.203253	-0.112443	0.258	0.181	1
GLIS3	1.6273e-07	-0.176408	0.146	0.254	0.00924029		URM1	0.00324727	-0.181693	0.435	0.465	1		ITPK1	0.0116675	-0.112442	0.104	0.087	1
CHRM3	6.58615e-10	-0.176168	0.058	0.149	3.73981e-05		LINC00888	2.42519e-05	-0.181685	0.14	0.173	1		KIAA0930	0.127093	-0.112211	0.256	0.188	1
MRPS18B	4.27967e-10	-0.176124	0.235	0.408	2.43012e-05		BCHE	7.09104e-09	-0.181538	0.039	0.108	0.000402651		CHPF	0.509769	-0.112113	0.66	0.523	1
BCAS2	3.65968e-10	-0.175882	0.245	0.425	2.07808e-05		SCNM1	0.00368638	-0.181407	0.328	0.336	1		NDUFB10	0.978466	-0.112022	0.887	0.815	1
SLC7A11	8.70001e-08	-0.175778	0.117	0.217	0.00494013		ICE1	0.000399938	-0.181391	0.234	0.242	1		TTC19	0.327995	-0.112017	0.396	0.281	1
SPRY2	2.61943e-08	-0.175572	0.098	0.189	0.00148739		EIF2B4	0.00319162	-0.181389	0.428	0.426	1		CDH6	0.637678	-0.112017	0.196	0.145	1
LEO1	8.81782e-10	-0.175563	0.125	0.249	5.00702e-05		AK2	0.00365588	-0.181348	0.524	0.539	1		ADNP	0.864074	-0.111976	0.451	0.302	1
FKBP8	5.35032e-07	-0.175317	0.572	0.739	0.0303807		LINC01013	7.0459e-05	-0.181312	0.07	0.113	1		ZDHHC20	0.256891	-0.111862	0.235	0.168	1
CYB5A	3.51357e-07	-0.175214	0.265	0.42	0.0199511		SLC35B1	0.00384942	-0.181237	0.478	0.487	1		WDR6	0.349894	-0.111859	0.375	0.269	1
TADA3	2.53856e-09	-0.174847	0.314	0.484	0.000144147		HNRNPR	0.0155531	-0.180683	0.572	0.557	1		SDC3	0.663042	-0.111721	0.394	0.3	1
ECHDC1	1.11103e-08	-0.174614	0.271	0.42	0.000630875		CPSF1	4.22839e-05	-0.180594	0.224	0.219	1		SEC16A	0.709252	-0.111703	0.365	0.252	1
SPTSSA	3.57278e-08	-0.174358	0.525	0.667	0.00202873		PLXNA3	0.00202423	-0.180513	0.462	0.429	1		NT5C	0.090483	-0.111677	0.367	0.304	1
EPHB3	9.45152e-07	-0.17433	0.216	0.339	0.0536685		PPT1	0.0008333	-0.180513	0.285	0.293	1		HEXA	0.877314	-0.111658	0.497	0.366	1
SMARCE1	4.0541e-09	-0.174322	0.297	0.455	0.000230204		DNAJB2	3.89952e-05	-0.180242	0.235	0.261	1		APPL1	0.637265	-0.111448	0.423	0.302	1
PYGL	1.02137e-08	-0.174293	0.199	0.339	0.000579962		GPX7	0.000144843	-0.180106	0.172	0.228	1		DCAF7	0.760393	-0.111395	0.451	0.328	1
DCT	1.4807e-05	-0.174146	0.069	0.144	0.840785		ASPSCR1	0.000162764	-0.180086	0.282	0.289	1		STT3B	0.914184	-0.111367	0.486	0.345	1
JAG1	6.95485e-06	-0.174087	0.152	0.247	0.394917		RBM28	0.000449033	-0.180047	0.246	0.273	1		SYVN1	0.139515	-0.111341	0.225	0.161	1
TMEM106C	6.84965e-11	-0.173814	0.147	0.302	3.88944e-06		HSD17B4	0.00389651	-0.179495	0.282	0.281	1		FAM234A	0.45123	-0.111287	0.423	0.305	1
PAX2	3.06038e-09	-0.173431	0.046	0.124	0.000173778		GAK	0.000185138	-0.179405	0.312	0.295	1		PHF2	0.0342766	-0.110855	0.118	0.098	1
PAK1IP1	8.04576e-09	-0.173397	0.109	0.214	0.000456863		THY1	0.126513	-0.179283	0.447	0.463	1		TRIM27	0.881487	-0.110843	0.329	0.224	1
GLT8D1	3.5688e-09	-0.173256	0.195	0.339	0.000202647		C19orf12	0.000194575	-0.178976	0.21	0.216	1		RTN4	0.750504	-0.110734	0.956	0.9	1
CYP27A1	6.14292e-12	-0.173033	0.036	0.119	3.48813e-07		IGF2BP2	0.0251479	-0.178766	0.592	0.577	1		ABLIM3	0.0271454	-0.110633	0.121	0.098	1
PDCD4	9.34132e-09	-0.172697	0.253	0.406	0.000530428		MRPS34	0.0179493	-0.178751	0.655	0.698	1		KDM5B	0.62707	-0.110589	0.567	0.435	1
CDK2AP1	5.64649e-08	-0.172519	0.178	0.304	0.00320625		PCMTD1	0.058164	-0.178703	0.555	0.531	1		JOSD2	0.914694	-0.110548	0.437	0.327	1
PPP2R3C	2.59659e-08	-0.172507	0.188	0.317	0.00147442		C17orf62	5.63003e-05	-0.17869	0.265	0.292	1		MUC1	0.00131879	-0.110503	0.102	0.092	1
SEC23B	7.37699e-10	-0.172384	0.077	0.17	4.18888e-05		FADS3	0.00251758	-0.178355	0.432	0.445	1		TRAPPC12	0.509503	-0.110463	0.253	0.17	1
NDUFA9	5.6462e-09	-0.172263	0.312	0.486	0.000320608		LMF2	0.000825363	-0.178301	0.406	0.403	1		TRO	0.165266	-0.110208	0.304	0.228	1
RASSF1	4.80536e-09	-0.172061	0.107	0.213	0.000272863		IFRD2	0.000520271	-0.177856	0.247	0.266	1		HOMER3	0.894061	-0.109943	0.365	0.235	1
SMARCD1	8.39527e-08	-0.17202	0.187	0.307	0.00476708		EIF4H	0.0030829	-0.177848	0.363	0.378	1		F11R	0.377263	-0.109628	0.278	0.198	1
ADM2	2.46885e-08	-0.17164	0.1	0.201	0.00140189		MUM1	0.00823195	-0.177734	0.558	0.55	1		LUM	0.0477979	-0.109619	0.145	0.159	1
RUFY1	3.15245e-09	-0.171502	0.098	0.203	0.000179006		TSC22D3	0.00161363	-0.177729	0.244	0.257	1		DNM1L	0.846435	-0.109544	0.346	0.234	1
MYL5	9.39611e-11	-0.171456	0.122	0.275	5.33539e-06		WDR70	0.00509825	-0.1776	0.304	0.304	1		USB1	0.966352	-0.109534	0.428	0.296	1
NTRK2	1.44994e-06	-0.17134	0.106	0.195	0.082332		LIMK2	0.00010294	-0.177597	0.198	0.24	1		FAM21C	0.103898	-0.10943	0.109	0.084	1
ICE1	4.6351e-09	-0.17112	0.13	0.242	0.000263195		PRKAG1	3.32985e-05	-0.177337	0.177	0.22	1		ITGB3BP	0.815892	-0.109001	0.311	0.225	1
IVD	9.46974e-10	-0.171049	0.155	0.284	5.37721e-05		MTHFD1L	0.010036	-0.177291	0.389	0.386	1		ACSL1	0.0575621	-0.108986	0.164	0.126	1
NFU1	8.10124e-09	-0.171038	0.164	0.303	0.000460013		SNRPA1	0.00438701	-0.176989	0.389	0.413	1		COPS9	0.685909	-0.108851	0.901	0.885	1
TMF1	3.04907e-08	-0.171023	0.205	0.333	0.00173136		ZCCHC10	0.00349982	-0.176869	0.369	0.38	1		SYCE1L	0.250402	-0.10883	0.343	0.279	1
ZC3H15	1.5627e-09	-0.170907	0.67	0.805	8.87347e-05		PPP6R2	0.0140461	-0.176815	0.51	0.491	1		PDGFRA	0.558107	-0.108817	0.143	0.097	1
CCNI	4.68751e-12	-0.170785	0.877	0.947	2.66171e-07		WHSC1L1	0.00720688	-0.176428	0.476	0.452	1		EPS8L2	0.0597155	-0.108621	0.316	0.284	1
SDCCAG8	9.4439e-08	-0.170744	0.172	0.288	0.00536253		EIF3L	0.00365491	-0.176285	0.457	0.474	1		PAFAH1B3	0.0331724	-0.108598	0.411	0.448	1
PDGFRL	1.27232e-09	-0.170743	0.065	0.163	7.2246e-05		RAB14	0.0165553	-0.176167	0.524	0.523	1		TES	0.430186	-0.108509	0.657	0.53	1
UNC50	3.1618e-09	-0.170608	0.218	0.372	0.000179537		SDR39U1	0.000103685	-0.176094	0.254	0.296	1		EIF4G2	0.973355	-0.108339	0.947	0.879	1
NBAS	1.10905e-07	-0.170552	0.215	0.344	0.00629749		MKKS	0.00187581	-0.176007	0.399	0.43	1		FXYD5	0.282689	-0.108313	0.548	0.52	1
MTDH	8.9741e-09	-0.170382	0.689	0.801	0.000509576		SNW1	0.0169466	-0.175942	0.505	0.496	1		RUBCN	0.0378599	-0.108217	0.113	0.083	1
FARP1	1.71181e-08	-0.170365	0.525	0.676	0.000972018		GOLIM4	0.0235196	-0.175793	0.541	0.527	1		EPB41L4B	0.0228589	-0.108044	0.101	0.086	1
SCCPDH	1.00935e-08	-0.170287	0.232	0.388	0.000573138		TXLNA	0.00334867	-0.175701	0.406	0.391	1		ZHX3	0.967496	-0.107983	0.316	0.223	1
KIFC3	2.14077e-05	-0.170234	0.25	0.361	1		ZSWIM8	0.000129249	-0.175529	0.266	0.248	1		PVT1	0.307805	-0.107714	0.172	0.111	1
TRIP11	1.00004e-08	-0.170123	0.182	0.309	0.000567852		APLP1	0.000409294	-0.175523	0.437	0.467	1		NUDCD3	0.755184	-0.107709	0.406	0.29	1
SAP18	1.42326e-08	-0.170058	0.754	0.894	0.000808172		C11orf58	0.00207463	-0.175486	0.858	0.868	1		MXRA5	0.777248	-0.107695	0.502	0.392	1
MLEC	3.14142e-10	-0.170026	0.651	0.776	1.78379e-05		HNRNPU	0.0146775	-0.175396	0.765	0.735	1		SEC23A	0.305672	-0.10765	0.534	0.374	1
ERF	1.33801e-07	-0.16995	0.255	0.395	0.00759763		GALNT2	0.132128	-0.175213	0.751	0.701	1		PDIA4	0.535849	-0.10748	0.797	0.668	1
SMC3	1.73997e-08	-0.169778	0.192	0.327	0.000988006		SMAD9	0.000326955	-0.175147	0.16	0.177	1		SLC2A4RG	0.685453	-0.107472	0.515	0.357	1
TPT1	5.95937e-07	-0.169617	1	0.995	0.0338391		PMM1	0.00100509	-0.174796	0.348	0.385	1		MAPKBP1	0.0179851	-0.107423	0.121	0.109	1
BZW1	4.68948e-10	-0.169608	0.677	0.81	2.66282e-05		RCE1	3.73212e-15	-0.174555	0.046	0.112	2.11921e-10		ITGB5	0.806799	-0.10742	0.34	0.244	1
NOVA1	7.37008e-09	-0.169542	0.172	0.303	0.000418495		SELENOP	8.58795e-08	-0.17455	0.044	0.106	0.00487649		UBE2S	0.61986	-0.107327	0.334	0.242	1
MCTP2	3.78574e-06	-0.169481	0.175	0.271	0.214965		PIK3IP1	2.66118e-08	-0.174297	0.072	0.117	0.0015111		DUSP8	0.0821166	-0.107215	0.189	0.146	1
NKX3-2	1.71167e-10	-0.169367	0.036	0.114	9.71938e-06		ABCD4	3.10116e-05	-0.17422	0.21	0.195	1		FUS	0.685179	-0.107132	0.635	0.502	1
CD200	3.58026e-07	-0.169256	0.202	0.324	0.0203298		SYT8	6.09369e-09	-0.174199	0.049	0.114	0.000346018		SNHG12	0.0670158	-0.106988	0.162	0.108	1
MRC2	1.60831e-08	-0.169252	0.74	0.847	0.000913249		DHX40	0.0104167	-0.174174	0.469	0.473	1		UGP2	0.340187	-0.106976	0.937	0.9	1
SNRPN	2.81496e-06	-0.169193	0.599	0.76	0.159842		CSNK1G3	0.00429264	-0.174155	0.305	0.311	1		JMJD4	0.0606375	-0.10697	0.14	0.102	1
COPS3	1.69733e-08	-0.169178	0.236	0.398	0.000963792		GLT8D1	0.00387133	-0.174146	0.333	0.339	1		SLC25A13	0.979268	-0.106851	0.336	0.23	1
NACA	1.25795e-05	-0.16911	0.993	0.98	0.714299		GPM6A	7.51398e-06	-0.174097	0.125	0.201	0.426666		NUDT22	0.53731	-0.106699	0.346	0.26	1
ECHS1	8.00937e-09	-0.169022	0.624	0.799	0.000454796		FLOT1	0.0010018	-0.174046	0.403	0.421	1		NPTXR	0.435199	-0.106686	0.273	0.204	1
CRISPLD1	1.65049e-07	-0.168959	0.135	0.237	0.00937199		BTBD10	0.00165534	-0.174013	0.268	0.276	1		ATP6V1F	0.372862	-0.106573	0.892	0.859	1
MKKS	7.69825e-10	-0.168683	0.258	0.43	4.3713e-05		SRSF7	0.0078314	-0.17372	0.57	0.571	1		CADM4	0.0323404	-0.106491	0.14	0.114	1
LRP1	1.71746e-07	-0.168669	0.914	0.952	0.00975223		FGD5-AS1	0.00424065	-0.173189	0.43	0.391	1		SNU13	0.818597	-0.10649	0.881	0.801	1
TMED5	3.2991e-07	-0.168656	0.26	0.391	0.0187333		RAB2A	0.0170531	-0.173125	0.826	0.824	1		IRS1	0.167062	-0.106434	0.113	0.093	1
GGCT	1.91401e-08	-0.168653	0.269	0.42	0.00108683		CCM2	0.00213415	-0.173113	0.377	0.404	1		OCRL	0.269491	-0.106423	0.189	0.125	1
UTP11	3.8194e-09	-0.168644	0.343	0.51	0.000216877		FBXW11	0.0131351	-0.17307	0.609	0.605	1		CANX	0.778118	-0.10634	0.922	0.847	1
GOLGA2	2.663e-09	-0.168618	0.542	0.693	0.000151213		UPF3A	0.00967012	-0.172986	0.348	0.315	1		CDH11	0.976573	-0.106152	0.348	0.255	1
RBM28	6.06628e-09	-0.168539	0.149	0.273	0.000344461		MRPL1	0.00849174	-0.172888	0.556	0.569	1		RP11-73M18.8	0.111451	-0.106085	0.116	0.088	1
PSMA5	2.11731e-09	-0.168139	0.442	0.618	0.000120227		SSFA2	0.00103566	-0.172734	0.246	0.234	1		SMYD3	0.683849	-0.106053	0.294	0.227	1
PCGF5	4.7457e-09	-0.168052	0.097	0.204	0.000269475		CALM1	0.00348601	-0.172685	0.916	0.914	1		TCTEX1D2	0.243312	-0.105925	0.235	0.175	1
NDUFA10	2.96874e-09	-0.167919	0.38	0.566	0.000168574		HSPA4	0.0210584	-0.172634	0.556	0.548	1		PCDH9	0.910393	-0.105911	0.363	0.289	1
ARPC3	1.22778e-08	-0.167906	0.752	0.871	0.000697173		ADI1	0.0108505	-0.172611	0.582	0.607	1		LTBP1	0.680252	-0.105854	0.788	0.7	1
FADS2	4.90229e-05	-0.167898	0.362	0.48	1		APC	0.00540625	-0.172558	0.519	0.504	1		DHRS4L2	0.356929	-0.105826	0.181	0.129	1
SNX17	5.61599e-11	-0.167866	0.422	0.639	3.18893e-06		PLEKHA5	0.00255946	-0.172536	0.309	0.281	1		CLASP2	0.0799725	-0.105795	0.258	0.192	1
NAP1L5	1.45696e-08	-0.167642	0.129	0.249	0.000827305		PWP1	0.0144884	-0.172376	0.532	0.529	1		MBTPS2	0.452812	-0.105726	0.188	0.126	1
SOX2	3.24702e-07	-0.167586	0.063	0.144	0.0184376		KPNA1	0.0115982	-0.172177	0.375	0.365	1		TMX4	0.366792	-0.105683	0.259	0.201	1
PRPF18	9.45161e-09	-0.167531	0.145	0.268	0.000536691		YPEL5	0.00473587	-0.172154	0.469	0.478	1		ZNF703	0.620877	-0.105543	0.263	0.189	1
GPCPD1	6.46955e-10	-0.167418	0.107	0.223	3.67361e-05		RRP1	0.000116114	-0.172028	0.193	0.222	1		MFSD3	0.0351607	-0.105384	0.118	0.095	1
PXDC1	2.48931e-07	-0.167355	0.347	0.501	0.014135		HYAL2	0.0046472	-0.171994	0.379	0.383	1		KIF26B	0.175053	-0.105377	0.166	0.132	1
SF3B1	1.84649e-08	-0.167272	0.552	0.688	0.00104849		CDC40	0.000529692	-0.171917	0.21	0.243	1		SPECC1L	0.555738	-0.105259	0.27	0.192	1
CHORDC1	2.74117e-08	-0.167101	0.143	0.262	0.00155652		ACADVL	0.000124125	-0.171897	0.621	0.709	1		RASSF8-AS1	0.360537	-0.105198	0.172	0.137	1
ERN1	1.76305e-08	-0.167001	0.063	0.145	0.00100111		DNAJC4	0.000381475	-0.171847	0.312	0.365	1		ACTN4	0.649767	-0.105155	0.91	0.813	1
SMU1	5.28666e-10	-0.166952	0.181	0.33	3.00192e-05		FBXW5	0.00389019	-0.171527	0.404	0.426	1		DPP7	0.27085	-0.10484	0.309	0.233	1
CRIPT	6.83359e-09	-0.1669	0.402	0.584	0.000388032		FKBP2	0.00902502	-0.171523	0.841	0.847	1		TMEM94	0.00932138	-0.104767	0.116	0.1	1
PLRG1	3.38972e-08	-0.166864	0.183	0.304	0.00192479		VAMP3	0.00436101	-0.171474	0.425	0.435	1		SEC24C	0.505397	-0.104733	0.215	0.137	1
2023-09-10	4.45279e-07	-0.16657	0.227	0.347	0.0252843		HIF1A	0.0459834	-0.171389	0.78	0.757	1		SLC4A2	0.599631	-0.10467	0.447	0.327	1
ATG101	2.35498e-08	-0.166534	0.358	0.559	0.00133723		CLSTN3	0.0026894	-0.170791	0.362	0.368	1		OXCT1	0.998302	-0.10458	0.3	0.202	1
RRP9	2.51597e-08	-0.166272	0.111	0.223	0.00142865		NAPRT	3.64948e-07	-0.170789	0.089	0.141	0.0207229		CRELD1	0.00284912	-0.104576	0.121	0.129	1
EMC3	2.36818e-08	-0.166236	0.29	0.465	0.00134472		TMEM59	0.000524524	-0.170635	0.947	0.94	1		P3H3	0.831199	-0.104523	0.326	0.224	1
TTC17	1.58197e-07	-0.1662	0.238	0.356	0.0089829		ICK	0.00916121	-0.170585	0.258	0.272	1		CBX6	0.669007	-0.104508	0.488	0.343	1
IFRD1	3.45604e-07	-0.165992	0.266	0.397	0.0196245		NDUFS2	0.00230094	-0.170493	0.561	0.557	1		PCLO	0.570361	-0.104495	0.215	0.142	1
HTATSF1	7.93012e-09	-0.165979	0.165	0.298	0.000450296		BTBD7	0.00658221	-0.170075	0.261	0.263	1		DACT1	0.571942	-0.104391	0.143	0.1	1
GOT1	3.0165e-08	-0.165774	0.168	0.308	0.00171286		DST	0.467039	-0.170054	0.875	0.804	1		CA11	0.098163	-0.104321	0.145	0.117	1
ZFR	1.85847e-08	-0.165744	0.317	0.467	0.0010553		RNF214	0.000810915	-0.169988	0.16	0.173	1		CHCHD5	0.803236	-0.104245	0.485	0.351	1
TMEM9B	4.341e-07	-0.165535	0.239	0.37	0.0246495		SEC23B	3.70577e-05	-0.169972	0.131	0.17	1		DMTF1	0.0963258	-0.104235	0.198	0.133	1
MFAP1	3.70301e-08	-0.165511	0.256	0.403	0.00210268		CADM4	6.84e-06	-0.169863	0.14	0.175	0.388396		HEG1	0.691778	-0.104167	0.439	0.327	1
GORASP2	1.89162e-07	-0.165427	0.285	0.421	0.0107412		RUFY1	0.000482789	-0.169751	0.179	0.203	1		SCARB2	0.654988	-0.104098	0.563	0.426	1
PPIC	1.76673e-09	-0.165318	0.605	0.772	0.00010032		ARL2BP	0.0101994	-0.169442	0.5	0.501	1		MRPL16	0.906086	-0.103917	0.316	0.212	1
PRMT1	6.34415e-08	-0.165258	0.583	0.754	0.0036024		SEMA3A	4.25804e-05	-0.169407	0.111	0.153	1		BCAR1	0.868965	-0.103892	0.469	0.331	1
SMARCA1	1.69653e-07	-0.165196	0.351	0.484	0.00963342		CELSR2	0.00956537	-0.169157	0.304	0.31	1		PCDHA12	0.172168	-0.103822	0.125	0.101	1
GTF3A	7.71793e-08	-0.165157	0.492	0.665	0.00438247		ABCA1	0.0420502	-0.169117	0.573	0.545	1		CDC42SE1	0.345385	-0.10377	0.369	0.26	1
NRDC	9.88901e-09	-0.1651	0.291	0.446	0.000561528		SOX12	0.000417511	-0.16907	0.212	0.246	1		IER2	0.528214	-0.103703	0.42	0.315	1
WWC2	3.25358e-08	-0.164953	0.172	0.294	0.00184748		PPP2R3B	1.94254e-07	-0.168956	0.109	0.172	0.0110303		C16orf62	0.502806	-0.103651	0.213	0.139	1
COPS6	3.8109e-08	-0.16492	0.497	0.701	0.00216394		SELENOK	0.0288998	-0.168808	0.875	0.866	1		CCDC167	0.731621	-0.103583	0.582	0.46	1
BAG1	7.92486e-08	-0.164771	0.429	0.632	0.00449997		CYP20A1	0.00796919	-0.168582	0.278	0.282	1		CD151	0.454514	-0.103516	0.857	0.795	1
EIF3H	1.85892e-08	-0.164709	0.473	0.65	0.00105555		PDE6D	0.000230853	-0.168533	0.155	0.194	1		XYLT1	0.5566	-0.103515	0.184	0.137	1
PHF5A	6.25312e-09	-0.164678	0.146	0.286	0.000355071		SUPT7L	9.47204e-06	-0.168415	0.147	0.168	0.537851		LRRC75B	0.103085	-0.103443	0.167	0.135	1
SUMO2	1.42191e-11	-0.164653	0.772	0.897	8.07405e-07		RP11-294J22.6	6.80917e-08	-0.168378	0.065	0.112	0.00386645		LOXL3	0.682783	-0.103255	0.346	0.289	1
PNN	7.33124e-07	-0.16462	0.333	0.448	0.041629		PDE4B	0.00649236	-0.168357	0.321	0.31	1		HIGD2A	0.972325	-0.103227	0.706	0.585	1
DCTN2	3.38085e-06	-0.164586	0.516	0.667	0.191975		IFT57	0.00318241	-0.168339	0.384	0.4	1		FOXP1	0.58412	-0.103223	0.483	0.378	1
URI1	2.17245e-08	-0.164555	0.265	0.412	0.00123358		SERPINB6	0.0189688	-0.168291	0.594	0.602	1		TMEM214	0.490547	-0.103207	0.294	0.209	1
ARPC2	1.01211e-11	-0.164394	0.853	0.943	5.74708e-07		AGPAT4	5.95071e-06	-0.168275	0.159	0.169	0.337899		FAM173A	0.410344	-0.103164	0.418	0.305	1
PHF19	1.72251e-08	-0.164345	0.108	0.222	0.00097809		BAG5	0.00609222	-0.168172	0.311	0.324	1		TP53I11	0.117758	-0.10305	0.21	0.153	1
ATRN	6.31237e-08	-0.164321	0.12	0.223	0.00358435		EEF1A2	0.00398651	-0.168141	0.196	0.269	1		PRKAG2	0.189497	-0.102993	0.159	0.114	1
GAR1	5.78628e-08	-0.164313	0.164	0.283	0.00328562		PPP1R35	0.00063112	-0.167964	0.28	0.309	1		BSG	0.139365	-0.102732	0.913	0.9	1
ACBD3	2.80942e-09	-0.164044	0.372	0.53	0.000159527		AHSA1	0.00379026	-0.167891	0.413	0.44	1		RHOT2	0.0686377	-0.102477	0.224	0.179	1
SBDSP1	1.51752e-11	-0.163982	0.038	0.12	8.61694e-07		DVL1	7.09017e-05	-0.167809	0.2	0.248	1		UQCC2	0.468321	-0.102452	0.717	0.566	1
SELENOP	9.55126e-11	-0.163877	0.026	0.106	5.42349e-06		MAN2C1	9.17615e-07	-0.167609	0.13	0.148	0.0521049		PIK3R3	0.278448	-0.102442	0.164	0.116	1
ETV1	2.5648e-06	-0.163681	0.193	0.308	0.145637		FADS1	0.106411	-0.167474	0.353	0.31	1		ADGRL1	0.401584	-0.10241	0.239	0.158	1
PHF14	1.55334e-07	-0.162931	0.177	0.296	0.00882031		POGLUT1	0.00185879	-0.167443	0.212	0.225	1		PXDN	0.883343	-0.102379	0.826	0.724	1
ARMC9	1.37872e-07	-0.162918	0.152	0.269	0.00782878		BNIP3L	0.0124232	-0.167337	0.77	0.778	1		NCOA3	0.595516	-0.10236	0.227	0.154	1
PRSS12	0.000365381	-0.162812	0.279	0.371	1		LUC7L3	0.0243209	-0.167303	0.652	0.601	1		CLCN3	0.660521	-0.102344	0.43	0.298	1
MPDU1	3.73975e-08	-0.162706	0.157	0.289	0.00212354		SPPL2B	0.000165776	-0.167188	0.253	0.27	1		HMGA1	0.343795	-0.102286	0.353	0.274	1
ASB8	9.45166e-09	-0.162592	0.109	0.218	0.000536694		IL13RA1	0.00657715	-0.167109	0.384	0.378	1		ZNF521	0.763262	-0.102187	0.195	0.127	1
C1orf131	1.69826e-08	-0.162412	0.224	0.359	0.000964323		PPP1R10	0.0448361	-0.166834	0.353	0.327	1		SBK1	0.0374989	-0.101991	0.135	0.114	1
PHKG2	1.34294e-09	-0.162304	0.106	0.222	7.6256e-05		2023-09-03	2.75912e-13	-0.166729	0.038	0.133	1.56671e-08		FSCN1	0.857027	-0.101833	0.691	0.554	1
PAK2	2.89253e-08	-0.162226	0.434	0.585	0.00164247		FAM136A	0.00644259	-0.166505	0.396	0.403	1		ABCF3	0.261963	-0.101756	0.183	0.124	1
SPIRE1	4.71724e-09	-0.162225	0.096	0.195	0.000267859		CFDP1	0.0157059	-0.166482	0.78	0.772	1		DNAJC16	0.384849	-0.101727	0.224	0.161	1
SERPINH1	4.48951e-08	-0.162176	0.774	0.879	0.00254928		JUND	0.0199894	-0.16645	0.865	0.864	1		SRA1	0.37726	-0.101713	0.597	0.45	1
UTP6	4.46163e-08	-0.16207	0.162	0.279	0.00253344		CCDC82	0.00323177	-0.166448	0.27	0.255	1		GGA3	0.00873743	-0.101596	0.111	0.086	1
ANO10	1.16035e-07	-0.161928	0.307	0.447	0.0065888		NLGN2	0.00341182	-0.166375	0.319	0.308	1		HNRNPUL1	0.570483	-0.101554	0.48	0.337	1
CEP57	3.67959e-08	-0.161765	0.158	0.277	0.00208938		FKBP7	0.0288184	-0.166281	0.497	0.504	1		KLHL21	0.527203	-0.101512	0.218	0.152	1
NGLY1	1.94533e-08	-0.161705	0.134	0.252	0.00110462		CDH2	0.00636596	-0.166245	0.746	0.749	1		DYNLRB1	0.478358	-0.101465	0.94	0.908	1
ARMCX2	1.67691e-08	-0.161625	0.226	0.376	0.000952201		C19orf43	0.882991	-0.166224	0.918	0.871	1		SLC25A26	0.221006	-0.101438	0.176	0.126	1
IMPA1	2.11062e-07	-0.161434	0.224	0.355	0.0119848		HNRNPC	0.0197608	-0.166146	0.652	0.639	1		TSKU	0.763861	-0.101417	0.297	0.199	1
SRSF10	2.14915e-08	-0.161398	0.364	0.521	0.00122035		CRNKL1	0.00147838	-0.166118	0.191	0.207	1		NAA60	0.981821	-0.101325	0.326	0.209	1
TFG	6.46642e-09	-0.161372	0.448	0.62	0.000367183		JUN	0.0788481	-0.165661	0.498	0.478	1		RPP25L	0.140927	-0.101031	0.125	0.096	1
HSPA4	3.79052e-08	-0.160973	0.389	0.548	0.00215237		ADARB1	3.75981e-07	-0.165658	0.096	0.141	0.0213493		BEX3	0.734306	-0.101026	0.947	0.918	1
PRPF40A	8.1743e-10	-0.160923	0.339	0.508	4.64161e-05		BRE	0.00129937	-0.165394	0.244	0.264	1		MAPK8	0.301262	-0.101021	0.212	0.152	1
EIF2AK1	1.8692e-07	-0.160916	0.312	0.454	0.0106139		HLA-DMA	0.00143831	-0.165371	0.143	0.182	1		SPHK2	0.0348225	-0.100997	0.111	0.082	1
REEP3	7.98823e-07	-0.16073	0.316	0.434	0.0453596		DPP6	1.91928e-08	-0.165191	0.08	0.133	0.00108982		DGKI	0.0747069	-0.10076	0.118	0.091	1
PSMD8	0.000193003	-0.160723	0.822	0.87	1		CHMP2A	0.085468	-0.16482	0.773	0.796	1		PPP2R2B	0.0598659	-0.10066	0.114	0.094	1
TMEM30A	6.50295e-08	-0.160594	0.486	0.629	0.00369257		TSG101	0.0105972	-0.164818	0.529	0.531	1		FAM134A	0.640879	-0.100655	0.425	0.304	1
AEBP2	1.25951e-06	-0.160584	0.158	0.264	0.0715187		CHAC1	0.000225193	-0.164811	0.169	0.232	1		CAPN2	0.683157	-0.100645	0.5	0.374	1
ERC1	1.73119e-07	-0.160494	0.185	0.304	0.00983024		EIF3G	0.0164734	-0.164736	0.816	0.825	1		PFKFB3	0.217077	-0.100615	0.23	0.169	1
DMD	2.20403e-06	-0.160476	0.107	0.19	0.125152		CENPB	2.16501e-05	-0.164636	0.191	0.244	1		TPT1-AS1	0.161646	-0.100565	0.152	0.096	1
PGM3	2.74058e-06	-0.160334	0.339	0.469	0.155618		ANKRD1	0.00736691	-0.164486	0.191	0.232	1		NRG1	0.39829	-0.100545	0.527	0.405	1
CNPY4	3.47144e-09	-0.160314	0.09	0.193	0.000197119		POR	0.00525922	-0.16419	0.408	0.406	1		YPEL5	0.975722	-0.100527	0.469	0.357	1
BRE	1.86862e-08	-0.160222	0.143	0.264	0.00106106		XYLT1	0.00762672	-0.16412	0.184	0.199	1		FAM219A	0.299997	-0.100473	0.261	0.196	1
SEZ6L2	3.84253e-06	-0.160136	0.82	0.885	0.21819		MAX	0.00866116	-0.164115	0.341	0.318	1		PI4KB	0.514048	-0.100463	0.305	0.217	1
BSG	1.14415e-06	-0.159921	0.9	0.935	0.0649682		SAP30BP	0.00716611	-0.16408	0.422	0.423	1		JADE1	0.223864	-0.100405	0.147	0.11	1
PBX3	5.69421e-07	-0.159889	0.194	0.317	0.0323334		RDX	0.0057294	-0.164006	0.891	0.903	1		TRAPPC6A	0.576851	-0.100361	0.256	0.183	1
AKIRIN1	1.86768e-08	-0.159752	0.409	0.572	0.00106052		PPP2R2A	0.0780205	-0.163948	0.517	0.473	1		AP2B1	0.619961	-0.100312	0.896	0.84	1
FAM120AOS	5.03635e-09	-0.159624	0.151	0.278	0.000285979		DDX24	0.0104765	-0.163687	0.805	0.81	1		FKBP2	0.885783	-0.100236	0.841	0.737	1
P4HA1	4.90007e-09	-0.159595	0.692	0.819	0.000278241		TUBB2A	0.748704	-0.163643	0.749	0.679	1		DAAM1	0.486418	-0.100214	0.478	0.343	1
GABARAPL2	0.0425463	-0.159447	0.865	0.865	1		SRM	0.0904774	-0.163575	0.804	0.842	1		RAD9A	0.0679895	-0.100074	0.108	0.094	1
ZNF37A	3.2973e-08	-0.159402	0.123	0.237	0.00187231		ERVK3-1	8.99394e-05	-0.163518	0.212	0.227	1		KIF3A	0.863847	-0.0999935	0.352	0.242	1
LARP7	9.06555e-09	-0.159365	0.349	0.501	0.000514769		USP3	0.000566857	-0.163516	0.193	0.204	1		TRAP1	0.157517	-0.0999828	0.263	0.195	1
UBXN2A	1.83723e-08	-0.159362	0.261	0.411	0.00104323		ZC3H7A	0.0187405	-0.163497	0.299	0.286	1		PITPNA	0.788031	-0.0999707	0.345	0.242	1
ERP44	6.61866e-07	-0.159322	0.261	0.394	0.0375828		NARS	0.0122602	-0.163477	0.722	0.732	1		PICALM	0.655358	-0.0998674	0.59	0.453	1
SORBS2	0.000482038	-0.159302	0.288	0.379	1		WDR18	0.00286447	-0.163396	0.392	0.418	1		BCLAF1	0.991675	-0.0998287	0.422	0.323	1
PDGFC	1.80086e-08	-0.159234	0.181	0.315	0.00102258		MYT1L	9.89083e-08	-0.162795	0.063	0.105	0.00561631		INPP5F	0.64514	-0.0997903	0.502	0.389	1
AKIRIN2	1.05678e-07	-0.159159	0.153	0.267	0.00600069		PHF20L1	0.0209243	-0.162659	0.471	0.474	1		WBP4	0.195481	-0.0996545	0.485	0.345	1
MED10	4.85868e-09	-0.159111	0.434	0.626	0.00027589		NDUFA9	0.0156356	-0.162474	0.5	0.486	1		CTNND2	0.190388	-0.0996312	0.177	0.133	1
ARPC5L	1.38698e-09	-0.159024	0.428	0.611	7.87572e-05		CREBBP	0.00197019	-0.162404	0.246	0.258	1		MFN2	0.627619	-0.0995949	0.241	0.157	1
SENP5	5.24566e-08	-0.158907	0.224	0.362	0.00297864		GTF3C6	0.180818	-0.162127	0.683	0.66	1		LONRF1	0.0984653	-0.0995526	0.116	0.083	1
TTC37	2.66382e-09	-0.158887	0.295	0.459	0.000151259		E2F4	0.000140877	-0.161826	0.215	0.214	1		RRAS	0.401463	-0.099492	0.712	0.579	1
FBXO17	7.99242e-09	-0.158809	0.144	0.274	0.000453834		POP5	0.00156656	-0.161642	0.422	0.474	1		U2AF1L4	0.0325882	-0.0992817	0.126	0.099	1
DEXI	8.08217e-08	-0.158766	0.177	0.323	0.0045893		RNF121	0.0020504	-0.161395	0.278	0.28	1		RCAN1	0.586385	-0.0992254	0.517	0.432	1
CSNK1G3	2.03693e-07	-0.158644	0.191	0.311	0.0115663		FBXO17	0.00183159	-0.161369	0.249	0.274	1		EML3	0.143582	-0.0992201	0.154	0.114	1
NDUFAB1	1.4447e-06	-0.158621	0.688	0.822	0.0820347		NEK7	0.0939487	-0.161342	0.362	0.333	1		JOSD1	0.620804	-0.0992139	0.273	0.178	1
LSM1	1.61639e-09	-0.158543	0.277	0.449	9.17836e-05		ECHS1	0.0339467	-0.161261	0.787	0.799	1		C5orf24	0.719118	-0.0991501	0.432	0.302	1
PIEZO2	2.27865e-08	-0.158259	0.067	0.148	0.00129389		SMC5	0.00819189	-0.161224	0.254	0.253	1		SNX18	0.452856	-0.0990653	0.188	0.137	1
PHF23	6.54455e-08	-0.15821	0.216	0.349	0.00371619		SNRPA	0.0121196	-0.161213	0.312	0.318	1		IVNS1ABP	0.676763	-0.0990082	0.266	0.182	1
TERF2IP	4.25424e-08	-0.158197	0.442	0.598	0.00241569		TSPAN31	0.00494122	-0.161165	0.266	0.268	1		MAPK6	0.585322	-0.0988351	0.444	0.317	1
MRPS6	1.82482e-06	-0.158172	0.47	0.621	0.103619		UBAP2L	0.0269346	-0.161117	0.408	0.388	1		ERO1A	0.806015	-0.0986628	0.498	0.392	1
CSAD	1.22205e-06	-0.158166	0.118	0.199	0.0693914		PBXIP1	0.00754779	-0.161104	0.379	0.353	1		CSK	0.352806	-0.0985008	0.273	0.199	1
CITED2	6.73971e-07	-0.157939	0.166	0.275	0.0382701		JAKMIP2	0.00415354	-0.160953	0.229	0.246	1		HGSNAT	0.963851	-0.0984184	0.346	0.238	1
LAP3	1.24306e-08	-0.157902	0.224	0.375	0.000705847		RGL2	7.09948e-07	-0.160663	0.123	0.193	0.040313		GPC2	0.0469509	-0.0984039	0.133	0.103	1
ARSA	1.92548e-07	-0.157901	0.158	0.273	0.0109335		TMEM222	0.000510811	-0.160549	0.285	0.291	1		NDUFS7	0.436787	-0.098402	0.672	0.596	1
ZNF24	4.40486e-07	-0.157525	0.197	0.313	0.0250121		SPATA6	0.000247436	-0.160458	0.128	0.17	1		VAV2	0.0413054	-0.0981896	0.145	0.126	1
ALPK2	2.26667e-07	-0.157498	0.102	0.196	0.0128708		HSPA13	0.023471	-0.160435	0.451	0.445	1		ZNF280D	0.161063	-0.0981799	0.109	0.081	1
PHAX	6.24469e-08	-0.157307	0.22	0.363	0.00354592		DMD	0.00106177	-0.160413	0.16	0.19	1		RNF19A	0.473429	-0.0981581	0.416	0.294	1
GNL3L	5.29296e-08	-0.157306	0.152	0.272	0.0030055		BTG1	0.0395516	-0.16039	0.819	0.808	1		POLR2J	0.741444	-0.0978602	0.776	0.655	1
PON2	1.91206e-08	-0.157299	0.425	0.587	0.00108572		SBDSP1	2.42267e-06	-0.160343	0.08	0.12	0.137566		PRKCDBP	0.855385	-0.0978247	0.608	0.49	1
PEPD	1.39455e-08	-0.157247	0.161	0.312	0.000791869		SV2A	0.00471816	-0.16034	0.305	0.301	1		SNHG15	0.259648	-0.0977221	0.21	0.163	1
PRPSAP2	1.07359e-08	-0.157165	0.106	0.211	0.000609619		FAT3	0.00142379	-0.160125	0.15	0.168	1		RAB11B-AS1	0.515865	-0.0977097	0.176	0.122	1
MAGOH	3.75153e-10	-0.157071	0.289	0.475	2.13023e-05		PCID2	0.00101606	-0.159914	0.229	0.211	1		ZFPL1	0.682913	-0.097579	0.336	0.217	1
NDUFS4	8.11412e-10	-0.156879	0.51	0.719	4.60744e-05		MAP3K7CL	0.00179039	-0.159909	0.108	0.155	1		TARBP1	0.0243959	-0.0975101	0.126	0.128	1
BTN2A1	1.52366e-07	-0.156725	0.235	0.365	0.00865183		GAS7	0.000591946	-0.159864	0.108	0.143	1		TUFM	0.990964	-0.0973807	0.689	0.552	1
RTCB	3.34681e-08	-0.15671	0.296	0.462	0.00190042		TLN1	0.0354724	-0.159864	0.693	0.669	1		JUND	0.756899	-0.0973631	0.865	0.782	1
TYW3	2.7328e-09	-0.15649	0.067	0.161	0.000155177		SPAG9	0.0333812	-0.159721	0.498	0.457	1		PLEKHB2	0.764769	-0.0973201	0.375	0.274	1
C14orf119	7.89309e-08	-0.156464	0.418	0.592	0.00448193		KIF2A	0.00496003	-0.159719	0.346	0.354	1		FMR1	0.702735	-0.0973102	0.271	0.188	1
MRPL19	7.00295e-08	-0.156156	0.317	0.472	0.00397649		MIR22HG	0.0126894	-0.159599	0.323	0.304	1		KSR1	0.16112	-0.097237	0.201	0.135	1
PBXIP1	4.45394e-06	-0.156074	0.251	0.353	0.252908		ZNRF1	0.0132348	-0.159548	0.36	0.343	1		CLIP2	0.0882171	-0.0972248	0.133	0.108	1
CCNDBP1	7.98806e-08	-0.156055	0.256	0.408	0.00453586		CHMP2B	0.0103198	-0.159502	0.398	0.399	1		FAM134B	0.220121	-0.0971964	0.154	0.125	1
GCNT1	1.08314e-06	-0.155861	0.121	0.219	0.0615042		DNAJC3	0.0693098	-0.159481	0.575	0.554	1		ZFHX4	0.80212	-0.0971714	0.258	0.187	1
P3H1	1.56781e-07	-0.155502	0.304	0.45	0.00890248		SGTA	0.00427743	-0.159448	0.341	0.355	1		P4HTM	0.105205	-0.0971494	0.273	0.235	1
TMX1	1.08207e-06	-0.155262	0.206	0.327	0.0614431		C1orf54	3.1468e-07	-0.159431	0.055	0.115	0.0178685		C9orf69	0.4807	-0.0969812	0.201	0.135	1
EMC2	2.01181e-08	-0.155185	0.126	0.249	0.00114237		CLK1	0.0359019	-0.159407	0.422	0.35	1		MAP3K2	0.953542	-0.0969354	0.336	0.24	1
ETFA	5.13389e-08	-0.155083	0.34	0.503	0.00291518		TRAK2	0.0145187	-0.159163	0.338	0.332	1		PXN	0.946786	-0.0968451	0.374	0.247	1
NHSL1	4.95928e-08	-0.154976	0.084	0.174	0.00281603		MRPL9	0.00560758	-0.159113	0.334	0.356	1		MRPS12	0.757535	-0.0966947	0.551	0.403	1
RNH1	1.15059e-07	-0.154924	0.578	0.765	0.00653338		GOSR1	0.00951234	-0.159093	0.379	0.363	1		SNHG3	0.0823056	-0.0966772	0.133	0.094	1
ECH1	6.16471e-08	-0.154779	0.277	0.455	0.0035005		CDK5RAP3	6.58558e-05	-0.159047	0.179	0.182	1		TMEM55B	0.013052	-0.0965654	0.126	0.106	1
ASTN2	1.88361e-08	-0.154721	0.067	0.156	0.00106957		NAT9	6.28437e-05	-0.158841	0.177	0.196	1		PDE8A	0.142896	-0.0965573	0.14	0.099	1
MAP4	6.78009e-09	-0.15442	0.624	0.754	0.000384994		MED4	0.0104545	-0.158681	0.41	0.432	1		B3GNT2	0.338486	-0.0965314	0.135	0.098	1
TMBIM4	1.4907e-07	-0.154325	0.297	0.45	0.00846465		TMEM230	0.00262475	-0.158565	0.522	0.563	1		CXXC1	0.0253383	-0.0964821	0.15	0.12	1
SRFBP1	1.93674e-07	-0.154299	0.12	0.22	0.0109974		ERLEC1	0.0663585	-0.158537	0.534	0.502	1		MAN1B1	0.530975	-0.0964239	0.413	0.313	1
CCM2	2.63687e-08	-0.154212	0.242	0.404	0.00149729		SLC17A6	0.00219734	-0.158306	0.183	0.204	1		PPP1R9A	0.197413	-0.0963582	0.14	0.106	1
STAT2	8.35471e-07	-0.154096	0.161	0.235	0.0474405		SGSM3	0.000103765	-0.158069	0.189	0.211	1		NDUFB2	0.652983	-0.096355	0.954	0.943	1
CHCHD7	1.44991e-08	-0.154033	0.184	0.326	0.000823302		CCDC130	0.00103092	-0.158043	0.217	0.219	1		TUBGCP2	0.880156	-0.0963359	0.321	0.208	1
HSD17B12	1.04934e-07	-0.153971	0.351	0.498	0.00595849		PLD5	0.0295841	-0.158015	0.275	0.276	1		SIK3	0.348063	-0.0963121	0.237	0.168	1
HNRNPAB	1.00794e-08	-0.153801	0.541	0.69	0.00057234		TIMM44	0.0407183	-0.157996	0.488	0.47	1		LANCL2	0.0484089	-0.096261	0.101	0.081	1
TM2D2	6.87482e-09	-0.153779	0.308	0.477	0.000390373		ZEB1	0.00437423	-0.157929	0.282	0.307	1		CELF5	0.126646	-0.0962254	0.171	0.119	1
RPAP2	1.88491e-07	-0.153711	0.164	0.282	0.0107031		C1orf35	0.0237993	-0.15786	0.386	0.362	1		MDK	0.139118	-0.0961865	0.776	0.77	1
C14orf166	2.71475e-10	-0.153598	0.702	0.862	1.54152e-05		SNX6	0.0148377	-0.157687	0.592	0.592	1		AC007246.3	0.894663	-0.0961662	0.265	0.189	1
KDM5A	5.5369e-08	-0.153566	0.317	0.464	0.00314402		ZC2HC1A	0.00129352	-0.157655	0.271	0.275	1		NR1H2	0.37088	-0.0961597	0.203	0.147	1
SUPT16H	1.70092e-07	-0.153387	0.375	0.516	0.00965836		MRPS18B	0.00889782	-0.157604	0.377	0.408	1		RNF213	0.821838	-0.0960434	0.355	0.238	1
PSMD5	2.35653e-09	-0.153337	0.049	0.126	0.000133811		MAPK6	0.0281181	-0.157593	0.444	0.429	1		HSPBP1	0.377409	-0.0960327	0.256	0.186	1
ILVBL	1.22255e-07	-0.153257	0.166	0.287	0.00694202		TMBIM4	0.0999134	-0.157583	0.48	0.45	1		MYO1E	0.436011	-0.0959631	0.166	0.11	1
TRIP6	1.29477e-07	-0.153203	0.199	0.339	0.00735208		ATAD3A	0.000255661	-0.157528	0.196	0.202	1		FNDC3B	0.507913	-0.0959094	0.712	0.589	1
EIF2B3	6.72083e-08	-0.153176	0.154	0.278	0.00381629		KIFC2	2.80336e-17	-0.157446	0.01	0.111	1.59183e-12		APBB1	0.291698	-0.0959047	0.321	0.232	1
ATP1A1	6.34444e-08	-0.1531	0.562	0.699	0.00360256		TBL2	0.00240736	-0.157275	0.314	0.33	1		OGFOD3	0.44918	-0.0958683	0.196	0.137	1
UBR1	6.6006e-08	-0.152927	0.096	0.188	0.00374802		C12orf43	0.000396569	-0.157259	0.166	0.196	1		MTX3	0.473889	-0.0958095	0.16	0.106	1
ZEB1	3.43164e-08	-0.152839	0.173	0.307	0.00194859		ILF3	0.0197377	-0.157142	0.526	0.484	1		DLC1	0.886302	-0.0957846	0.374	0.281	1
DHRS1	1.59139e-07	-0.152744	0.131	0.226	0.00903637		POLR3GL	0.00277957	-0.157049	0.242	0.272	1		SRGAP3	0.498791	-0.0956288	0.208	0.146	1
RDH14	1.47746e-07	-0.152565	0.181	0.312	0.00838945		P3H1	0.0399385	-0.156945	0.461	0.45	1		ATPAF2	0.249173	-0.0955861	0.137	0.1	1
URM1	1.70184e-07	-0.152451	0.279	0.465	0.00966357		ATP6V1D	0.0183296	-0.156855	0.633	0.634	1		MRPS5	0.710609	-0.0954735	0.411	0.263	1
ASAH1	3.27047e-07	-0.152389	0.461	0.609	0.0185707		SUPT16H	0.0965078	-0.156846	0.551	0.516	1		RNF126	0.663043	-0.0954079	0.288	0.203	1
SLC52A2	1.14541e-07	-0.15235	0.266	0.425	0.00650399		ARMCX2	0.00310646	-0.156797	0.357	0.376	1		PRAF2	0.89836	-0.0953769	0.483	0.362	1
SIRPA	2.2277e-08	-0.152303	0.137	0.257	0.00126495		DNPH1	0.00721337	-0.156797	0.415	0.463	1		KIF13B	0.153839	-0.0953355	0.108	0.074	1
SH3D19	7.64665e-07	-0.152171	0.156	0.257	0.04342		MPHOSPH10	0.00404904	-0.156794	0.283	0.316	1		IQGAP1	0.961465	-0.0952945	0.797	0.706	1
CORO1B	2.25881e-07	-0.152101	0.255	0.412	0.0128262		PDE4D	0.0246002	-0.156788	0.372	0.372	1		LINC00969	0.736787	-0.0952511	0.246	0.168	1
EIF2AK4	4.60937e-08	-0.151962	0.302	0.444	0.00261734		MLEC	0.0124173	-0.156765	0.8	0.776	1		ZFYVE27	0.0133446	-0.0952466	0.121	0.109	1
KIF1BP	1.08919e-06	-0.151804	0.158	0.257	0.0618477		GPS1	0.000238428	-0.156457	0.372	0.4	1		TMEM246	0.287413	-0.0952413	0.213	0.158	1
SCNM1	3.54525e-06	-0.151795	0.207	0.336	0.20131		CCDC59	0.0178947	-0.156421	0.346	0.344	1		NR2C1	0.0441596	-0.0951706	0.114	0.079	1
FKBP14	1.87996e-07	-0.151781	0.368	0.508	0.010675		YY1AP1	0.000380257	-0.156258	0.195	0.194	1		SCAMP1	0.827102	-0.0951182	0.312	0.219	1
ANP32E	1.93611e-07	-0.151489	0.209	0.336	0.0109938		KIAA0355	0.016388	-0.156125	0.456	0.453	1		NDUFV1	0.706148	-0.0950795	0.568	0.411	1
RNF214	3.44429e-07	-0.151414	0.09	0.173	0.0195577		RBM33	0.000335337	-0.155953	0.246	0.251	1		UNC45A	0.870123	-0.0950763	0.28	0.184	1
RTKN	3.21212e-07	-0.151381	0.178	0.307	0.0182394		AFG3L2	0.0307317	-0.155672	0.328	0.305	1		MAP1S	0.254301	-0.0948831	0.195	0.141	1
ABCD4	1.12114e-07	-0.151191	0.107	0.195	0.00636619		RHBDD3	0.000303182	-0.155573	0.22	0.246	1		SORCS2	0.113095	-0.0948827	0.157	0.109	1
RFC1	4.67949e-09	-0.151076	0.321	0.482	0.000265715		EPB41	0.000583161	-0.155473	0.147	0.156	1		AIG1	0.890702	-0.094846	0.341	0.243	1
ALDH9A1	1.08137e-07	-0.150862	0.191	0.318	0.00614035		MPPE1	7.16226e-06	-0.155075	0.099	0.135	0.406695		LYST	0.457246	-0.0948063	0.159	0.109	1
RABL6	3.6615e-07	-0.150742	0.22	0.345	0.0207911		CHD8	0.012895	-0.154939	0.369	0.349	1		AP1B1	0.922822	-0.0947933	0.334	0.226	1
SPAG9	1.82027e-06	-0.150722	0.326	0.457	0.103361		ZNF37A	0.00677409	-0.154927	0.225	0.237	1		SSNA1	0.803334	-0.094775	0.628	0.479	1
DNTTIP1	1.94086e-07	-0.150695	0.283	0.441	0.0110208		ZNF503	0.0140778	-0.154878	0.36	0.376	1		SLF2	0.214909	-0.0947241	0.166	0.124	1
MARK3	8.62205e-07	-0.150636	0.249	0.362	0.0489586		NACC2	0.146302	-0.154846	0.326	0.294	1		TFAP2A	0.122955	-0.0947047	0.155	0.127	1
SHISA9	1.15304e-06	-0.15053	0.118	0.211	0.065473		RCN2	0.0745155	-0.15471	0.877	0.849	1		TRIM41	0.113198	-0.0946931	0.128	0.092	1
CCDC47	2.1063e-07	-0.150518	0.278	0.415	0.0119602		SLC27A4	2.15256e-16	-0.154704	0.031	0.111	1.22229e-11		RAPGEF1	0.518998	-0.0946544	0.235	0.162	1
IL13RA1	2.26633e-07	-0.150005	0.248	0.378	0.0128689		FUBP1	0.0161787	-0.154562	0.389	0.38	1		STUB1	0.778718	-0.0946515	0.838	0.726	1
MTCH1	1.50287e-07	-0.149985	0.667	0.821	0.00853377		CTSL	0.0448695	-0.1545	0.555	0.528	1		LMO4	0.816625	-0.0945408	0.916	0.872	1
HPF1	8.01971e-08	-0.14991	0.281	0.438	0.00455383		CAMTA2	8.34359e-05	-0.154487	0.177	0.202	1		TTYH3	0.782235	-0.0945164	0.486	0.358	1
CCDC90B	1.88742e-10	-0.149711	0.369	0.572	1.07173e-05		DNAJB12	0.000175469	-0.154461	0.179	0.213	1		UBE2Z	0.260697	-0.0943803	0.558	0.389	1
ALG13	1.09651e-08	-0.149605	0.08	0.162	0.00062263		DEXI	0.0279465	-0.154397	0.316	0.323	1		SPEG	0.62338	-0.0943561	0.312	0.211	1
COQ10B	3.04114e-08	-0.149357	0.271	0.42	0.00172685		EIF3F	0.0387004	-0.154279	0.672	0.673	1		TSPAN5	0.740578	-0.0943304	0.319	0.213	1
ABHD14B	2.65464e-09	-0.149351	0.075	0.181	0.000150739		KIF21A	0.0126257	-0.154247	0.379	0.364	1		HGS	0.450124	-0.0942985	0.452	0.352	1
TAF12	3.34815e-08	-0.149274	0.205	0.363	0.00190118		SH3BGRL	0.00697234	-0.154244	0.642	0.666	1		USP24	0.0751721	-0.0942206	0.143	0.121	1
SYAP1	4.29109e-08	-0.149124	0.385	0.535	0.00243661		NMT1	0.012105	-0.154145	0.86	0.875	1		GPR173	0.15487	-0.0941513	0.15	0.104	1
RAD50	3.52797e-07	-0.148998	0.228	0.356	0.0200329		TWF1	0.0435002	-0.15402	0.295	0.281	1		ABAT	0.0783161	-0.0939357	0.102	0.089	1
SCG2	0.686231	-0.148933	0.648	0.689	1		PIEZO2	0.000547501	-0.153916	0.123	0.148	1		BABAM1	0.776622	-0.0939228	0.437	0.293	1
CKAP5	6.83248e-07	-0.148809	0.244	0.372	0.0387969		CKAP2	0.0111473	-0.153869	0.271	0.266	1		SELENON	0.807848	-0.0938873	0.413	0.294	1
ADAM17	1.98244e-05	-0.148596	0.175	0.268	1		RAB3GAP1	0.00868457	-0.1538	0.309	0.305	1		TRABD	0.182145	-0.0938607	0.22	0.156	1
FAM32A	6.94661e-09	-0.148526	0.502	0.679	0.000394449		BAG1	0.0495728	-0.153771	0.606	0.632	1		SMIM12	0.875675	-0.0938531	0.396	0.281	1
USP39	1.9978e-08	-0.148478	0.098	0.201	0.00113441		ACAA1	0.0136364	-0.153718	0.462	0.449	1		IFI27L1	0.61882	-0.0937919	0.258	0.189	1
DHRS7	2.57574e-08	-0.148465	0.374	0.544	0.00146258		NRBF2	0.0279879	-0.153579	0.353	0.352	1		FBXO44	0.00166972	-0.0935772	0.097	0.12	1
IER2	5.22436e-06	-0.148322	0.315	0.461	0.296655		LAMB1	0.0249205	-0.153579	0.616	0.598	1		PWAR6	0.834905	-0.0934906	0.399	0.242	1
HLA-E	2.55314e-07	-0.148263	0.267	0.408	0.0144975		PACS2	0.00014234	-0.153574	0.21	0.248	1		FNDC10	0.10611	-0.093406	0.201	0.147	1
COL6A1	0.0152991	-0.148258	0.628	0.708	1		CEP350	0.0152041	-0.153461	0.331	0.337	1		HYI	0.563074	-0.0932439	0.21	0.155	1
ETF1	5.45939e-08	-0.148247	0.262	0.406	0.0031		TRAPPC12	0.0018118	-0.15343	0.253	0.261	1		PHRF1	0.297573	-0.0932414	0.172	0.121	1
ZDHHC2	1.21168e-05	-0.147998	0.112	0.189	0.688027		NXF1	0.000173408	-0.153424	0.167	0.169	1		CDKN1C	0.525189	-0.0931987	0.374	0.261	1
UROD	2.16423e-06	-0.147886	0.271	0.405	0.122891		PET117	0.000661107	-0.153234	0.166	0.204	1		LRRN1	0.574272	-0.0931862	0.184	0.129	1
METTL2A	6.51712e-09	-0.14788	0.071	0.163	0.000370061		MEF2A	0.0530716	-0.153113	0.52	0.503	1		STXBP6	0.312851	-0.0929942	0.108	0.083	1
TCF4	1.76597e-06	-0.147829	0.227	0.343	0.100277		SLC39A7	0.0472551	-0.153104	0.573	0.539	1		WDFY3	0.941767	-0.0929716	0.292	0.189	1
RNASEH1	2.82925e-08	-0.147714	0.109	0.218	0.00160653		LINC00493	0.0177003	-0.152919	0.616	0.633	1		STX12	0.997245	-0.0929691	0.283	0.189	1
PRKDC	1.48144e-09	-0.147622	0.545	0.708	8.41205e-05		NPEPL1	1.89252e-07	-0.152874	0.097	0.139	0.0107463		TMEM158	0.512879	-0.0929677	0.135	0.102	1
GIPC1	2.00554e-07	-0.147485	0.387	0.564	0.011388		WWC2	0.0219472	-0.152836	0.292	0.294	1		CLUH	0.0549625	-0.0929113	0.138	0.103	1
EML4	3.62341e-07	-0.14739	0.135	0.237	0.0205748		CHML	0.0011157	-0.152791	0.188	0.217	1		ZDHHC7	0.0940369	-0.0928622	0.16	0.127	1
CCDC88A	5.557e-07	-0.147331	0.184	0.306	0.0315543		P4HA3	0.00670007	-0.152777	0.196	0.216	1		TMSB10	0.00352587	-0.0928135	0.971	0.984	1
PBDC1	3.17104e-08	-0.147325	0.211	0.361	0.00180061		PRKCSH	0.0108414	-0.152756	0.64	0.62	1		UBL4A	0.524583	-0.0927928	0.215	0.152	1
MAGOHB	1.54687e-06	-0.147177	0.191	0.312	0.0878358		BACH1	0.0544879	-0.152751	0.27	0.259	1		FAU	0.133645	-0.0926431	0.983	0.989	1
DDX24	1.71075e-08	-0.14713	0.689	0.81	0.000971413		SLC20A1	0.187778	-0.152498	0.382	0.324	1		PNN	0.767253	-0.0925472	0.486	0.333	1
LAMTOR1	1.70784e-06	-0.146938	0.571	0.749	0.0969761		MGEA5	0.0163644	-0.152492	0.52	0.47	1		NOL4L	0.704443	-0.0925141	0.29	0.205	1
SPATA6	1.07065e-07	-0.146452	0.08	0.17	0.00607944		TMEM30A	0.0723977	-0.152437	0.669	0.629	1		ISOC2	0.628149	-0.0924478	0.601	0.447	1
EBPL	8.20885e-07	-0.146346	0.277	0.424	0.0466123		DPYSL3	0.0015107	-0.152365	0.625	0.643	1		PER1	0.0555995	-0.0923455	0.114	0.092	1
ILKAP	1.36477e-07	-0.146198	0.169	0.295	0.00774956		ROCK1	0.0686654	-0.152294	0.44	0.408	1		ZDHHC9	0.258466	-0.0922729	0.488	0.319	1
SCFD1	2.79684e-07	-0.146196	0.242	0.373	0.0158813		EPHB3	0.0644543	-0.152253	0.363	0.339	1		TPM1	0.0027926	-0.0922704	0.947	0.937	1
PDZD11	1.75994e-08	-0.145931	0.278	0.464	0.000999349		ZNF428	0.0548775	-0.152197	0.734	0.742	1		R3HDM4	0.360285	-0.0921942	0.285	0.203	1
ESF1	3.12926e-07	-0.145844	0.189	0.314	0.0177689		UNC50	0.0421277	-0.152163	0.406	0.372	1		MKL1	0.415682	-0.09213	0.218	0.15	1
CEP63	2.80127e-07	-0.145792	0.127	0.228	0.0159064		ERF	0.0158751	-0.152137	0.379	0.395	1		RHBDF1	0.651104	-0.0919737	0.235	0.143	1
COMMD1	1.4839e-07	-0.145719	0.295	0.49	0.00842604		RPAP2	0.018578	-0.151824	0.278	0.282	1		SH3GLB2	0.0572478	-0.0919067	0.2	0.189	1
HACD3	2.59454e-08	-0.145714	0.557	0.705	0.00147325		CWC22	0.0126456	-0.151812	0.237	0.238	1		EIF2AK1	0.414257	-0.0918922	0.452	0.312	1
EDIL3	8.18887e-05	-0.145492	0.59	0.691	1		DMAP1	0.000803678	-0.151496	0.253	0.276	1		PTPRU	0.144689	-0.0918856	0.171	0.136	1
AKR1A1	8.03494e-09	-0.145471	0.347	0.552	0.000456248		SRP68	0.0191544	-0.151379	0.379	0.382	1		STK38L	0.869065	-0.0918297	0.304	0.209	1
ZMYM5	8.64908e-08	-0.145438	0.129	0.242	0.00491121		DDX1	0.0575037	-0.15128	0.64	0.619	1		PGD	0.327448	-0.0917693	0.343	0.255	1
DCTN4	8.53732e-08	-0.145369	0.371	0.514	0.00484775		CBLB	0.0130795	-0.15118	0.225	0.219	1		PRUNE2	0.564385	-0.0915212	0.265	0.186	1
GTPBP6	1.49827e-08	-0.145312	0.124	0.244	0.000850763		NUDT5	0.0404254	-0.151145	0.544	0.531	1		ARL2BP	0.353972	-0.0914728	0.5	0.357	1
SLC35B1	7.28979e-08	-0.14526	0.316	0.487	0.00413936		TES	0.0662839	-0.151121	0.657	0.647	1		TBC1D17	0.375413	-0.0912175	0.188	0.128	1
PHACTR4	9.60355e-07	-0.14509	0.309	0.447	0.0545318		SRSF10	0.0252035	-0.150963	0.544	0.521	1		GCN1	0.654936	-0.0910438	0.27	0.177	1
KMT2B	1.62252e-07	-0.145075	0.098	0.182	0.00921317		TNFRSF10B	0.059729	-0.150937	0.623	0.582	1		FEM1B	0.959944	-0.0909895	0.254	0.172	1
TMEM109	1.31613e-06	-0.145044	0.139	0.238	0.0747336		NAP1L5	0.000783409	-0.150812	0.208	0.249	1		EPM2AIP1	0.718786	-0.0909809	0.314	0.206	1
ITGB1	4.42578e-10	-0.145005	0.889	0.951	2.51309e-05		ESF1	0.0162045	-0.150785	0.302	0.314	1		SLC35A3	0.482575	-0.0909617	0.172	0.11	1
TSC22D1	1.45949e-06	-0.144993	0.544	0.685	0.0828742		MED27	0.00015376	-0.150742	0.147	0.186	1		TMEM189	0.980622	-0.090923	0.355	0.244	1
ERAL1	1.21797e-07	-0.144927	0.135	0.251	0.00691602		TSPAN17	3.67349e-06	-0.150722	0.143	0.202	0.208592		TM2D2	0.815213	-0.0906926	0.435	0.308	1
ARIH2	2.75209e-06	-0.14491	0.22	0.336	0.156272		ATRN	0.00742255	-0.150525	0.22	0.223	1		ATXN7	0.448643	-0.0906858	0.164	0.12	1
HDAC3	3.86234e-08	-0.144849	0.132	0.253	0.00219315		CYP27A1	1.26375e-05	-0.150468	0.067	0.119	0.717597		ITGA5	0.895295	-0.0905843	0.512	0.384	1
EIF3D	5.50316e-08	-0.144801	0.413	0.581	0.00312486		DNAJC12	2.01295e-07	-0.150085	0.082	0.135	0.0114301		PAPPA	0.154728	-0.0904982	0.805	0.792	1
NXT1	7.0725e-09	-0.144649	0.112	0.251	0.000401598		FAM213A	0.0192742	-0.149974	0.379	0.36	1		DSG2	0.633724	-0.090489	0.541	0.376	1
PPIF	9.80559e-07	-0.14435	0.119	0.218	0.0556791		EHMT2	0.00108303	-0.149923	0.218	0.217	1		ACAP1	0.464545	-0.0904677	0.198	0.138	1
TM4SF1	0.000137995	-0.144276	0.312	0.417	1		GNPTAB	0.0607239	-0.149774	0.365	0.314	1		VEGFB	0.941246	-0.0903566	0.548	0.41	1
SCARB2	1.70141e-07	-0.144216	0.426	0.577	0.00966112		MRPS9	0.00510179	-0.14967	0.234	0.244	1		TRAPPC2L	0.786929	-0.0903414	0.64	0.502	1
CNPY2	7.55661e-08	-0.144197	0.675	0.83	0.00429087		TXNIP	0.00629917	-0.149644	0.319	0.327	1		TMEM80	0.228492	-0.0901798	0.121	0.083	1
YBX3	3.10479e-08	-0.144168	0.655	0.784	0.00176299		SMPD1	0.00880765	-0.149607	0.266	0.254	1		CREBBP	0.849306	-0.0901403	0.246	0.166	1
SLC25A3	6.51479e-07	-0.144105	0.903	0.958	0.036993		SS18	0.0234878	-0.149542	0.319	0.309	1		MAZ	0.808819	-0.0900988	0.58	0.437	1
MIR22HG	7.84355e-07	-0.144034	0.188	0.304	0.044538		FKBP9	0.0342625	-0.149534	0.372	0.356	1		RNASET2	0.537897	-0.0899918	0.242	0.174	1
ZNF711	2.22149e-06	-0.144007	0.111	0.193	0.126143		MIR100HG	0.0046854	-0.149426	0.222	0.245	1		PTDSS1	0.242982	-0.0898112	0.244	0.17	1
P4HTM	6.78432e-07	-0.143848	0.235	0.378	0.0385234		NAA35	0.00172473	-0.149374	0.193	0.207	1		MELTF	0.751912	-0.0897561	0.567	0.476	1
ANKRD49	1.29647e-06	-0.143765	0.165	0.273	0.0736174		CYBA	0.0349799	-0.149365	0.908	0.914	1		H2AFY2	0.35713	-0.0896102	0.174	0.135	1
MAX	1.62564e-07	-0.143691	0.193	0.318	0.00923087		AP1G2	4.7002e-09	-0.149204	0.06	0.136	0.000266892		B4GALT3	0.131117	-0.0895532	0.179	0.12	1
DTYMK	3.04168e-07	-0.143644	0.265	0.442	0.0172716		ABI2	0.0457973	-0.149159	0.457	0.441	1		NACC2	0.562448	-0.0895428	0.326	0.211	1
TGFBI	0.265727	-0.143594	0.613	0.712	1		SAMD11	9.79813e-07	-0.149105	0.034	0.12	0.0556367		RHOB	0.981358	-0.0895286	0.563	0.463	1
ATP6V1D	2.95762e-08	-0.143512	0.471	0.634	0.00167942		SLC1A5	0.0305364	-0.14907	0.543	0.544	1		UBN1	0.993212	-0.0894964	0.261	0.178	1
FHL3	3.33309e-07	-0.143426	0.336	0.51	0.0189263		BORCS7	0.0114208	-0.14904	0.321	0.321	1		ZNF397	0.414476	-0.0894826	0.123	0.079	1
SUMF2	3.77304e-06	-0.143305	0.339	0.473	0.214244		GNG2	0.00818153	-0.149026	0.239	0.231	1		TTTY15	0.891966	-0.0894354	0.266	0.19	1
CTR9	4.6047e-07	-0.143227	0.128	0.233	0.0261469		SOX2	0.00985678	-0.149012	0.121	0.144	1		BMP1	0.796807	-0.0894306	0.756	0.615	1
FBXO22	2.33488e-07	-0.143061	0.238	0.38	0.0132582		MAT2A	0.0403719	-0.148978	0.333	0.298	1		TMEM50B	0.736548	-0.0894107	0.323	0.226	1
PLAT	1.53151e-07	-0.143053	0.086	0.182	0.00869637		SNRNP200	0.0295122	-0.148933	0.461	0.45	1		RCOR3	0.674101	-0.0891716	0.321	0.201	1
CAPN7	3.69712e-07	-0.143052	0.121	0.22	0.0209934		CNOT1	0.0196712	-0.148829	0.353	0.336	1		P4HA3	0.655772	-0.0891387	0.196	0.138	1
FABP5	0.000698977	-0.142939	0.246	0.359	1		TP53I3	0.0522626	-0.148683	0.365	0.36	1		H2AFJ	0.705651	-0.0891373	0.676	0.521	1
FHL1	1.11835e-08	-0.142841	0.285	0.456	0.000635031		RASSF4	0.000106442	-0.148665	0.123	0.17	1		PANK3	0.0147104	-0.0891305	0.181	0.237	1
ZNHIT3	1.45246e-08	-0.14283	0.244	0.431	0.00082475		NBAS	0.0653709	-0.148611	0.375	0.344	1		AHSA2	0.0653878	-0.0891148	0.152	0.126	1
MTMR12	9.08997e-06	-0.142754	0.16	0.25	0.516156		VPS13C	0.029053	-0.148539	0.44	0.4	1		CCDC85B	0.798974	-0.0890758	0.717	0.622	1
ZFP36L1	1.9653e-06	-0.14267	0.726	0.809	0.111596		RNF13	0.028744	-0.148531	0.401	0.399	1		FOXJ2	0.499673	-0.0890615	0.154	0.102	1
NEO1	1.80497e-07	-0.142443	0.119	0.217	0.0102491		WDR13	0.00425652	-0.148476	0.343	0.35	1		RHOD	0.859175	-0.0890232	0.391	0.283	1
COPRS	7.77343e-06	-0.142288	0.516	0.69	0.441399		USP48	0.0470658	-0.148448	0.425	0.409	1		HK1	0.450114	-0.0890162	0.544	0.378	1
SURF1	1.98606e-07	-0.14207	0.27	0.449	0.0112775		TSSC4	0.00217125	-0.148283	0.423	0.472	1		KRT18	0.00107623	-0.0889754	0.548	0.681	1
TAB3	1.87622e-06	-0.141996	0.155	0.26	0.106537		NAA10	0.163334	-0.148125	0.7	0.704	1		ELL2	0.918237	-0.0889532	0.263	0.175	1
SCPEP1	9.0081e-08	-0.141837	0.113	0.221	0.00511507		METTL9	0.00790749	-0.148102	0.541	0.561	1		ARID2	0.632181	-0.0889417	0.174	0.119	1
PYURF	8.58835e-08	-0.141785	0.424	0.586	0.00487672		TUBGCP5	0.000348143	-0.14804	0.126	0.153	1		FLNA	0.932798	-0.0889287	0.901	0.836	1
TP53BP1	2.53296e-06	-0.141717	0.276	0.401	0.143829		RAD23A	0.0573789	-0.148038	0.578	0.568	1		FLOT1	0.608798	-0.0889129	0.403	0.288	1
TXLNA	1.36296e-06	-0.141707	0.27	0.391	0.0773928		CYHR1	0.0143825	-0.147923	0.445	0.44	1		SCAF1	0.980898	-0.0888996	0.294	0.194	1
MDFIC	2.96971e-07	-0.141703	0.155	0.281	0.0168629		TSPAN5	0.0591802	-0.147763	0.319	0.292	1		DIDO1	0.421794	-0.0888926	0.227	0.161	1
EIF3G	2.98017e-07	-0.1417	0.661	0.825	0.0169223		GON4L	0.00373155	-0.147693	0.224	0.249	1		ELP2	0.959526	-0.0888702	0.288	0.185	1
APEX1	6.35946e-09	-0.141555	0.438	0.61	0.000361109		SPIRE1	0.00111284	-0.147683	0.183	0.195	1		SLC7A5	0.742426	-0.0887808	0.608	0.506	1
HDDC2	1.8225e-08	-0.141401	0.406	0.606	0.00103487		HSP90AB1	0.0131596	-0.14767	0.993	0.986	1		RAB2B	0.640691	-0.0887729	0.195	0.124	1
SERPINB6	4.85571e-07	-0.141383	0.442	0.602	0.0275722		SENP5	0.0620096	-0.147515	0.377	0.362	1		CLSTN2	0.339192	-0.0887668	0.244	0.193	1
TCEAL8	9.3851e-09	-0.14138	0.817	0.911	0.000532914		TPR	0.0372703	-0.147502	0.592	0.579	1		BACE1	0.869679	-0.0886592	0.312	0.2	1
RRP1	2.29155e-07	-0.141325	0.111	0.222	0.0130121		THEM4	0.000484585	-0.147469	0.16	0.196	1		ARID3A	0.839073	-0.0886312	0.232	0.172	1
PRPF8	3.16068e-07	-0.141319	0.284	0.43	0.0179473		BCL7B	0.00262209	-0.147451	0.179	0.198	1		ATAD3A	0.191251	-0.0885786	0.196	0.137	1
POR	4.33563e-07	-0.141162	0.263	0.406	0.024619		UROD	0.108828	-0.147362	0.423	0.405	1		SECISBP2L	0.676255	-0.088481	0.3	0.196	1
TRADD	5.45816e-07	-0.140885	0.172	0.303	0.0309931		COPB1	0.0474851	-0.14736	0.753	0.749	1		ACYP1	0.0850239	-0.0884323	0.148	0.106	1
PSMC6	3.86629e-07	-0.140873	0.332	0.476	0.0219539		COX19	0.0151954	-0.147344	0.343	0.35	1		IMPACT	0.370961	-0.0883899	0.137	0.094	1
ZNF326	1.39408e-06	-0.140836	0.237	0.367	0.0791599		ITGA6	0.0316877	-0.147333	0.329	0.333	1		LBR	0.436239	-0.0883784	0.195	0.139	1
GAS7	9.10907e-07	-0.14082	0.066	0.143	0.051724		NMRAL1	0.00864901	-0.147264	0.323	0.353	1		ELOVL1	0.654731	-0.088339	0.451	0.306	1
DNAJB14	6.39814e-07	-0.140817	0.232	0.362	0.0363306		SYAP1	0.0411779	-0.147141	0.544	0.535	1		FRYL	0.825391	-0.0882791	0.297	0.198	1
PET117	4.82909e-08	-0.1407	0.096	0.204	0.0027421		CDIPT	0.00521341	-0.147134	0.488	0.498	1		ING2	0.532477	-0.0882659	0.201	0.152	1
LAMB2	0.000191091	-0.140672	0.496	0.586	1		SLC10A7	0.000571468	-0.147075	0.113	0.131	1		DNPH1	0.652342	-0.0881798	0.415	0.299	1
ARPC1A	5.4916e-09	-0.14067	0.456	0.65	0.00031183		RAB28	0.000687222	-0.147043	0.157	0.168	1		MT1L	0.76752	-0.0881627	0.119	0.081	1
TFDP2	9.81682e-07	-0.140664	0.226	0.347	0.0557429		JPH4	6.7272e-06	-0.146939	0.085	0.109	0.381991		CAB39	0.393558	-0.0881168	0.171	0.123	1
TSPAN4	3.04349e-06	-0.140618	0.438	0.614	0.172818		NUDCD3	0.0272068	-0.146875	0.406	0.374	1		PFDN5	0.650523	-0.0880933	0.98	0.961	1
COPS2	6.08705e-08	-0.140568	0.359	0.519	0.00345641		LCMT1	0.0173029	-0.146872	0.432	0.442	1		CALCOCO1	0.724356	-0.0880847	0.244	0.158	1
MRPS9	2.99149e-07	-0.140545	0.134	0.244	0.0169866		COG4	0.0012199	-0.146755	0.177	0.189	1		TRIM56	0.814618	-0.0880571	0.3	0.213	1
MXD1	1.45144e-07	-0.140544	0.077	0.163	0.00824174		DNTTIP2	0.0638925	-0.146658	0.358	0.334	1		TMEM101	0.660925	-0.0880402	0.217	0.141	1
DMAP1	2.41439e-07	-0.140446	0.154	0.276	0.0137096		TBCC	0.00155499	-0.146608	0.184	0.214	1		TUFT1	0.438845	-0.088007	0.208	0.16	1
AHSA1	2.74277e-07	-0.140173	0.284	0.44	0.0155743		DNMT1	0.129324	-0.146565	0.445	0.408	1		TLK2	0.643027	-0.0879405	0.184	0.123	1
UBE2J2	7.52639e-07	-0.140048	0.243	0.388	0.0427371		NFKBIA	0.0126942	-0.146544	0.179	0.193	1		SDC1	0.14915	-0.0878761	0.217	0.178	1
USP46	2.27377e-06	-0.139883	0.135	0.231	0.129111		DNM1	2.73808e-06	-0.146435	0.101	0.158	0.155476		TGFBI	0.738264	-0.0876437	0.667	0.613	1
SCO1	3.96083e-07	-0.139806	0.151	0.269	0.0224908		SRSF3	0.0551049	-0.146276	0.753	0.742	1		ICE2	0.640661	-0.0875746	0.181	0.12	1
COL3A1	0.00648852	-0.139796	0.385	0.536	1		CDC73	0.0078127	-0.146252	0.271	0.293	1		MIEN1	0.999578	-0.0875516	0.712	0.576	1
ZRANB2	7.45225e-07	-0.139781	0.394	0.536	0.0423161		STX17	0.0033643	-0.146026	0.154	0.171	1		REXO1	0.106656	-0.0875163	0.135	0.095	1
ANG	1.62177e-08	-0.139777	0.043	0.115	0.000920887		GIPC1	0.0456552	-0.145851	0.58	0.564	1		CDR2L	0.427921	-0.0874385	0.16	0.116	1
PHLDB1	2.71205e-05	-0.139756	0.253	0.363	1		RTKN	0.0090664	-0.145838	0.292	0.307	1		NDRG1	0.602395	-0.087362	0.341	0.229	1
EIF2B2	1.37922e-07	-0.139743	0.145	0.277	0.00783161		BPTF	0.0226903	-0.145796	0.602	0.603	1		MYO10	0.511577	-0.0873576	0.413	0.304	1
2023-03-01	1.00056e-07	-0.139659	0.049	0.117	0.0056815		CNPY3	0.0439704	-0.14579	0.415	0.394	1		CFDP1	0.236387	-0.0873553	0.78	0.645	1
SRSF4	9.22497e-08	-0.139656	0.242	0.384	0.00523821		RAD51C	9.91051e-06	-0.145789	0.078	0.133	0.562749		TNPO2	0.793182	-0.0871948	0.338	0.214	1
BMI1	6.36769e-07	-0.139646	0.114	0.209	0.0361576		FABP5	0.18566	-0.145747	0.353	0.359	1		FGFRL1	0.98796	-0.0871242	0.329	0.232	1
CTNNB1	0.0002012	-0.139574	0.639	0.727	1		TCEAL7	0.000186505	-0.14568	0.119	0.169	1		TMEM179B	0.344728	-0.0871145	0.648	0.491	1
ACBD6	2.94781e-08	-0.139541	0.213	0.391	0.00167386		CTTN	0.0163337	-0.145569	0.73	0.69	1		CCDC124	0.555185	-0.087077	0.628	0.487	1
CCT8	6.5371e-08	-0.139346	0.494	0.674	0.00371196		TUBGCP6	7.27646e-13	-0.145505	0.026	0.104	4.13179e-08		TM2D3	0.871958	-0.0870448	0.302	0.214	1
PPP1R3C	1.43226e-07	-0.139335	0.113	0.228	0.00813278		NFE2L2	0.0544061	-0.145501	0.747	0.736	1		DHX15	0.74154	-0.0870093	0.459	0.318	1
MRPL4	1.80947e-07	-0.139318	0.302	0.487	0.0102747		GPR108	0.000515831	-0.145484	0.282	0.312	1		PHLDB1	0.832359	-0.0870079	0.367	0.253	1
SEMA3A	2.33593e-06	-0.139206	0.081	0.153	0.132641		SDCCAG8	0.0171564	-0.14536	0.282	0.288	1		KIAA1109	0.765736	-0.0869238	0.423	0.302	1
PPT1	1.75976e-06	-0.139158	0.183	0.293	0.0999245		CHAMP1	0.00339551	-0.145145	0.212	0.236	1		ETNK2	0.0812214	-0.0868721	0.135	0.106	1
PPA2	1.49245e-07	-0.139091	0.145	0.263	0.00847458		ETF1	0.0493922	-0.145025	0.42	0.406	1		IREB2	0.997555	-0.0868575	0.288	0.195	1
DDX5	4.12006e-09	-0.139063	0.799	0.897	0.00023395		EPB41L4A-AS1	0.0270349	-0.144959	0.316	0.33	1		AGO2	0.7709	-0.0868498	0.345	0.236	1
SLC35A2	6.48073e-08	-0.138976	0.136	0.254	0.00367995		SNRPN	0.182872	-0.14494	0.783	0.76	1		MAP3K7CL	0.355257	-0.0867825	0.108	0.092	1
FAH	1.44139e-07	-0.138949	0.105	0.211	0.00818467		NUB1	0.0303304	-0.144874	0.478	0.481	1		GGA1	0.468166	-0.0867239	0.237	0.176	1
FAM3A	7.31039e-08	-0.138735	0.139	0.267	0.00415106		U2SURP	0.031084	-0.144839	0.476	0.458	1		TMEM106B	0.309173	-0.0867187	0.413	0.273	1
RIT1	4.79705e-06	-0.138718	0.183	0.297	0.272391		AP2B1	0.0130138	-0.14477	0.896	0.906	1		DENR	0.725067	-0.0867088	0.498	0.388	1
HMGN2	2.62411e-06	-0.138605	0.303	0.438	0.149005		HTATIP2	0.00945635	-0.144741	0.29	0.324	1		MAF	0.827778	-0.0866388	0.22	0.157	1
JAGN1	2.0243e-07	-0.138546	0.216	0.376	0.0114946		AC016747.3	0.0030641	-0.14469	0.201	0.229	1		SPRED3	0.03872	-0.0865982	0.109	0.077	1
FKBP10	2.12399e-06	-0.138492	0.483	0.623	0.120607		BRK1	0.208527	-0.144608	0.927	0.914	1		CYB5D2	0.428115	-0.0865927	0.201	0.146	1
PMM1	1.97608e-07	-0.138358	0.221	0.385	0.0112208		NASP	0.0428562	-0.144488	0.442	0.439	1		GATA3	0.122255	-0.086588	0.121	0.1	1
POP5	2.46527e-08	-0.138333	0.276	0.474	0.00139985		TRADD	0.0143288	-0.144475	0.29	0.303	1		POLD2	0.641821	-0.0865578	0.41	0.271	1
ERVK3-1	4.38224e-08	-0.138317	0.116	0.227	0.00248837		GORASP2	0.0890545	-0.144361	0.456	0.421	1		NKAIN4	0.0276606	-0.0864189	0.104	0.128	1
CDC73	6.01876e-08	-0.138202	0.162	0.293	0.00341763		COQ10B	0.0517003	-0.144337	0.435	0.42	1		CPSF7	0.263855	-0.0864161	0.166	0.11	1
SMIM7	3.06101e-07	-0.138195	0.37	0.56	0.0173813		MIB2	0.00770354	-0.144104	0.358	0.338	1		CNPY3	0.612564	-0.08639	0.415	0.261	1
STAM	7.47909e-07	-0.138158	0.114	0.212	0.0424685		2023-09-10	0.0919038	-0.143916	0.36	0.347	1		SGK223	0.771064	-0.0863856	0.249	0.174	1
KHDRBS1	2.46306e-07	-0.138102	0.47	0.621	0.013986		SVIP	0.05005	-0.143854	0.333	0.323	1		MYO9B	0.884505	-0.0863665	0.285	0.18	1
NDUFS2	8.90101e-08	-0.138028	0.39	0.557	0.00505426		KAT5	6.06931e-06	-0.143816	0.09	0.13	0.344634		CH17-340M24.3	0.204979	-0.0863583	0.157	0.12	1
GNL3	6.61603e-08	-0.137975	0.2	0.337	0.00375678		ITPR2	0.026737	-0.143692	0.34	0.359	1		SKAP2	0.574571	-0.0863419	0.196	0.144	1
PPP4R2	1.06294e-07	-0.137954	0.259	0.405	0.00603571		TM7SF2	6.95683e-05	-0.143592	0.109	0.198	1		CD200	0.72707	-0.086293	0.287	0.202	1
MRPL15	7.70976e-08	-0.137923	0.267	0.431	0.00437783		CDC42BPA	0.0802878	-0.143533	0.352	0.315	1		PIGU	0.199212	-0.0861699	0.208	0.143	1
STC2	5.51387e-05	-0.137921	0.327	0.456	1		COLGALT2	0.0135059	-0.143524	0.154	0.167	1		LBH	0.890742	-0.0861584	0.425	0.317	1
THAP7	2.19209e-06	-0.137771	0.13	0.244	0.124474		EIF1B	0.260789	-0.143265	0.753	0.734	1		TRIM37	0.341964	-0.0860983	0.147	0.101	1
KMT2E	4.65353e-07	-0.137702	0.297	0.435	0.0264241		DGKA	2.71238e-05	-0.143219	0.119	0.141	1		IGDCC4	0.433041	-0.0859554	0.13	0.086	1
LINC00888	3.32807e-07	-0.137444	0.085	0.173	0.0188978		RTCB	0.0648671	-0.143218	0.491	0.462	1		EHD1	0.904449	-0.0859424	0.343	0.24	1
CERCAM	1.54301e-06	-0.137339	0.302	0.44	0.0876166		MICU2	0.0249302	-0.143143	0.305	0.28	1		KLHL8	0.309377	-0.085891	0.118	0.085	1
TGFB1I1	2.09494e-06	-0.137187	0.305	0.469	0.118957		CNOT4	0.0184375	-0.14311	0.244	0.244	1		RAB3GAP1	0.964399	-0.0858041	0.309	0.211	1
HSP90AA1	2.83519e-09	-0.137172	0.964	0.984	0.000160991		PHAX	0.0685453	-0.143089	0.382	0.363	1		BACH2	0.641822	-0.0857445	0.355	0.241	1
EBAG9	3.3235e-07	-0.13711	0.104	0.197	0.0188718		SRP72	0.00492625	-0.143079	0.497	0.508	1		TEX10	0.896678	-0.085723	0.259	0.171	1
PRKACA	3.38631e-07	-0.137087	0.316	0.476	0.0192285		ARID5B	0.0757239	-0.142908	0.391	0.385	1		ZNF618	0.258961	-0.0856927	0.108	0.075	1
CGGBP1	5.60406e-06	-0.137071	0.279	0.406	0.318215		EI24	0.039979	-0.142725	0.602	0.584	1		C1orf35	0.565712	-0.0856429	0.386	0.251	1
BTF3L4	7.7673e-08	-0.137057	0.44	0.608	0.0044105		GOLGA4	0.048221	-0.142586	0.66	0.651	1		USMG5	0.652278	-0.0855429	0.959	0.968	1
BRD7	2.54498e-07	-0.137026	0.243	0.381	0.0144512		WDR60	0.00649736	-0.142558	0.203	0.196	1		PEX11B	0.182069	-0.0855266	0.125	0.09	1
SYT8	2.85226e-08	-0.136991	0.039	0.114	0.0016196		RASA1	0.0318032	-0.142545	0.317	0.266	1		DTNA	0.88429	-0.0854758	0.198	0.123	1
ARL13B	2.10655e-07	-0.136971	0.065	0.146	0.0119616		PICK1	2.92253e-05	-0.142475	0.142	0.184	1		ST20	0.239501	-0.0853766	0.179	0.129	1
E2F4	5.02042e-07	-0.136854	0.125	0.214	0.0285074		PKIA	0.0317352	-0.142384	0.244	0.251	1		SELENOW	0.988997	-0.0852534	0.91	0.865	1
PREPL	8.20648e-07	-0.136835	0.468	0.61	0.0465989		SULF1	0.10415	-0.142267	0.162	0.174	1		HDAC1	0.969162	-0.0852234	0.253	0.158	1
STX5	4.89385e-07	-0.136681	0.209	0.358	0.0277887		OSBPL9	0.0395265	-0.142233	0.396	0.365	1		NUPR1	0.640395	-0.0852092	0.713	0.611	1
PHF20L1	1.06321e-06	-0.136303	0.339	0.474	0.060372		STK38L	0.126694	-0.142166	0.304	0.278	1		MEGF8	0.960664	-0.085199	0.309	0.205	1
WHSC1L1	1.44932e-06	-0.136265	0.321	0.452	0.082297		SMARCA1	0.10055	-0.142157	0.517	0.484	1		RNPC3	0.380849	-0.0851618	0.155	0.107	1
MPC2	1.59904e-07	-0.136245	0.565	0.76	0.00907985		NAXD	0.000114436	-0.142044	0.114	0.13	1		MCRIP1	0.980569	-0.085043	0.553	0.425	1
PPP2R3B	4.25253e-08	-0.135999	0.08	0.172	0.00241471		THAP5	0.00405109	-0.141957	0.179	0.192	1		GAA	0.548764	-0.0849467	0.355	0.263	1
GYG2	1.02974e-07	-0.135988	0.051	0.125	0.00584715		KIAA1109	0.126116	-0.14176	0.423	0.382	1		C14orf132	0.441495	-0.0849368	0.239	0.177	1
TIPRL	1.3335e-08	-0.135928	0.344	0.526	0.000757199		IRS1	0.000372911	-0.141447	0.113	0.152	1		ABI1	0.967316	-0.0849182	0.345	0.239	1
KLHL5	6.06949e-07	-0.13591	0.116	0.216	0.0344644		GPR83	8.79082e-07	-0.14139	0.058	0.1	0.0499169		RP3-368A4.6	0.212234	-0.084887	0.176	0.127	1
PSMC5	1.63938e-06	-0.135901	0.53	0.716	0.0930889		2023-03-01	0.000429379	-0.141182	0.097	0.117	1		CMTR1	0.529678	-0.0848837	0.174	0.125	1
CCDC91	5.19543e-07	-0.135865	0.1	0.195	0.0295012		CUTA	0.498207	-0.141146	0.826	0.779	1		CDK19	0.248104	-0.0848771	0.123	0.1	1
EPB41L4A-AS1	1.17796e-06	-0.135754	0.19	0.33	0.0668881		ARFGEF3	0.0187288	-0.141044	0.275	0.272	1		OGDH	0.189162	-0.0848391	0.135	0.096	1
ADAM33	1.52987e-06	-0.135722	0.042	0.101	0.0868706		ZFPL1	0.0101328	-0.14094	0.336	0.341	1		FKBP9	0.720651	-0.0848182	0.372	0.258	1
TUBGCP5	2.27242e-07	-0.135642	0.071	0.153	0.0129035		NR3C1	0.0547592	-0.140933	0.483	0.475	1		ATXN10	0.372956	-0.0847524	0.619	0.473	1
CNOT4	1.35537e-07	-0.135527	0.128	0.244	0.0076962		KRT7	0.184891	-0.140733	0.502	0.469	1		BRI3BP	0.12809	-0.0847219	0.102	0.081	1
CCDC28A	5.51124e-06	-0.135472	0.093	0.169	0.312945		ITGAV	0.0905423	-0.140725	0.732	0.673	1		ACIN1	0.53854	-0.0846915	0.435	0.293	1
NFE2L1	1.50938e-05	-0.135443	0.595	0.693	0.857071		NCBP3	0.0691548	-0.140675	0.345	0.317	1		NDUFB1	0.945262	-0.0846636	0.961	0.927	1
MTHFD1L	4.06112e-06	-0.135406	0.258	0.386	0.230603		TYRO3	4.80267e-06	-0.140649	0.084	0.116	0.27271		KLHL23	0.56659	-0.0846417	0.143	0.096	1
SH3BGR	4.83712e-07	-0.135268	0.087	0.179	0.0274666		RBPJ	0.0262189	-0.140632	0.597	0.594	1		ACADVL	0.178332	-0.0845921	0.621	0.613	1
ABL2	8.10244e-06	-0.135238	0.252	0.365	0.460081		AVPI1	0.000437987	-0.14057	0.166	0.214	1		ANOS1	0.747611	-0.0845688	0.363	0.257	1
NEXN	3.89755e-07	-0.13517	0.291	0.435	0.0221314		BLOC1S5	0.00147921	-0.140505	0.118	0.135	1		PXDC1	0.318142	-0.0845536	0.476	0.347	1
C6orf89	4.53377e-07	-0.134898	0.219	0.349	0.0257441		TBCD	4.89442e-07	-0.140482	0.087	0.137	0.027792		PDLIM1	0.427364	-0.0845453	0.468	0.322	1
DCAKD	1.20849e-06	-0.134842	0.121	0.214	0.068622		TMUB2	0.00140242	-0.140473	0.273	0.273	1		PALM	0.274357	-0.0845371	0.244	0.191	1
TOR3A	1.18569e-06	-0.13478	0.077	0.153	0.067327		GSDMD	2.1777e-05	-0.140459	0.068	0.108	1		IKBKAP	0.0798703	-0.0844857	0.14	0.102	1
PHKG1	1.77264e-06	-0.134709	0.081	0.162	0.100656		NADK2	0.00125307	-0.14033	0.138	0.158	1		STXBP2	0.0639877	-0.0843873	0.13	0.102	1
BCL7C	8.99844e-08	-0.134623	0.298	0.484	0.00510959		SNHG12	0.0015451	-0.140319	0.162	0.138	1		FBXO18	0.886848	-0.0842234	0.294	0.196	1
CRNDE	2.02388e-06	-0.134611	0.379	0.539	0.114922		NUP214	0.0126345	-0.140312	0.195	0.19	1		EXOSC4	0.810323	-0.0841021	0.375	0.286	1
RNF13	4.02522e-06	-0.134522	0.275	0.399	0.228564		UCHL1	0.109905	-0.139986	0.862	0.856	1		PDE4D	0.426642	-0.0839724	0.372	0.262	1
VDAC2	1.16436e-07	-0.134455	0.453	0.636	0.0066116		SMIM7	0.04239	-0.139811	0.546	0.56	1		PCBD1	0.912387	-0.0839456	0.42	0.31	1
ANKRA2	2.17651e-06	-0.134433	0.141	0.243	0.123589		PCGF5	0.00668226	-0.139787	0.188	0.204	1		PBX1	0.612596	-0.08392	0.396	0.289	1
CREB3L2	6.12746e-06	-0.134393	0.444	0.574	0.347936		TRAPPC6A	0.00118251	-0.139774	0.256	0.315	1		FBXL5	0.455586	-0.0839059	0.338	0.208	1
RFLNB	6.68135e-05	-0.134352	0.162	0.254	1		TRIM27	0.0381434	-0.139735	0.329	0.306	1		CACFD1	0.108219	-0.0839021	0.121	0.091	1
USP48	2.44161e-06	-0.134271	0.277	0.409	0.138642		TTC23	6.22607e-06	-0.139653	0.073	0.109	0.353535		SS18	0.935583	-0.0838752	0.319	0.223	1
PTRH2	5.21357e-07	-0.134269	0.241	0.376	0.0296042		FNDC3A	0.0840759	-0.139501	0.416	0.39	1		CD320	0.820936	-0.0838345	0.488	0.36	1
CEP350	1.97322e-06	-0.134258	0.216	0.337	0.112046		LRP10	0.17133	-0.13939	0.691	0.623	1		PGAP2	0.166543	-0.0837903	0.119	0.09	1
MSRB3	8.78621e-08	-0.134055	0.211	0.356	0.00498908		GNL1	0.00403309	-0.139186	0.334	0.365	1		CHST14	0.591941	-0.0837818	0.169	0.125	1
BDP1	9.98968e-06	-0.133943	0.18	0.282	0.567244		WTAP	0.105267	-0.139105	0.471	0.446	1		TBRG4	0.326455	-0.0837732	0.198	0.152	1
CETN3	6.04734e-07	-0.133931	0.3	0.443	0.0343386		SLC25A13	0.0236921	-0.139048	0.336	0.325	1		RNASEH2C	0.563475	-0.0836988	0.601	0.461	1
CERS5	3.92015e-07	-0.133861	0.158	0.26	0.0222598		CLK3	0.00370229	-0.139038	0.191	0.204	1		LAMP1	0.658571	-0.0836059	0.735	0.594	1
RARG	9.04652e-06	-0.133827	0.092	0.173	0.513688		RAB13	0.0721595	-0.138961	0.775	0.779	1		NDUFAF3	0.219616	-0.0835907	0.703	0.555	1
MPDZ	2.33442e-06	-0.133802	0.142	0.243	0.132555		DUSP23	0.037011	-0.138937	0.445	0.472	1		C14orf2	0.929432	-0.0835628	0.942	0.925	1
CLTA	0.000521073	-0.13377	0.886	0.94	1		SLC2A3	2.51624e-05	-0.138916	0.147	0.246	1		MLST8	0.517346	-0.083413	0.218	0.149	1
COPZ1	9.36848e-08	-0.133748	0.395	0.579	0.0053197		MFAP1	0.0680508	-0.138893	0.411	0.403	1		RABGAP1	0.639245	-0.0833028	0.357	0.236	1
FAM204A	1.08978e-06	-0.133619	0.301	0.439	0.0618812		CACNA2D1	0.0166901	-0.138875	0.294	0.26	1		RP11-172H24.4	0.610053	-0.0832884	0.305	0.222	1
KAZN	2.55289e-07	-0.133611	0.063	0.138	0.0144961		CRCP	0.0221918	-0.138674	0.235	0.229	1		MTG2	0.433982	-0.0832645	0.159	0.108	1
TOMM40	1.05562e-07	-0.13338	0.314	0.499	0.00599413		PTRH2	0.01618	-0.138492	0.37	0.376	1		MTMR4	0.472801	-0.083256	0.195	0.139	1
C1orf56	8.01307e-06	-0.133269	0.127	0.225	0.455006		PALLD	0.0241732	-0.138402	0.792	0.784	1		RBBP4	0.15765	-0.0830676	0.717	0.587	1
DKC1	1.0343e-06	-0.133222	0.227	0.354	0.0587308		TMEM179B	0.0695985	-0.138282	0.648	0.628	1		NSD1	0.723209	-0.083032	0.311	0.217	1
NDUFA8	3.67839e-08	-0.13322	0.508	0.696	0.0020887		CBY1	0.00271309	-0.138269	0.229	0.248	1		KPNA1	0.409671	-0.0830236	0.375	0.246	1
IRAK4	1.44406e-07	-0.133204	0.044	0.106	0.00819979		ST8SIA1	0.00135649	-0.138249	0.118	0.128	1		FIS1	0.313664	-0.0830202	0.865	0.754	1
PDHA1	3.66214e-08	-0.133012	0.254	0.417	0.00207947		APLP2	0.0467475	-0.138243	0.947	0.919	1		MMS19	0.601799	-0.0830122	0.227	0.152	1
TAX1BP1	1.89282e-08	-0.132997	0.52	0.672	0.0010748		DCAKD	0.00104308	-0.138177	0.188	0.214	1		CUL3	0.7432	-0.0830115	0.345	0.239	1
GRB2	1.00355e-06	-0.132946	0.288	0.434	0.0569844		CAPN7	0.00527238	-0.138052	0.203	0.22	1		MCM7	0.278131	-0.0830017	0.155	0.107	1
GRIA3	2.68685e-06	-0.132931	0.069	0.147	0.152568		WDR6	0.015559	-0.138038	0.375	0.333	1		CCDC84	0.111546	-0.0829341	0.114	0.083	1
TMEM223	2.58697e-07	-0.13275	0.134	0.254	0.0146896		ELAVL3	0.0087033	-0.138021	0.181	0.177	1		SCRIB	0.0675436	-0.0828911	0.196	0.151	1
SART1	2.42953e-06	-0.132713	0.121	0.214	0.137956		MAGOH	0.0209389	-0.137991	0.459	0.475	1		ECSIT	0.121492	-0.0828651	0.131	0.102	1
JTB	1.87602e-05	-0.132705	0.69	0.82	1		TWISTNB	0.0406458	-0.13793	0.294	0.295	1		CDV3	0.350193	-0.082839	0.642	0.512	1
MAN1B1	5.76062e-07	-0.132675	0.313	0.454	0.0327105		EXOSC10	0.052826	-0.137868	0.244	0.22	1		TMOD2	0.578272	-0.0827298	0.215	0.153	1
SNAPC5	2.09961e-07	-0.13258	0.109	0.224	0.0119222		ZNF777	4.70957e-05	-0.137844	0.097	0.12	1		FZD3	0.835666	-0.0826108	0.23	0.156	1
CPNE3	1.53247e-06	-0.132527	0.36	0.5	0.0870181		GIGYF2	0.0316706	-0.137748	0.358	0.35	1		GDAP1	0.141687	-0.0825612	0.13	0.104	1
LRCH3	2.24674e-05	-0.132452	0.135	0.219	1		RFC1	0.0437306	-0.137612	0.495	0.482	1		MBOAT2	0.595776	-0.0824526	0.404	0.277	1
SMIM20	1.92862e-07	-0.132339	0.202	0.346	0.0109513		SMCR5	7.31257e-06	-0.137446	0.075	0.129	0.41523		NAA35	0.807799	-0.0824458	0.193	0.127	1
TMEM39A	7.70713e-07	-0.132314	0.088	0.167	0.0437634		ZNF821	6.05227e-06	-0.137432	0.077	0.11	0.343666		ACVR1	0.536017	-0.0824436	0.287	0.189	1
WDR48	1.36393e-06	-0.132113	0.144	0.251	0.0774481		IP6K2	0.0121466	-0.13743	0.439	0.415	1		PTEN	0.736475	-0.0824352	0.389	0.281	1
SPG20	3.13165e-06	-0.13206	0.29	0.422	0.177824		SBDS	0.243224	-0.137375	0.546	0.505	1		PTPN14	0.254484	-0.0823602	0.503	0.366	1
EXOSC9	1.89032e-07	-0.131995	0.061	0.137	0.0107338		TMEM98	0.18661	-0.137365	0.548	0.53	1		SAMD1	0.461545	-0.0822618	0.432	0.29	1
AC093673.5	1.44398e-06	-0.131732	0.203	0.35	0.0819937		LYPD1	0.0142268	-0.137283	0.13	0.131	1		ILVBL	0.534379	-0.0822329	0.241	0.166	1
FYN	1.12546e-06	-0.131569	0.292	0.427	0.0639072		LRFN4	0.00935359	-0.137119	0.273	0.257	1		MRPS31	0.512193	-0.0822173	0.309	0.199	1
PSMD6	1.66557e-07	-0.131562	0.298	0.455	0.00945761		TCERG1	0.0521058	-0.137103	0.276	0.246	1		WDFY1	0.911289	-0.0821834	0.266	0.18	1
MYH10	0.000187685	-0.131509	0.37	0.473	1		AKIRIN1	0.160684	-0.136836	0.601	0.572	1		PRKAA2	0.450587	-0.082095	0.154	0.104	1
ZCCHC11	1.51532e-06	-0.131464	0.278	0.407	0.0860442		RAB11B	0.0272049	-0.136807	0.474	0.467	1		GPS1	0.43442	-0.0820069	0.372	0.282	1
LRP6	1.37057e-05	-0.13134	0.165	0.263	0.778253		CDC42BPB	0.0549984	-0.136647	0.422	0.392	1		ZKSCAN8	0.343138	-0.0820041	0.135	0.094	1
KIAA1429	4.48505e-07	-0.131307	0.116	0.222	0.0254675		MXD4	0.0518419	-0.13663	0.746	0.751	1		EDF1	0.478541	-0.0819729	0.968	0.956	1
ZDHHC3	5.16563e-05	-0.131278	0.185	0.275	1		PRKAR2B	0.000996631	-0.136594	0.137	0.178	1		WDR45B	0.290238	-0.0819388	0.618	0.488	1
ACTR8	6.30279e-07	-0.131127	0.099	0.196	0.0357891		MTDH	0.080054	-0.136508	0.821	0.801	1		IARS2	0.543995	-0.0819326	0.425	0.314	1
CCNL2	8.88113e-05	-0.131107	0.319	0.402	1		LARS	0.166093	-0.136465	0.611	0.581	1		PON2	0.37541	-0.0818767	0.582	0.425	1
EXOC1	2.30046e-06	-0.130945	0.215	0.342	0.130627		GABARAPL2	0.559985	-0.136464	0.94	0.865	1		TAB3	0.91152	-0.0817444	0.225	0.155	1
MMP16	5.85003e-05	-0.130653	0.129	0.21	1		RASA2	6.32368e-06	-0.13641	0.07	0.102	0.359077		ZNRF1	0.709088	-0.0817302	0.36	0.241	1
NBN	1.67857e-06	-0.130637	0.121	0.22	0.0953143		SRPK2	0.0738785	-0.136399	0.481	0.464	1		AUP1	0.420855	-0.0817146	0.531	0.347	1
CCDC66	1.48981e-07	-0.130614	0.11	0.219	0.00845957		AMPD2	0.00198427	-0.136372	0.234	0.237	1		RXRB	0.23088	-0.0817033	0.215	0.16	1
ZKSCAN1	1.34213e-05	-0.130541	0.374	0.498	0.762104		HDAC3	0.00923756	-0.136156	0.261	0.253	1		ZNF148	0.308186	-0.0816477	0.449	0.31	1
PHF6	4.50745e-07	-0.130463	0.158	0.275	0.0255947		SETX	0.0415371	-0.13607	0.36	0.339	1		FAM168B	0.893463	-0.0816074	0.381	0.265	1
MAP3K4	1.2786e-06	-0.130319	0.075	0.153	0.0726028		FRA10AC1	0.0146955	-0.136046	0.285	0.28	1		EGFL7	0.351545	-0.0815878	0.42	0.269	1
SNX9	1.2651e-05	-0.130307	0.131	0.218	0.718363		CTB-50L17.10	0.0583329	-0.136045	0.363	0.358	1		DYRK1B	0.152705	-0.0814336	0.126	0.094	1
C9orf142	0.000121056	-0.130283	0.234	0.342	1		CDK2AP1	0.0844751	-0.136044	0.317	0.304	1		DGKZ	0.812809	-0.081397	0.261	0.166	1
SDAD1	1.13229e-07	-0.130246	0.166	0.29	0.0064295		OPTN	0.0335244	-0.13604	0.386	0.386	1		CDIPT	0.724754	-0.0813576	0.488	0.349	1
DNASE2	6.557e-07	-0.130228	0.252	0.399	0.0372326		ERN1	0.00228847	-0.135983	0.118	0.145	1		CLTC	0.364657	-0.0811992	0.805	0.665	1
RFNG	3.25121e-05	-0.130059	0.17	0.26	1		JMJD1C	0.0571607	-0.135925	0.462	0.432	1		PSD3	0.417805	-0.0811472	0.437	0.31	1
PYCR2	2.21352e-06	-0.130058	0.144	0.249	0.12569		UFL1	0.0339647	-0.135848	0.319	0.312	1		SKI	0.773289	-0.0811176	0.275	0.206	1
FKBP3	1.65416e-06	-0.129988	0.465	0.633	0.0939279		WDR48	0.0162885	-0.13569	0.253	0.251	1		RIC1	0.577867	-0.0810929	0.138	0.091	1
HMG20B	1.32065e-07	-0.129754	0.226	0.388	0.00749907		MAF1	0.0283424	-0.13564	0.505	0.52	1		TSR2	0.92846	-0.0810468	0.213	0.141	1
SRPK1	1.60419e-06	-0.129692	0.187	0.299	0.0910906		LONP2	0.0324873	-0.135528	0.314	0.295	1		LEPROTL1	0.258461	-0.0810164	0.497	0.329	1
EIF2B1	3.15461e-06	-0.129687	0.142	0.239	0.179128		MPDU1	0.0209651	-0.135502	0.288	0.289	1		NNAT	3.94913e-07	-0.0809878	0.121	0.265	0.0224243
MRPS14	5.16259e-06	-0.12953	0.205	0.331	0.293147		FBXO7	0.0207978	-0.135468	0.399	0.397	1		NUP160	0.158518	-0.0808677	0.121	0.087	1
TMUB2	1.36022e-06	-0.129453	0.17	0.273	0.0772374		FAM208B	0.0333212	-0.135373	0.278	0.267	1		SLC44A1	0.491713	-0.0807573	0.428	0.3	1
MRPS5	6.28676e-06	-0.129386	0.263	0.382	0.356981		ANKLE2	0.0263214	-0.135342	0.312	0.285	1		RAMP1	0.366428	-0.0807523	0.162	0.147	1
SMARCA5	2.7197e-05	-0.12937	0.438	0.55	1		GRN	0.018496	-0.135338	0.812	0.783	1		CHFR	0.302705	-0.0806656	0.201	0.129	1
GALNT2	6.04422e-05	-0.129226	0.597	0.701	1		RP11-490M8.1	0.000388265	-0.13531	0.154	0.2	1		GATA6	0.820271	-0.0806459	0.229	0.159	1
ING4	1.32088e-05	-0.129069	0.193	0.307	0.750036		PCK2	0.0239752	-0.135259	0.225	0.243	1		CTDSPL	0.696426	-0.080538	0.195	0.132	1
PPID	6.27281e-07	-0.12905	0.177	0.307	0.0356189		G3BP2	0.0721716	-0.135127	0.703	0.682	1		FBXL15	0.304417	-0.0805372	0.271	0.197	1
ATG12	2.45227e-07	-0.129004	0.456	0.612	0.0139247		PPP1R15A	0.0102683	-0.135053	0.305	0.304	1		SCAI	0.167422	-0.0805154	0.135	0.113	1
TMEM183A	5.21694e-06	-0.128984	0.121	0.208	0.296234		NR2F6	0.183853	-0.135044	0.534	0.514	1		P3H4	0.295925	-0.0805149	0.539	0.397	1
TSSC4	2.31476e-08	-0.128969	0.263	0.472	0.00131439		CMB9-22P13.1	0.000478088	-0.134923	0.09	0.127	1		VKORC1L1	0.932205	-0.0805092	0.275	0.182	1
EXOSC8	1.23951e-06	-0.128763	0.133	0.252	0.0703831		CDC123	0.113221	-0.134824	0.522	0.506	1		PFKP	0.810667	-0.0805027	0.444	0.321	1
LYRM2	1.45738e-08	-0.128602	0.264	0.425	0.000827546		NUP85	0.032138	-0.134802	0.239	0.223	1		SP1	0.530339	-0.0804378	0.138	0.092	1
CHMP4C	9.3492e-07	-0.128583	0.062	0.135	0.0530876		TOR3A	0.00607066	-0.134789	0.152	0.153	1		CHAMP1	0.880721	-0.0804175	0.212	0.143	1
WASF2	2.43571e-06	-0.128544	0.325	0.458	0.138307		LRRC75B	0.00168487	-0.134739	0.167	0.198	1		U2AF2	0.526092	-0.0802588	0.372	0.251	1
RRP36	2.46514e-07	-0.128506	0.303	0.484	0.0139978		AGGF1	0.0186085	-0.134696	0.218	0.229	1		SP3	0.833793	-0.0802068	0.189	0.129	1
SLC25A4	1.56018e-05	-0.128308	0.345	0.516	0.885915		CIC	0.0248479	-0.134635	0.261	0.238	1		VDAC3	0.662103	-0.0801708	0.532	0.395	1
REST	3.51263e-07	-0.128302	0.271	0.414	0.0199457		RERE	0.388685	-0.134603	0.606	0.531	1		TANC2	0.298571	-0.0801352	0.42	0.276	1
GPATCH11	2.28917e-05	-0.128296	0.141	0.233	1		SNF8	0.149432	-0.134567	0.778	0.764	1		GALNS	0.310554	-0.0800754	0.152	0.098	1
ADSS	4.49405e-06	-0.128261	0.196	0.304	0.255185		C6orf89	0.0359754	-0.134477	0.357	0.349	1		GNPTAB	0.477326	-0.0800058	0.365	0.226	1
RNF121	1.62144e-06	-0.128194	0.158	0.28	0.0920702		MRPL43	0.0356222	-0.13446	0.597	0.626	1		TOR1B	0.444886	-0.0799911	0.152	0.098	1
SRRM1	1.64647e-05	-0.128193	0.519	0.631	0.934915		LARP1	0.269213	-0.134274	0.601	0.522	1		FOXC1	0.854377	-0.0799866	0.212	0.145	1
ALG11	1.38629e-06	-0.128056	0.089	0.176	0.0787174		SRP54	0.172657	-0.134231	0.49	0.438	1		GAL3ST3	0.623221	-0.0799683	0.113	0.087	1
CELSR2	2.16796e-05	-0.128014	0.201	0.31	1		DHRS4L2	0.000676354	-0.134217	0.181	0.235	1		CAPN6	0.854827	-0.0799292	0.206	0.171	1
CCDC127	3.1839e-07	-0.127991	0.14	0.263	0.0180791		ZNF706	0.217388	-0.134106	0.718	0.676	1		SLC12A5	0.747378	-0.0798782	0.365	0.241	1
COMMD4	1.78166e-08	-0.127987	0.247	0.438	0.00101168		NUMA1	0.0115544	-0.134026	0.268	0.262	1		CERS5	0.392962	-0.0798009	0.249	0.158	1
HNRNPH3	3.59936e-07	-0.127963	0.38	0.536	0.0204383		SRSF4	0.0267616	-0.133975	0.396	0.384	1		IFITM3	0.542227	-0.0797642	0.886	0.815	1
NKIRAS1	2.27652e-06	-0.12789	0.077	0.154	0.129267		ZCCHC11	0.040993	-0.133907	0.433	0.407	1		PTPN23	0.384709	-0.0796651	0.249	0.179	1
HNRNPF	9.69702e-07	-0.12789	0.323	0.47	0.0550626		PARP6	8.06378e-06	-0.133743	0.099	0.141	0.457885		HERC1	0.771304	-0.07962	0.336	0.228	1
NUTF2	2.0464e-07	-0.127881	0.492	0.66	0.0116201		TAF11	0.0328741	-0.133667	0.363	0.364	1		BOP1	0.642163	-0.0796184	0.241	0.16	1
YIPF3	2.10819e-06	-0.127752	0.554	0.699	0.11971		PYGL	0.0139752	-0.133459	0.328	0.339	1		EMC1	0.476645	-0.079613	0.372	0.241	1
MRPL58	1.76595e-07	-0.127596	0.16	0.293	0.0100276		C14orf119	0.0917145	-0.133449	0.594	0.592	1		ANKIB1	0.459809	-0.0795712	0.338	0.218	1
LINC01013	0.000204432	-0.127594	0.059	0.113	1		VPS35	0.0673797	-0.133279	0.672	0.655	1		KLHL28	0.463675	-0.0794217	0.34	0.23	1
TWISTNB	1.04289e-05	-0.127368	0.186	0.295	0.592185		MAN2A2	0.00226225	-0.133238	0.138	0.161	1		ZBTB43	0.991685	-0.0794158	0.205	0.131	1
BACH1	7.18774e-05	-0.127281	0.168	0.259	1		PEMT	0.000532266	-0.133152	0.218	0.246	1		CDS2	0.576076	-0.0794106	0.186	0.129	1
ATIC	1.46952e-07	-0.127165	0.152	0.282	0.00834435		ASTN2	0.00430151	-0.133094	0.13	0.156	1		MAPKAPK5-AS1	0.632585	-0.0793574	0.193	0.133	1
TOMM20	1.57021e-07	-0.127155	0.585	0.726	0.00891614		TMED10	0.0722773	-0.133079	0.862	0.818	1		PKIA	0.785569	-0.079324	0.244	0.172	1
CCDC53	1.34564e-07	-0.127016	0.225	0.391	0.00764096		MOB2	0.00077967	-0.133076	0.241	0.286	1		TADA3	0.338592	-0.0792907	0.461	0.314	1
ST6GALNAC4	2.94842e-05	-0.126956	0.08	0.166	1		MAPKAPK5-AS1	0.00616771	-0.13307	0.193	0.217	1		PRR12	0.0930278	-0.079288	0.109	0.081	1
C1orf43	2.4353e-07	-0.12695	0.44	0.624	0.0138284		YPEL3	0.0295956	-0.133023	0.341	0.35	1		PGAP1	0.54285	-0.0792867	0.224	0.153	1
UBXN4	1.34268e-06	-0.126889	0.58	0.701	0.0762414		NRDC	0.0562883	-0.132995	0.469	0.446	1		CRAMP1	0.143765	-0.0792749	0.106	0.073	1
SLC1A5	1.82782e-06	-0.126696	0.384	0.544	0.103789		PHYH	0.00839409	-0.132976	0.259	0.294	1		EPHA2	0.660196	-0.0791779	0.295	0.218	1
NR2F6	6.04505e-05	-0.126694	0.344	0.514	1		KIF5A	0.00155081	-0.132913	0.205	0.243	1		MRPS26	0.762986	-0.0791252	0.42	0.332	1
RASSF4	7.03527e-05	-0.126671	0.104	0.17	1		MPV17	0.0227981	-0.132803	0.314	0.33	1		NAV2	0.568142	-0.0790706	0.195	0.133	1
NELFE	6.60853e-09	-0.126661	0.453	0.656	0.000375252		PNKD	0.130924	-0.132769	0.674	0.661	1		CD81	0.741937	-0.0790483	0.971	0.945	1
CKAP2	1.94523e-06	-0.126584	0.158	0.266	0.110456		GABBR1	0.00241933	-0.132668	0.203	0.219	1		DEF8	0.845434	-0.078908	0.451	0.326	1
PAIP2	2.18332e-07	-0.126396	0.536	0.686	0.0123975		GRIA3	0.0132887	-0.132634	0.133	0.147	1		PICK1	0.0688793	-0.0788689	0.142	0.117	1
BCAP29	1.38223e-06	-0.126379	0.36	0.496	0.0784871		USP33	0.0772926	-0.132629	0.309	0.277	1		CAPNS1	0.800705	-0.0788398	0.826	0.733	1
DALRD3	8.90063e-05	-0.126294	0.147	0.24	1		CHTOP	0.0243455	-0.132626	0.338	0.316	1		RP11-864N7.2	0.705558	-0.0788259	0.188	0.13	1
ARFGEF3	5.31649e-06	-0.126242	0.169	0.272	0.301886		BRD9	0.0161286	-0.132623	0.37	0.371	1		PEMT	0.410746	-0.0788193	0.218	0.152	1
ACTR10	1.93378e-07	-0.126219	0.403	0.568	0.0109806		PHF1	0.000539207	-0.13256	0.179	0.173	1		RAI14	0.939025	-0.0788014	0.473	0.382	1
CMAS	9.3925e-06	-0.126166	0.167	0.275	0.533334		UVRAG	0.000207171	-0.132538	0.099	0.137	1		NCSTN	0.837285	-0.078756	0.411	0.291	1
TXLNGY	0.000294235	-0.126117	0.143	0.21	1		WDR46	0.0692655	-0.132492	0.362	0.357	1		CLK1	0.77748	-0.0787527	0.422	0.273	1
ZFC3H1	7.41756e-06	-0.126111	0.12	0.2	0.421191		DNASE2	0.0382663	-0.132442	0.387	0.399	1		PWP1	0.200992	-0.0787326	0.532	0.389	1
FGF2	2.55251e-06	-0.12602	0.152	0.262	0.144939		MICALL2	0.0779159	-0.13236	0.244	0.219	1		USP3	0.624193	-0.078653	0.193	0.131	1
ASPSCR1	1.82588e-05	-0.126016	0.182	0.289	1		STRN3	0.0404699	-0.132321	0.3	0.288	1		SLC25A12	0.148932	-0.0784876	0.109	0.083	1
EXOSC10	0.000357853	-0.125944	0.149	0.22	1		UBE2I	0.181856	-0.13221	0.722	0.683	1		CLTB	0.821087	-0.0784751	0.754	0.66	1
CALU	6.87027e-08	-0.125858	0.956	0.978	0.00390115		VPS4B	0.0332745	-0.132167	0.307	0.302	1		GPI	0.948174	-0.0784477	0.546	0.393	1
PARL	1.51403e-06	-0.125848	0.142	0.256	0.0859711		KIF3A	0.0577754	-0.132034	0.352	0.31	1		UBA6	0.778666	-0.078388	0.462	0.342	1
UBAC2	3.82592e-07	-0.125842	0.142	0.263	0.0217247		TTC17	0.0583009	-0.132019	0.406	0.356	1		C16orf45	0.341425	-0.0783662	0.247	0.189	1
NSMCE4A	8.1937e-07	-0.125695	0.075	0.164	0.0465263		OGFRL1	0.0124322	-0.131991	0.195	0.208	1		LONRF2	0.116887	-0.0783549	0.109	0.078	1
ZCRB1	2.06162e-07	-0.125361	0.389	0.55	0.0117065		STIM1	0.00415535	-0.131931	0.198	0.204	1		RNF167	0.83068	-0.0783537	0.362	0.263	1
HIF1A	6.13668e-06	-0.125353	0.628	0.757	0.348459		UBL4A	0.00689849	-0.131918	0.215	0.241	1		BLVRB	0.75517	-0.0783369	0.493	0.377	1
CPNE8	4.03011e-06	-0.125253	0.058	0.123	0.228842		RAB8B	0.0663233	-0.131764	0.365	0.346	1		RP11-783K16.5	0.69543	-0.0782779	0.198	0.136	1
PRICKLE1	7.08628e-06	-0.125107	0.141	0.241	0.40238		CORO1B	0.0687465	-0.131741	0.423	0.412	1		RAPH1	0.636792	-0.0782371	0.358	0.251	1
CTB-50L17.10	2.59523e-05	-0.12507	0.239	0.358	1		UBAC2	0.0104235	-0.131723	0.249	0.263	1		RAD1	0.358832	-0.0782054	0.14	0.096	1
RIPK1	2.82481e-07	-0.125068	0.057	0.132	0.0160401		ZC3H13	0.190834	-0.131628	0.503	0.462	1		PREB	0.483255	-0.0780873	0.189	0.134	1
IDUA	4.27095e-07	-0.124932	0.055	0.106	0.0242517		ADM2	0.0178284	-0.131617	0.181	0.201	1		UBL3	0.526007	-0.0780282	0.36	0.242	1
TIGD5	2.28253e-07	-0.124845	0.057	0.13	0.0129609		REST	0.0882905	-0.131586	0.435	0.414	1		MFSD6	0.257093	-0.0780158	0.108	0.078	1
SLC10A7	7.17792e-06	-0.124835	0.069	0.131	0.407584		GLYR1	0.0946126	-0.131565	0.307	0.258	1		CDH2	0.929893	-0.0779645	0.746	0.663	1
AC007246.3	1.63902e-06	-0.124767	0.189	0.31	0.0930687		GLIS3	0.0279766	-0.131287	0.237	0.254	1		TTLL7	0.571453	-0.0779202	0.363	0.224	1
TMEM214	9.62049e-06	-0.124685	0.209	0.315	0.54628		ASB8	0.0184567	-0.131261	0.21	0.218	1		SLC20A2	0.300524	-0.077836	0.123	0.087	1
CCDC174	5.21049e-06	-0.124584	0.126	0.223	0.295867		ERC1	0.0251913	-0.13125	0.294	0.304	1		FADS1	0.433882	-0.0778308	0.353	0.225	1
TRAM2	0.000161048	-0.12441	0.209	0.301	1		RANGRF	0.00263778	-0.13121	0.22	0.256	1		TMEM261	0.440824	-0.0778303	0.491	0.36	1
EIF2S1	4.33598e-06	-0.124379	0.224	0.351	0.24621		PEAK1	0.031902	-0.131184	0.224	0.227	1		EHD3	0.671128	-0.0776888	0.137	0.096	1
HADH	7.60549e-07	-0.124363	0.074	0.156	0.0431862		TRIM36	0.00127394	-0.131143	0.16	0.196	1		KCTD16	0.408285	-0.0776781	0.101	0.068	1
SELENOS	2.13075e-07	-0.124266	0.657	0.807	0.012099		GLRX2	0.0339318	-0.131074	0.44	0.463	1		NDUFS8	0.533671	-0.0776608	0.809	0.676	1
PSMG3	3.8734e-08	-0.124157	0.119	0.26	0.00219943		URI1	0.085373	-0.131014	0.433	0.412	1		EFHD2	0.669762	-0.077614	0.3	0.202	1
ASL	9.39397e-07	-0.124104	0.104	0.207	0.0533418		PXMP2	0.00998511	-0.130872	0.316	0.358	1		VARS	0.860765	-0.0776134	0.35	0.228	1
GPANK1	9.70091e-06	-0.124072	0.134	0.237	0.550847		HNRNPA2B1	0.102107	-0.130797	0.927	0.891	1		FAM199X	0.945853	-0.0775817	0.268	0.177	1
AKAP13	8.26701e-05	-0.124034	0.199	0.293	1		RP11-398K22.12	0.000285358	-0.130727	0.075	0.106	1		GSTP1	0.284885	-0.0775356	0.985	0.988	1
IL1RAP	0.000406154	-0.124015	0.269	0.364	1		CANX	0.0459179	-0.130623	0.922	0.894	1		RNF44	0.238274	-0.0775147	0.162	0.1	1
TCEAL5	3.50065e-06	-0.123978	0.116	0.223	0.198778		DGCR6L	0.0451307	-0.130559	0.507	0.531	1		AKR1B1	0.333862	-0.0774965	0.551	0.376	1
RTFDC1	3.27895e-07	-0.123911	0.415	0.598	0.0186189		SHISA4	0.0118818	-0.130317	0.302	0.343	1		PTP4A2	0.253671	-0.0774111	0.771	0.651	1
SEC11A	1.76511e-08	-0.123885	0.803	0.914	0.00100228		ADSS	0.108258	-0.130295	0.333	0.304	1		NUP188	0.973606	-0.0773841	0.222	0.143	1
HIST1H4H	1.54592e-06	-0.12384	0.057	0.127	0.0877821		AHSA2	0.000283296	-0.13018	0.152	0.165	1		AGAP1	0.781995	-0.0773696	0.271	0.17	1
AIFM1	1.6626e-05	-0.123652	0.129	0.217	0.944074		C20orf194	0.00173524	-0.130141	0.177	0.186	1		NFE2L3	0.436825	-0.0773535	0.167	0.127	1
PDCD6	1.11341e-07	-0.123474	0.576	0.739	0.00632228		KDM5B	0.0540235	-0.130127	0.567	0.548	1		IGFL2	0.957825	-0.0773005	0.198	0.164	1
TSEN15	3.69518e-07	-0.12341	0.148	0.274	0.0209823		RRP9	0.018868	-0.130063	0.212	0.223	1		LOX	0.200557	-0.0772965	0.845	0.813	1
IER3	0.408774	-0.123407	0.825	0.851	1		ZNF326	0.17727	-0.130037	0.408	0.367	1		ASPHD2	0.238923	-0.0772675	0.113	0.086	1
RAB28	5.1116e-06	-0.123336	0.089	0.168	0.290252		TULP3	0.011859	-0.130009	0.193	0.202	1		LRBA	0.551912	-0.0771606	0.147	0.105	1
ARGLU1	1.396e-05	-0.123331	0.475	0.577	0.792692		STXBP2	8.31847e-05	-0.129897	0.13	0.152	1		SUPT4H1	0.3155	-0.0770627	0.555	0.403	1
CARS	1.76818e-06	-0.123316	0.272	0.413	0.100402		INPP5K	0.0120169	-0.12989	0.193	0.201	1		HSD17B4	0.568826	-0.0770209	0.282	0.178	1
FBXO9	1.90321e-06	-0.123283	0.284	0.428	0.10807		MRPS31	0.0988601	-0.129722	0.309	0.291	1		ATP8A1	0.0503591	-0.0770061	0.123	0.1	1
RBM8A	8.33937e-06	-0.123272	0.538	0.699	0.473535		PLS3	0.240918	-0.12967	0.546	0.516	1		NDFIP2	0.992998	-0.0769322	0.27	0.179	1
MRPL43	8.77714e-08	-0.123233	0.413	0.626	0.00498392		NUCB2	0.0585196	-0.129592	0.787	0.781	1		NCOR2	0.553794	-0.0769153	0.502	0.369	1
NEU1	3.31897e-06	-0.123206	0.194	0.318	0.188461		BICD1	0.0916884	-0.129442	0.386	0.331	1		YY1AP1	0.598871	-0.0769126	0.195	0.119	1
SRSF1	6.15818e-06	-0.123173	0.199	0.318	0.34968		SUPT5H	0.108641	-0.129365	0.495	0.451	1		MTFR1L	0.963765	-0.0768038	0.276	0.182	1
NID2	6.19151e-06	-0.123105	0.072	0.135	0.351572		SLC35F2	0.0182665	-0.129299	0.183	0.197	1		COG4	0.617761	-0.0767799	0.177	0.112	1
PIK3C3	1.63042e-05	-0.123072	0.15	0.237	0.925802		RSPRY1	0.0942587	-0.129297	0.278	0.255	1		ACO2	0.837698	-0.0767594	0.389	0.267	1
WDR70	1.8044e-05	-0.123002	0.198	0.304	1		ING2	0.00455383	-0.129101	0.201	0.231	1		ACVR2A	0.753395	-0.0767393	0.193	0.124	1
PSMC3	3.42872e-07	-0.122994	0.56	0.734	0.0194693		DPM2	0.0207502	-0.129092	0.391	0.39	1		IRS2	0.803893	-0.0767154	0.297	0.205	1
HSPA9	5.29499e-07	-0.122967	0.383	0.537	0.0300666		XPA	0.00359557	-0.128845	0.191	0.217	1		GGA2	0.772864	-0.0767041	0.217	0.14	1
ALDH7A1	7.48058e-06	-0.122868	0.185	0.295	0.42477		AKIRIN2	0.0524205	-0.128728	0.276	0.267	1		TIMM8B	0.378998	-0.0766661	0.834	0.724	1
FJX1	2.74257e-06	-0.122831	0.109	0.205	0.155731		C16orf58	0.0096199	-0.128627	0.184	0.166	1		IER3	0.367997	-0.0766446	0.853	0.825	1
MSH6	1.84129e-05	-0.122636	0.111	0.194	1		BRD7	0.0597548	-0.12861	0.394	0.381	1		B3GALT6	0.936577	-0.0766308	0.278	0.184	1
ZNF708	1.12361e-05	-0.122597	0.063	0.121	0.638017		CHRDL1	0.000730824	-0.1286	0.067	0.112	1		RALGDS	0.732351	-0.0766241	0.314	0.201	1
PTGFR	5.05638e-06	-0.122571	0.051	0.11	0.287116		ZFYVE27	0.000282227	-0.128577	0.121	0.141	1		ZNHIT1	0.641722	-0.0765193	0.969	0.939	1
TMEM126B	3.16874e-06	-0.122474	0.236	0.368	0.179931		LUZP1	0.0820808	-0.128551	0.369	0.345	1		ASAP1	0.505331	-0.0763947	0.302	0.183	1
WDR61	4.25258e-07	-0.122449	0.303	0.461	0.0241474		ZFC3H1	0.0245476	-0.128506	0.234	0.2	1		CTSL	0.354772	-0.0763836	0.555	0.4	1
MTHFD2	3.20863e-05	-0.122408	0.479	0.6	1		IGF2R	0.0981092	-0.128401	0.546	0.504	1		MOB3A	0.325778	-0.0763604	0.155	0.116	1
ZMYM4	3.68801e-05	-0.122298	0.174	0.271	1		JUNB	0.373692	-0.128368	0.539	0.51	1		B4GALT5	0.489608	-0.0763591	0.611	0.448	1
PEX10	2.39136e-06	-0.122195	0.095	0.184	0.135789		EVL	0.000835617	-0.12836	0.311	0.39	1		TNFRSF10B	0.251754	-0.0763193	0.623	0.463	1
EFEMP2	3.62144e-06	-0.122176	0.44	0.606	0.205636		MYO9B	0.0584034	-0.128343	0.285	0.242	1		PPM1F	0.106275	-0.0762764	0.121	0.091	1
FDX1	4.05985e-06	-0.12204	0.2	0.321	0.230531		SRPK1	0.0579783	-0.128241	0.323	0.299	1		C1QTNF1	0.76824	-0.0760356	0.154	0.115	1
BAG5	5.18335e-06	-0.121973	0.208	0.324	0.294326		USP34	0.068795	-0.128239	0.447	0.417	1		NEK6	0.870711	-0.0759894	0.212	0.145	1
BRD9	1.10753e-06	-0.121963	0.233	0.371	0.0628886		ABHD5	0.000583668	-0.128056	0.097	0.125	1		SF1	0.637832	-0.0759236	0.652	0.513	1
PHC2	9.31022e-07	-0.12189	0.339	0.514	0.0528662		HDLBP	0.00796614	-0.12802	0.872	0.884	1		ARPC4	0.726765	-0.0758924	0.606	0.449	1
2023-09-02	2.82955e-07	-0.121874	0.746	0.847	0.016067		DDX42	0.243105	-0.128017	0.394	0.342	1		ALG12	0.409207	-0.0758658	0.13	0.083	1
ARMCX1	5.31195e-07	-0.12186	0.079	0.161	0.0301629		INIP	0.0427981	-0.127989	0.242	0.239	1		HERC4	0.654737	-0.0758633	0.387	0.251	1
LUM	0.0068433	-0.121839	0.159	0.233	1		DICER1	0.0979503	-0.127942	0.546	0.5	1		RABGAP1L	0.633443	-0.0757489	0.206	0.143	1
DNMT1	1.31607e-05	-0.121799	0.281	0.408	0.747306		DXO	0.000246394	-0.127835	0.104	0.138	1		BRWD1	0.882556	-0.075746	0.343	0.236	1
JAKMIP2	1.75877e-05	-0.121795	0.147	0.246	0.998681		MIIP	0.00141688	-0.127779	0.183	0.215	1		EFTUD2	0.828111	-0.0757361	0.323	0.203	1
ACP2	4.41976e-06	-0.121762	0.136	0.237	0.250967		MCTP2	0.0143541	-0.127758	0.251	0.271	1		RBM8A	0.180899	-0.0756965	0.695	0.538	1
ELK3	1.1995e-05	-0.12174	0.281	0.4	0.681111		NR1D2	0.0131273	-0.127732	0.145	0.151	1		PEAK1	0.787682	-0.0756531	0.224	0.147	1
TMEM263	6.6468e-06	-0.121693	0.484	0.615	0.377425		ATP1B1	0.0708457	-0.127729	0.613	0.597	1		GAL	0.285125	-0.0755599	0.321	0.288	1
PRKAG1	3.51123e-06	-0.121556	0.123	0.22	0.199378		PRADC1	0.0146654	-0.127653	0.292	0.344	1		ADD1	0.496175	-0.0754846	0.522	0.37	1
ERH	9.24178e-07	-0.121449	0.777	0.873	0.0524776		KANK1	0.0310486	-0.127582	0.242	0.254	1		PPOX	0.0441238	-0.0754793	0.119	0.102	1
NFIC	2.7467e-05	-0.121425	0.376	0.493	1		UBTF	0.151036	-0.127555	0.403	0.353	1		FAM69B	0.486141	-0.0753625	0.256	0.18	1
AVPI1	1.04436e-07	-0.121401	0.098	0.214	0.0059302		HIP1	0.00719932	-0.127498	0.176	0.185	1		ZNF121	0.859213	-0.0753047	0.217	0.139	1
WDR18	3.17865e-06	-0.12135	0.263	0.418	0.180493		ZNF219	9.56384e-05	-0.127459	0.096	0.12	1		HMGA2	0.806528	-0.0752544	0.143	0.094	1
RSRC1	8.28659e-07	-0.12121	0.232	0.365	0.0470537		ACP1	0.245241	-0.127447	0.734	0.695	1		CAMTA1	0.201992	-0.0752062	0.747	0.595	1
C19orf12	6.3289e-06	-0.12119	0.123	0.216	0.359374		CCDC137	0.0531386	-0.127238	0.27	0.265	1		SLC23A2	0.260217	-0.0751855	0.106	0.075	1
TMX2	3.39382e-05	-0.121003	0.186	0.281	1		PLEKHA3	0.0357684	-0.127136	0.372	0.378	1		DICER1	0.251124	-0.0751839	0.546	0.387	1
POGLUT1	7.19629e-06	-0.120993	0.128	0.225	0.408627		PDGFRL	0.00343476	-0.127117	0.126	0.163	1		CYGB	0.633116	-0.0750969	0.256	0.166	1
MTHFD1	1.26131e-06	-0.120959	0.052	0.111	0.071621		KLHL23	0.0127864	-0.12706	0.143	0.149	1		TNKS1BP1	0.834595	-0.0750184	0.234	0.149	1
ATG3	4.70483e-07	-0.120933	0.179	0.307	0.0267154		C1orf43	0.070738	-0.126988	0.643	0.624	1		GTPBP1	0.255351	-0.0749947	0.118	0.085	1
BTBD3	1.23811e-05	-0.120912	0.086	0.159	0.703037		EMC9	0.00602226	-0.12686	0.329	0.385	1		RNF170	0.964374	-0.0749947	0.241	0.154	1
HSPA13	1.25985e-05	-0.120877	0.312	0.445	0.715381		MAEA	0.0450661	-0.126848	0.331	0.306	1		PNPLA2	0.951991	-0.0749236	0.418	0.312	1
XPA	9.96907e-07	-0.120845	0.119	0.217	0.0566074		HLA-E	0.0829156	-0.126837	0.423	0.408	1		SLC27A5	0.29745	-0.0748944	0.128	0.095	1
BTBD10	1.37508e-05	-0.120799	0.174	0.276	0.780811		CALU	0.000801578	-0.126765	0.968	0.978	1		TRAFD1	0.731502	-0.074878	0.198	0.133	1
HLTF	6.26599e-06	-0.120731	0.195	0.31	0.355802		CCDC107	0.328524	-0.12671	0.664	0.647	1		APH1B	0.514476	-0.074856	0.145	0.102	1
SDSL	4.16613e-07	-0.120729	0.088	0.19	0.0236565		GPATCH2	0.01518	-0.126658	0.183	0.186	1		DYSF	0.800282	-0.074814	0.177	0.113	1
HMGN5	2.11182e-06	-0.120535	0.079	0.161	0.119915		TCTA	0.000751323	-0.126607	0.145	0.185	1		SUMF1	0.930849	-0.0747985	0.225	0.155	1
NEMF	8.08917e-06	-0.12047	0.222	0.343	0.459327		TMEM80	0.00081351	-0.126595	0.121	0.147	1		IVD	0.896008	-0.0747869	0.235	0.155	1
TST	3.84468e-06	-0.120316	0.184	0.304	0.218312		SREK1	0.115811	-0.126582	0.372	0.326	1		MRPL57	0.150107	-0.0747751	0.725	0.582	1
UBTF	2.8674e-05	-0.120286	0.245	0.353	1		TTLL7	0.16582	-0.126557	0.363	0.298	1		SRM	0.988812	-0.0747114	0.804	0.745	1
FAM208B	1.76049e-05	-0.120285	0.167	0.267	0.999657		PHKG2	0.0009962	-0.126489	0.184	0.222	1		MAP3K7	0.817477	-0.0746119	0.27	0.174	1
DNAJB12	2.92271e-07	-0.120151	0.105	0.213	0.016596		CRMP1	0.00653389	-0.126219	0.261	0.299	1		ITCH	0.564322	-0.0745707	0.333	0.231	1
HEIH	1.90354e-07	-0.120078	0.065	0.157	0.0108089		PTMA	0.038525	-0.126153	0.978	0.979	1		SQSTM1	0.367711	-0.0745236	0.768	0.615	1
RSL1D1	2.16057e-06	-0.120052	0.4	0.548	0.122684		CTDSPL	0.0205718	-0.126071	0.195	0.188	1		BET1L	0.583472	-0.0744694	0.307	0.205	1
CENPB	5.34183e-07	-0.119832	0.124	0.244	0.0303325		PNISR	0.0582069	-0.12604	0.556	0.528	1		NCKIPSD	0.288745	-0.0743228	0.128	0.084	1
TRAPPC10	1.60391e-06	-0.119754	0.067	0.141	0.0910746		MUL1	0.00747686	-0.126011	0.206	0.203	1		MT1F	0.683489	-0.0742558	0.387	0.309	1
EIF2B5	1.00943e-06	-0.119752	0.085	0.164	0.0573184		DGKQ	2.75797e-06	-0.125965	0.072	0.112	0.156606		MCM3AP	0.733934	-0.0742259	0.282	0.18	1
PSMB1	4.64354e-06	-0.119687	0.869	0.938	0.263674		ARPC2	0.00295715	-0.125957	0.922	0.943	1		PRKCI	0.539549	-0.0741961	0.331	0.201	1
PMM2	1.9003e-05	-0.119476	0.119	0.207	1		S100A1	0.000132407	-0.125905	0.278	0.415	1		ZNF787	0.699417	-0.0741807	0.2	0.126	1
NDUFAF5	1.84022e-07	-0.119467	0.076	0.17	0.0104493		C5orf15	0.213742	-0.125802	0.526	0.475	1		RGS3	0.484736	-0.0740596	0.323	0.223	1
MRFAP1	2.08166e-06	-0.119453	0.644	0.809	0.118203		KLHL21	0.0191404	-0.125667	0.218	0.218	1		TRAK2	0.543174	-0.0740388	0.338	0.225	1
RAB8B	1.21242e-05	-0.119439	0.232	0.346	0.68845		EGFL7	0.182481	-0.125594	0.42	0.4	1		MIB2	0.67213	-0.073994	0.358	0.246	1
IGF2BP1	1.94932e-05	-0.119423	0.159	0.255	1		L1CAM	3.49227e-05	-0.125582	0.073	0.126	1		NOTCH3	0.408173	-0.0738479	0.21	0.146	1
ACADM	6.59991e-06	-0.119356	0.147	0.253	0.374763		FAM171A2	7.46861e-10	-0.125547	0.051	0.119	4.2409e-05		WFDC3	0.749762	-0.0738006	0.191	0.141	1
MBD2	0.000330528	-0.119264	0.221	0.312	1		CLPTM1	0.00637783	-0.125543	0.451	0.446	1		URGCP	0.132784	-0.073712	0.102	0.078	1
MICU1	4.08669e-05	-0.119255	0.191	0.292	1		MOSPD2	0.00406275	-0.125517	0.123	0.147	1		SF3B2	0.084717	-0.0736768	0.642	0.465	1
MED27	1.93991e-05	-0.119239	0.104	0.186	1		ZCCHC3	0.00852936	-0.125515	0.166	0.193	1		EHMT1	0.731761	-0.0736655	0.254	0.17	1
MED16	2.64266e-06	-0.119189	0.124	0.22	0.150058		LPIN2	0.0174702	-0.125456	0.196	0.199	1		POM121C	0.89911	-0.073634	0.235	0.149	1
DNAJC21	3.33928e-06	-0.119174	0.3	0.436	0.189615		TSR2	0.00654819	-0.12541	0.213	0.232	1		DDX19A	0.718977	-0.0736179	0.225	0.139	1
TXLNG	1.80819e-05	-0.118991	0.071	0.133	1		DDX19A	0.050204	-0.125251	0.225	0.209	1		POLR3GL	0.50806	-0.0735682	0.242	0.148	1
ATP6AP2	5.90194e-07	-0.118974	0.638	0.767	0.033513		CUL7	0.0142139	-0.125176	0.21	0.199	1		BROX	0.798675	-0.073437	0.23	0.151	1
DDX39A	2.09543e-05	-0.11893	0.155	0.267	1		TTC3	0.0282476	-0.125043	0.867	0.87	1		LRSAM1	0.0876972	-0.0734187	0.106	0.084	1
PHF3	1.6639e-06	-0.118911	0.281	0.423	0.0944812		PRPF39	9.95809e-06	-0.124898	0.08	0.106	0.56545		YBEY	0.778985	-0.0733635	0.375	0.264	1
CARHSP1	0.00573287	-0.118852	0.53	0.672	1		USP46	0.0232283	-0.12487	0.229	0.231	1		MAP3K11	0.868908	-0.0733616	0.241	0.151	1
ADD1	2.50563e-06	-0.11873	0.37	0.503	0.142277		EXOSC7	0.0363485	-0.12483	0.375	0.375	1		MRPS25	0.973456	-0.0733283	0.304	0.213	1
B3GAT3	0.000193131	-0.118677	0.346	0.488	1		PDAP1	0.154519	-0.124816	0.787	0.786	1		GIT2	0.769318	-0.0732165	0.246	0.154	1
TSC22D3	9.96755e-06	-0.11861	0.147	0.257	0.565988		DALRD3	0.0324276	-0.124755	0.241	0.24	1		TMEM256	0.252684	-0.0732157	0.683	0.535	1
HECTD2	3.19999e-05	-0.118565	0.133	0.218	1		NUBP2	0.0435377	-0.124614	0.488	0.51	1		MICALL2	0.871422	-0.073208	0.244	0.166	1
CAP2	9.62607e-06	-0.118397	0.211	0.33	0.546597		SMCHD1	0.0725481	-0.124595	0.36	0.336	1		PHACTR4	0.416103	-0.0731123	0.433	0.309	1
WDR25	4.20349e-07	-0.118387	0.116	0.237	0.0238687		DCX	0.12463	-0.124506	0.362	0.324	1		PCNT	0.340761	-0.0730482	0.155	0.095	1
CDC5L	3.8159e-05	-0.118363	0.199	0.302	1		EXTL2	0.114138	-0.124441	0.379	0.36	1		AXL	0.961612	-0.0730411	0.299	0.204	1
VEGFB	0.000286661	-0.118304	0.41	0.571	1		ZMYM5	0.0302185	-0.124417	0.237	0.242	1		YTHDC1	0.481819	-0.0730325	0.447	0.304	1
SIDT2	9.51776e-06	-0.11813	0.162	0.275	0.540447		PRKACB	0.16814	-0.124394	0.387	0.336	1		TYMS	0.763282	-0.0730301	0.206	0.155	1
TMEM57	2.48459e-05	-0.118126	0.246	0.348	1		CCDC124	0.0660223	-0.124312	0.628	0.643	1		PDHA1	0.439568	-0.0730175	0.386	0.254	1
CMB9-22P13.1	1.09547e-05	-0.118074	0.063	0.127	0.622039		RPP38	0.0137881	-0.124192	0.167	0.174	1		PPIH	0.672185	-0.0730116	0.295	0.193	1
METTL6	8.19418e-07	-0.118024	0.076	0.154	0.046529		ANKRD11	0.107804	-0.124085	0.631	0.626	1		CSNK1G1	0.854613	-0.0729584	0.213	0.145	1
MRPL1	3.93564e-06	-0.118021	0.426	0.569	0.223477		PAIP1	0.052247	-0.124074	0.288	0.283	1		RGL1	0.744093	-0.0729566	0.16	0.103	1
SLC35F2	7.44434e-06	-0.117967	0.105	0.197	0.422712		CEP170	0.0508771	-0.12404	0.287	0.273	1		GSTM3	0.661393	-0.0729104	0.577	0.445	1
LMAN1	2.4895e-06	-0.117844	0.723	0.824	0.141361		LRPPRC	0.261367	-0.124011	0.445	0.388	1		UPP1	0.638543	-0.0728918	0.505	0.406	1
EPB41L3	2.84252e-05	-0.117792	0.15	0.245	1		MGAT4B	0.0928179	-0.123976	0.495	0.455	1		CHID1	0.12246	-0.0728646	0.594	0.418	1
TMEM192	1.71924e-05	-0.117652	0.097	0.173	0.976238		HSF2	0.00271753	-0.123936	0.121	0.123	1		CALR	0.800525	-0.0728497	0.957	0.951	1
NUPL2	8.15359e-07	-0.117575	0.078	0.158	0.0462985		ANKRD36BP1	0.000217949	-0.123891	0.102	0.153	1		SCAMP3	0.948979	-0.0728404	0.43	0.284	1
PIGF	1.23503e-05	-0.117435	0.124	0.215	0.701287		TMEM106B	0.321797	-0.123855	0.413	0.359	1		AKT1	0.67285	-0.0728229	0.483	0.327	1
TP53I3	2.35464e-05	-0.1171	0.224	0.36	1		CBX6	0.0496492	-0.123841	0.488	0.475	1		INPP5A	0.194969	-0.072811	0.113	0.091	1
TBCC	1.22926e-05	-0.117055	0.118	0.214	0.69801		PHKG1	0.00919955	-0.123815	0.154	0.162	1		ATP5D	0.755428	-0.0728049	0.927	0.882	1
NUDT9	1.18018e-06	-0.11703	0.154	0.272	0.0670141		CXXC1	0.000634839	-0.123657	0.15	0.157	1		LIPA	0.867764	-0.072763	0.225	0.14	1
NAPRT	3.4645e-06	-0.117012	0.067	0.141	0.196725		KIAA0141	0.00396367	-0.123577	0.181	0.182	1		RAB2A	0.227791	-0.0727444	0.826	0.727	1
SS18L2	2.0324e-05	-0.116999	0.209	0.33	1		KIFAP3	0.0855016	-0.123465	0.519	0.502	1		NT5DC2	0.732863	-0.0726735	0.575	0.459	1
ARG2	0.000512751	-0.116999	0.135	0.22	1		FAM229B	0.124275	-0.123291	0.543	0.565	1		OTUD6B-AS1	0.449551	-0.072599	0.473	0.345	1
DNAJA2	3.37833e-06	-0.11697	0.353	0.499	0.191832		RAPGEF1	0.0087464	-0.123232	0.235	0.248	1		CHML	0.877251	-0.0724233	0.188	0.128	1
SLTM	0.00012603	-0.116955	0.329	0.439	1		NGLY1	0.062122	-0.123232	0.265	0.252	1		DBNDD1	0.466124	-0.0723426	0.336	0.272	1
RNASEH2B	2.06035e-05	-0.116882	0.12	0.208	1		NREP	0.00203572	-0.123172	0.676	0.723	1		APPL2	0.86581	-0.0723405	0.186	0.118	1
CDC42BPA	2.14386e-05	-0.116866	0.204	0.315	1		SYNGR2	0.0408577	-0.123127	0.358	0.335	1		NDUFAF8	0.610845	-0.0723394	0.834	0.747	1
SOX12	4.80081e-05	-0.116713	0.147	0.246	1		DUSP8	0.0060457	-0.123101	0.189	0.192	1		WRB	0.593409	-0.0723259	0.457	0.298	1
KRIT1	2.38798e-05	-0.116575	0.115	0.197	1		NXT1	0.0052099	-0.123087	0.206	0.251	1		CIZ1	0.873232	-0.0723255	0.254	0.178	1
CFAP36	2.89702e-05	-0.116489	0.264	0.389	1		JADE1	0.0104063	-0.122945	0.147	0.15	1		CMTM4	0.382758	-0.0722779	0.128	0.088	1
FAM171B	0.000190639	-0.116428	0.176	0.264	1		CLCN7	0.00464114	-0.12294	0.227	0.227	1		ATAD3B	0.0301103	-0.0722487	0.113	0.108	1
CLDN1	0.000276967	-0.116383	0.309	0.397	1		RPGRIP1L	0.0210409	-0.122842	0.203	0.194	1		POFUT2	0.866912	-0.0722363	0.266	0.178	1
C5orf51	7.57682e-06	-0.116351	0.092	0.176	0.430235		KCNMA1	0.0039893	-0.122812	0.152	0.164	1		TRAPPC3	0.0769253	-0.0721921	0.657	0.483	1
TPP2	5.13577e-06	-0.116261	0.079	0.157	0.291625		WHSC1	0.00895028	-0.122774	0.195	0.19	1		LTBP4	0.612949	-0.0721523	0.283	0.218	1
RNF145	2.05433e-05	-0.116249	0.551	0.664	1		ATRX	0.336159	-0.122747	0.727	0.693	1		CARM1	0.930282	-0.0721257	0.314	0.214	1
AAED1	1.46466e-05	-0.116119	0.078	0.152	0.83168		IL1RAP	0.211947	-0.122582	0.398	0.364	1		HERC2	0.678042	-0.0720548	0.225	0.155	1
LINC00473	0.000221306	-0.116089	0.099	0.164	1		CTD-2336O2.1	0.0275609	-0.122512	0.273	0.279	1		ATP9B	0.525737	-0.0720332	0.108	0.071	1
PRKAR2B	3.94209e-05	-0.116047	0.105	0.178	1		AAK1	0.127405	-0.122468	0.722	0.675	1		CAMK2G	0.103677	-0.0720231	0.121	0.108	1
TMEM165	2.55408e-06	-0.11598	0.453	0.599	0.145028		MAGEF1	0.0361392	-0.1223	0.401	0.408	1		AP5Z1	0.15177	-0.0720158	0.135	0.103	1
PPP1R10	0.000149107	-0.115859	0.229	0.327	1		ELK3	0.238796	-0.122212	0.435	0.4	1		NR2F2	0.678097	-0.0720154	0.218	0.167	1
HADHB	1.02615e-06	-0.115854	0.248	0.399	0.0582677		SLC35A2	0.0154186	-0.122207	0.242	0.254	1		GFPT2	0.774107	-0.0719994	0.203	0.156	1
POLD3	1.55024e-05	-0.115803	0.072	0.137	0.880271		POLR3A	0.00215531	-0.122158	0.164	0.163	1		SHISA9	0.919463	-0.0719622	0.169	0.118	1
COPB1	3.27308e-07	-0.115703	0.617	0.749	0.0185855		SRSF11	0.189874	-0.122158	0.742	0.674	1		SERINC5	0.575497	-0.0719006	0.224	0.137	1
SLC38A2	0.000165161	-0.11569	0.578	0.683	1		ARL1	0.156743	-0.122099	0.679	0.659	1		TMSB15A	0.200608	-0.0718953	0.137	0.116	1
MRPL50	9.0006e-06	-0.115679	0.168	0.281	0.511081		C1orf123	0.0117739	-0.12209	0.304	0.336	1		CD276	0.4304	-0.0717962	0.5	0.343	1
RAD51C	3.74515e-07	-0.115561	0.054	0.133	0.0212661		MSRA	0.0142165	-0.122069	0.167	0.191	1		ANKS1A	0.416077	-0.0717906	0.142	0.079	1
P3H4	3.7951e-06	-0.115377	0.397	0.539	0.215497		BOD1	0.0472089	-0.122059	0.352	0.36	1		DHCR7	0.32213	-0.0717651	0.222	0.165	1
STARD13	1.31594e-06	-0.115352	0.041	0.1	0.0747233		SUMF2	0.0871388	-0.122049	0.507	0.473	1		NFATC2IP	0.857967	-0.0717136	0.232	0.141	1
DSEL	0.000247091	-0.115349	0.218	0.321	1		ARID4B	0.0644612	-0.121978	0.423	0.414	1		WWP2	0.174086	-0.0717053	0.128	0.11	1
C11orf68	6.65724e-06	-0.11525	0.189	0.318	0.378018		POLD3	0.0116762	-0.121971	0.13	0.137	1		MOSPD1	0.932138	-0.0716978	0.198	0.132	1
NT5C	0.000538918	-0.115169	0.304	0.444	1		RNF126	0.0188472	-0.121961	0.288	0.304	1		TP53I13	0.247032	-0.071654	0.427	0.271	1
EVA1B	0.000341461	-0.115137	0.254	0.407	1		HNRNPUL1	0.162918	-0.121906	0.48	0.445	1		C1orf123	0.844028	-0.0716518	0.304	0.202	1
NAXD	4.53914e-06	-0.115123	0.063	0.13	0.257746		CCT2	0.268517	-0.121868	0.744	0.702	1		SELENOI	0.894727	-0.0716212	0.256	0.166	1
EXOSC7	8.10738e-06	-0.115115	0.234	0.375	0.460361		TTTY14	0.000278592	-0.121689	0.114	0.167	1		SETD1A	0.229815	-0.0715627	0.116	0.077	1
NOP14	4.40318e-06	-0.114998	0.087	0.167	0.250026		HERC1	0.0393927	-0.121664	0.336	0.3	1		CASD1	0.495183	-0.0715557	0.184	0.132	1
NMT2	3.23905e-06	-0.114991	0.351	0.498	0.183923		SCCPDH	0.0576019	-0.121658	0.398	0.388	1		USP7	0.798587	-0.0715164	0.375	0.257	1
TCEAL9	3.16615e-06	-0.114902	0.916	0.958	0.179784		NOVA1	0.00561412	-0.121646	0.28	0.303	1		EGFR	0.773939	-0.0715154	0.244	0.161	1
GSPT2	6.19304e-07	-0.114884	0.084	0.176	0.0351659		JTB	0.114766	-0.121617	0.819	0.82	1		LRPPRC	0.241218	-0.071438	0.445	0.294	1
PEX2	1.61731e-06	-0.114806	0.14	0.257	0.0918359		MZF1	8.53803e-07	-0.121541	0.061	0.111	0.0484815		TNKS2	0.497815	-0.0714131	0.375	0.256	1
SRP72	4.14865e-07	-0.114747	0.355	0.508	0.0235573		FAM134A	0.0646727	-0.12147	0.425	0.39	1		MLXIP	0.305915	-0.0713605	0.536	0.382	1
SIAH1	3.70688e-05	-0.114728	0.102	0.176	1		KLHL7	0.0506076	-0.12146	0.23	0.216	1		VKORC1	0.608605	-0.0713346	0.918	0.868	1
CASP8AP2	8.99512e-06	-0.11466	0.072	0.141	0.51077		CALM3	0.1054	-0.121308	0.782	0.769	1		SSBP3	0.969684	-0.0712752	0.259	0.17	1
MYO1C	2.07557e-05	-0.114635	0.413	0.548	1		PHB2	0.445268	-0.121266	0.747	0.733	1		GDF6	0.979	-0.0711942	0.234	0.174	1
FBLN5	1.20737e-05	-0.114635	0.349	0.486	0.68558		APH1A	0.132323	-0.121248	0.41	0.378	1		CBFA2T2	0.564421	-0.071181	0.164	0.11	1
CDH11	0.00053165	-0.114574	0.255	0.356	1		EMC3	0.117309	-0.121216	0.478	0.465	1		BHLHE41	0.975388	-0.0711201	0.217	0.163	1
ITM2C	0.000437131	-0.114442	0.74	0.834	1		AUP1	0.272128	-0.121171	0.531	0.444	1		NDUFV3	0.837629	-0.07104	0.672	0.546	1
LPIN2	8.45409e-06	-0.114432	0.11	0.199	0.480048		APPL1	0.15396	-0.121146	0.423	0.4	1		CAMLG	0.199326	-0.0710246	0.599	0.455	1
CDV3	9.74378e-08	-0.114303	0.512	0.668	0.00553281		PLXDC2	0.0343395	-0.121005	0.299	0.315	1		CDK5RAP3	0.333581	-0.0709989	0.179	0.115	1
UQCRFS1	1.7504e-06	-0.114277	0.415	0.594	0.0993931		NDUFAF3	0.289909	-0.120846	0.703	0.717	1		PEX19	0.961703	-0.0709981	0.205	0.137	1
TIPARP	3.42274e-05	-0.114269	0.089	0.164	1		LRRN1	0.0159247	-0.120781	0.184	0.19	1		FAM49A	0.807713	-0.0709811	0.138	0.1	1
DNAJB11	2.17247e-06	-0.114157	0.333	0.476	0.123359		IPP	0.00465237	-0.120715	0.119	0.141	1		PRKY	0.509468	-0.0709742	0.174	0.125	1
C1QBP	8.52629e-07	-0.114083	0.644	0.806	0.0484148		ITGB1	0.000124923	-0.120706	0.93	0.951	1		NUDT18	0.427824	-0.0708883	0.101	0.067	1
SAT2	0.000128386	-0.114004	0.394	0.55	1		ZNF708	0.0120944	-0.120705	0.114	0.121	1		TECPR1	0.484464	-0.0708872	0.159	0.106	1
ATG10	1.94519e-06	-0.113997	0.067	0.144	0.110454		YTHDC1	0.14498	-0.120685	0.447	0.394	1		RAB3C	0.135266	-0.0708342	0.106	0.077	1
TSR3	8.59912e-07	-0.11388	0.335	0.513	0.0488284		EIF2B5	0.00117746	-0.120675	0.15	0.164	1		DUSP23	0.35966	-0.0708131	0.445	0.321	1
NAT10	1.18144e-07	-0.113782	0.046	0.112	0.00670857		ZDHHC24	0.0100988	-0.1206	0.297	0.321	1		PAPD7	0.23252	-0.0707919	0.14	0.102	1
MRPS22	1.16538e-05	-0.113781	0.127	0.225	0.661736		NUP88	0.023222	-0.120567	0.174	0.184	1		NDUFA1	0.919111	-0.0707157	0.925	0.872	1
G0S2	0.0184701	-0.113748	0.089	0.135	1		ITM2B	0.000548705	-0.120544	0.993	0.996	1		ATP9A	0.345949	-0.0706828	0.355	0.269	1
MRPL3	1.50199e-05	-0.113726	0.284	0.414	0.852877		RP11-115D19.1	0.00540651	-0.120504	0.087	0.106	1		SSC5D	0.885396	-0.0706684	0.195	0.131	1
C19orf48	4.91908e-06	-0.113653	0.131	0.246	0.27932		RNF115	0.130209	-0.120457	0.35	0.332	1		PPP2R2D	0.72571	-0.0706558	0.237	0.16	1
USP47	1.8946e-05	-0.113651	0.3	0.418	1		BTBD3	0.00962292	-0.120368	0.142	0.159	1		BCL3	0.534033	-0.0706076	0.299	0.207	1
CD63	0.00112949	-0.113646	0.993	0.99	1		CHM	0.029611	-0.120344	0.237	0.243	1		CGNL1	0.496017	-0.0705875	0.108	0.078	1
SMCO4	2.98577e-05	-0.113641	0.127	0.223	1		BBC3	0.047947	-0.120329	0.247	0.243	1		BRF1	0.114869	-0.0705751	0.113	0.092	1
GTPBP4	5.19482e-05	-0.113636	0.278	0.396	1		ALPK2	0.0092614	-0.120277	0.16	0.196	1		AGRN	0.642906	-0.0705725	0.486	0.333	1
SELENOH	1.23815e-05	-0.113614	0.457	0.624	0.703058		GGCT	0.0513541	-0.120118	0.413	0.42	1		GSK3B	0.522046	-0.0705703	0.386	0.265	1
C12orf43	1.53879e-05	-0.113603	0.112	0.196	0.873769		GAR1	0.12502	-0.12011	0.3	0.283	1		TM9SF2	0.477997	-0.0705648	0.625	0.465	1
B4GALT4	1.08375e-05	-0.113537	0.13	0.231	0.615384		TMEM63B	0.0236831	-0.120098	0.263	0.225	1		SYNGR1	0.596371	-0.0705591	0.288	0.205	1
SCP2	1.14797e-05	-0.113534	0.438	0.58	0.651851		TST	0.0816901	-0.120094	0.309	0.304	1		EVI5L	0.121534	-0.0705588	0.104	0.082	1
ABT1	1.71655e-05	-0.113482	0.131	0.225	0.974709		TNFRSF1A	0.135444	-0.120049	0.58	0.562	1		MAP1A	0.602472	-0.0705529	0.425	0.295	1
PDZRN3	0.000110993	-0.113417	0.284	0.399	1		ARID2	0.0184302	-0.119882	0.174	0.176	1		NCDN	0.32007	-0.0704344	0.164	0.109	1
CLIC1	0.0115452	-0.113311	0.892	0.942	1		VLDLR	0.471812	-0.119826	0.503	0.449	1		FBXW4	0.568726	-0.070338	0.181	0.123	1
PDIA4	3.90653e-05	-0.113256	0.668	0.768	1		TP53TG1	0.000955809	-0.119802	0.128	0.175	1		LMNB2	0.522067	-0.0703272	0.157	0.111	1
RNF5	3.02425e-05	-0.113196	0.161	0.266	1		SYT13	4.17686e-07	-0.119772	0.044	0.103	0.0237175		RSBN1	0.85489	-0.0702379	0.147	0.094	1
PROSC	1.33102e-05	-0.113086	0.109	0.196	0.755792		SPIDR	0.00136962	-0.119762	0.121	0.126	1		NRDE2	0.815551	-0.0702119	0.159	0.109	1
ANP32A	3.20525e-05	-0.112942	0.485	0.613	1		SLC12A9	9.5253e-06	-0.119482	0.094	0.138	0.540875		SLC25A1	0.543754	-0.0701712	0.654	0.516	1
SDR39U1	3.16969e-05	-0.112894	0.18	0.296	1		PRKAB2	0.0402576	-0.119338	0.203	0.196	1		MRPS2	0.599605	-0.0701645	0.326	0.211	1
VBP1	1.54915e-05	-0.112849	0.31	0.455	0.879654		WDR83OS	0.903303	-0.119333	0.879	0.818	1		FASTK	0.535024	-0.0701421	0.435	0.287	1
CRCP	2.63972e-05	-0.112691	0.137	0.229	1		PSMD3	0.0207065	-0.119332	0.474	0.462	1		MPP2	0.22778	-0.0700843	0.106	0.069	1
SEL1L	2.60117e-06	-0.112661	0.323	0.468	0.147702		CDS2	0.00986665	-0.119251	0.186	0.2	1		RAB3B	0.866502	-0.0700188	0.334	0.218	1
EHD4	1.06088e-06	-0.112659	0.067	0.144	0.0602402		LEO1	0.0308311	-0.119047	0.241	0.249	1		CCND3	0.928972	-0.0700151	0.334	0.238	1
SFSWAP	3.48224e-05	-0.112643	0.148	0.233	1		DNAJB9	0.0424654	-0.119012	0.471	0.467	1		YTHDF3	0.517948	-0.070004	0.394	0.248	1
KLHL7	5.46153e-05	-0.112628	0.131	0.216	1		USP39	0.0060873	-0.118986	0.181	0.201	1		KLC1	0.747808	-0.0699446	0.599	0.471	1
APH1A	1.10722e-05	-0.112628	0.25	0.378	0.628714		NRBP1	0.232959	-0.118961	0.63	0.594	1		FAM134C	0.928365	-0.0697983	0.249	0.166	1
FAT1	0.000259534	-0.11248	0.374	0.489	1		NSD1	0.110275	-0.11881	0.311	0.299	1		CLK2	0.112971	-0.0697607	0.102	0.077	1
PDE6D	5.02995e-05	-0.112465	0.105	0.194	1		PSIP1	0.0459452	-0.11877	0.261	0.266	1		NFYC	0.795373	-0.0697525	0.273	0.183	1
AC074212.5	1.54597e-06	-0.112373	0.048	0.121	0.0877846		PEPD	0.0164385	-0.118676	0.275	0.312	1		PPP2CA	0.197404	-0.0696627	0.541	0.378	1
IGBP1	5.79433e-07	-0.112366	0.219	0.369	0.0329019		ATG3	0.0459461	-0.118624	0.305	0.307	1		FYN	0.155209	-0.0695274	0.452	0.292	1
OSBPL1A	7.03204e-05	-0.11235	0.238	0.353	1		MXD1	0.0172267	-0.118556	0.16	0.163	1		ATP6V0D1	0.32951	-0.0694975	0.621	0.445	1
DDX42	0.00012876	-0.112313	0.24	0.342	1		PRPF4B	0.301204	-0.118541	0.657	0.609	1		BIRC2	0.283476	-0.0694955	0.575	0.418	1
TSN	1.25829e-05	-0.112224	0.2	0.314	0.714494		FAM207A	0.0264327	-0.118516	0.307	0.342	1		GABPB1-AS1	0.476542	-0.0694941	0.444	0.312	1
PIBF1	1.66774e-05	-0.112161	0.073	0.144	0.946992		MPDZ	0.0467269	-0.11851	0.251	0.243	1		CRTC3	0.874593	-0.0694869	0.189	0.124	1
ESCO1	4.96268e-05	-0.11214	0.081	0.144	1		CDC42EP3	0.116774	-0.118473	0.326	0.318	1		PFKFB4	0.604515	-0.0694772	0.184	0.13	1
MRM2	1.04793e-05	-0.112071	0.099	0.188	0.595046		IARS	0.133391	-0.118285	0.563	0.533	1		NMRAL1	0.487333	-0.0694762	0.323	0.215	1
CLMP	0.000116792	-0.112027	0.136	0.222	1		CGGBP1	0.234673	-0.118278	0.452	0.406	1		KLHL18	0.672739	-0.0694398	0.201	0.134	1
LRWD1	1.86044e-06	-0.112027	0.079	0.167	0.105641		ARRDC1	9.84673e-05	-0.118271	0.078	0.121	1		CLK3	0.769105	-0.0694087	0.191	0.129	1
TRAPPC3	6.22096e-07	-0.111982	0.483	0.638	0.0353245		H2AFY2	0.0186615	-0.118264	0.174	0.195	1		SGTA	0.81209	-0.0694005	0.341	0.247	1
TPD52L1	2.09551e-06	-0.111946	0.521	0.69	0.118989		LINC00473	0.0315826	-0.118152	0.143	0.164	1		C20orf27	0.328305	-0.0693183	0.176	0.145	1
OSBP	3.36497e-05	-0.111751	0.182	0.281	1		GRIPAP1	0.0175853	-0.118113	0.237	0.208	1		PPP2R2A	0.122876	-0.0693157	0.517	0.352	1
FBXO7	3.74096e-06	-0.111729	0.261	0.397	0.212423		POLI	0.00688647	-0.118108	0.116	0.118	1		DDT	0.397325	-0.0693098	0.863	0.774	1
CYTH3	0.000179092	-0.111629	0.092	0.157	1		CENPBD1P1	0.00668587	-0.118058	0.154	0.172	1		CEP78	0.748699	-0.0692818	0.143	0.092	1
CDK5RAP2	2.68824e-05	-0.111601	0.15	0.251	1		NRSN2	0.000424351	-0.118057	0.114	0.153	1		PPP4R1	0.675402	-0.0692698	0.302	0.194	1
C3	4.38214e-05	-0.111496	0.094	0.152	1		CNPY2	0.216169	-0.117945	0.834	0.83	1		MAFK	0.124883	-0.0692585	0.102	0.082	1
AFG3L2	4.23072e-05	-0.111415	0.201	0.305	1		ASCC3	0.263247	-0.117812	0.49	0.469	1		TAF5L	0.718287	-0.0692362	0.133	0.079	1
RAD54L2	4.80746e-05	-0.111392	0.131	0.219	1		GNG4	6.75964e-05	-0.117781	0.099	0.165	1		B3GAT3	0.776176	-0.0692305	0.435	0.346	1
PPP1R15A	1.03873e-05	-0.111377	0.19	0.304	0.58982		SAP30	0.1063	-0.11775	0.268	0.254	1		PCMTD2	0.985016	-0.0692094	0.224	0.137	1
GPN1	0.000268195	-0.11135	0.14	0.222	1		SEPT7P2	0.00322673	-0.11774	0.094	0.109	1		RBBP6	0.301967	-0.0690998	0.355	0.226	1
AKAP8L	0.00126514	-0.111311	0.263	0.348	1		TEX264	0.0559115	-0.117628	0.425	0.44	1		TMEM184C	0.713841	-0.0690728	0.126	0.081	1
OSTM1	3.38158e-05	-0.111278	0.22	0.328	1		ACIN1	0.183189	-0.117589	0.435	0.374	1		MANBAL	0.852018	-0.0690516	0.331	0.209	1
CCDC71L	9.07505e-06	-0.111239	0.128	0.232	0.515309		DEK	0.141081	-0.117469	0.527	0.507	1		ARHGEF9	0.959347	-0.0690182	0.217	0.139	1
GPC6	7.16369e-05	-0.111195	0.268	0.387	1		TTC21B	0.000421236	-0.117391	0.082	0.1	1		COX17	0.461628	-0.0689789	0.7	0.582	1
BLVRA	6.6409e-06	-0.111167	0.131	0.229	0.37709		CCDC106	0.0157938	-0.117364	0.206	0.234	1		STX17	0.908593	-0.0689739	0.154	0.104	1
UBA2	3.33183e-05	-0.111126	0.222	0.335	1		VMP1	0.046244	-0.117354	0.555	0.529	1		PLA2G15	0.0364164	-0.0689736	0.101	0.09	1
CNOT2	8.81479e-05	-0.110996	0.242	0.348	1		OXCT1	0.108416	-0.117328	0.3	0.276	1		IL11	0.626157	-0.068957	0.237	0.208	1
TTC3	1.66802e-06	-0.11098	0.782	0.87	0.094715		CCDC93	0.0570113	-0.117205	0.208	0.181	1		TOPORS-AS1	0.945404	-0.0689547	0.292	0.207	1
CRLS1	2.45541e-06	-0.110973	0.084	0.176	0.139426		C19orf60	0.0226341	-0.117091	0.546	0.599	1		PRICKLE1	0.844647	-0.0689228	0.186	0.141	1
SURF6	4.09007e-06	-0.110963	0.339	0.481	0.232247		ACP2	0.0114566	-0.117065	0.224	0.237	1		SURF1	0.767066	-0.0688976	0.391	0.27	1
KANK1	8.43911e-05	-0.110916	0.161	0.254	1		SAFB	0.180118	-0.117012	0.396	0.347	1		ZMYM4	0.709282	-0.06885	0.268	0.174	1
TMEM187	8.50517e-07	-0.110886	0.05	0.121	0.0482949		CPSF3L	0.0166608	-0.116877	0.273	0.279	1		HSPA12A	0.271431	-0.0688128	0.143	0.095	1
ILF3	2.78112e-05	-0.110844	0.362	0.484	1		TRIO	0.020167	-0.116868	0.36	0.329	1		MN1	0.610609	-0.0688123	0.193	0.154	1
AGPAT5	0.000104011	-0.110807	0.112	0.188	1		LITAF	0.145983	-0.116815	0.572	0.557	1		BTBD2	0.746139	-0.0688008	0.256	0.18	1
CALCB	0.0804358	-0.11067	0.104	0.153	1		AZIN2	0.00276143	-0.116795	0.143	0.177	1		ST5	0.722005	-0.0687728	0.271	0.179	1
HYAL2	0.000111843	-0.110636	0.261	0.383	1		PHYKPL	0.00108944	-0.116786	0.092	0.11	1		ZBTB37	0.807527	-0.0687459	0.123	0.073	1
LETMD1	1.7275e-05	-0.110502	0.08	0.149	0.980928		CPSF4	0.00111302	-0.116767	0.13	0.127	1		TACC2	0.516882	-0.0687424	0.196	0.127	1
FGFRL1	8.3066e-05	-0.110427	0.232	0.337	1		SLC16A3	0.0465201	-0.116752	0.435	0.439	1		PABPN1	0.427423	-0.0687297	0.645	0.478	1
WDR46	2.50087e-05	-0.110399	0.233	0.357	1		MMP16	0.125762	-0.116617	0.22	0.21	1		EMB	0.783641	-0.0686924	0.15	0.102	1
CHM	2.06385e-05	-0.110344	0.145	0.243	1		HEATR5B	0.0190831	-0.116587	0.164	0.17	1		GPAA1	0.468942	-0.0686857	0.401	0.337	1
C8orf76	2.01946e-05	-0.110341	0.137	0.234	1		NFIL3	0.0383097	-0.116582	0.218	0.222	1		SRD5A1	0.522612	-0.0686709	0.147	0.1	1
ABCA8	2.06907e-05	-0.11032	0.082	0.157	1		PSMD4	0.20979	-0.116514	0.664	0.649	1		FAM129B	0.232003	-0.0686705	0.529	0.357	1
ZFY	6.68753e-06	-0.110201	0.046	0.104	0.379738		C1orf131	0.168117	-0.11646	0.387	0.359	1		SOAT1	0.690406	-0.0685569	0.256	0.165	1
RWDD1	6.7852e-06	-0.110171	0.486	0.63	0.385284		TBCK	0.00163418	-0.116395	0.099	0.12	1		MOB2	0.693972	-0.0684556	0.241	0.165	1
NOB1	8.80374e-06	-0.110032	0.098	0.182	0.499903		GSTK1	0.32602	-0.116311	0.568	0.507	1		WAC-AS1	0.908716	-0.0684038	0.162	0.112	1
SAFB	2.70638e-06	-0.110013	0.215	0.347	0.153676		PLXNA1	0.0246272	-0.116309	0.275	0.243	1		NARFL	0.303351	-0.0683645	0.123	0.086	1
ANK2	0.00381084	-0.109992	0.341	0.435	1		EDRF1	0.00200373	-0.116258	0.102	0.115	1		RGMB	0.945404	-0.0683518	0.253	0.165	1
OGFRL1	6.51509e-05	-0.109886	0.125	0.208	1		TMPO	0.0204103	-0.116186	0.179	0.193	1		DHX37	0.233542	-0.0683345	0.101	0.071	1
WDR3	1.94024e-05	-0.10978	0.091	0.166	1		PDGFRA	0.0565686	-0.116177	0.143	0.139	1		GNAQ	0.131095	-0.0683294	0.568	0.397	1
EEF1A2	0.869497	-0.109682	0.255	0.269	1		FBN1	0.0824953	-0.116127	0.734	0.733	1		AP3S2	0.271865	-0.0683139	0.104	0.078	1
ORAI1	2.73532e-05	-0.109591	0.125	0.227	1		SF1	0.188253	-0.11608	0.652	0.595	1		LMBR1L	0.819327	-0.068301	0.253	0.168	1
COMMD5	2.24069e-06	-0.109545	0.182	0.33	0.127233		FAM175B	0.0168607	-0.116009	0.15	0.151	1		STRN3	0.417936	-0.0682337	0.3	0.191	1
DDX1	3.02742e-07	-0.109413	0.467	0.619	0.0171906		PIGBOS1	0.0240029	-0.115983	0.215	0.231	1		CEP126	0.45558	-0.0681576	0.121	0.09	1
ZNHIT6	1.49936e-05	-0.109352	0.179	0.287	0.851384		NDUFA10	0.119331	-0.115976	0.585	0.566	1		DHX57	0.922685	-0.068147	0.155	0.094	1
SLC39A10	5.75392e-05	-0.109271	0.525	0.638	1		USP11	0.149544	-0.115909	0.507	0.469	1		COL4A3BP	0.60577	-0.0681454	0.253	0.167	1
DHX40	1.13721e-06	-0.109034	0.325	0.473	0.0645744		TSTD1	0.000700336	-0.115898	0.616	0.673	1		RNF115	0.498352	-0.068094	0.35	0.238	1
OFD1	2.35814e-05	-0.10902	0.094	0.171	1		MSH6	0.0433578	-0.115893	0.196	0.194	1		NFS1	0.314899	-0.0680928	0.13	0.09	1
HIST1H1C	2.42391e-05	-0.109005	0.147	0.275	1		PSMG4	0.017994	-0.11578	0.305	0.318	1		HIP1R	0.613056	-0.067994	0.114	0.069	1
SHPRH	0.000295545	-0.108882	0.126	0.203	1		U2AF1L4	4.81658e-05	-0.11575	0.126	0.179	1		ROGDI	0.477457	-0.0679808	0.215	0.156	1
CDR1-AS	0.000225518	-0.108865	0.137	0.219	1		OBSCN	0.000459633	-0.115644	0.116	0.141	1		TMEM205	0.573119	-0.0679744	0.619	0.46	1
UQCRC2	2.08905e-05	-0.108864	0.389	0.531	1		UCK1	0.00059895	-0.115536	0.113	0.15	1		RING1	0.801188	-0.0679582	0.256	0.166	1
CXXC5	6.81689e-05	-0.1088	0.473	0.61	1		IKBIP	0.210613	-0.115502	0.589	0.579	1		SPTY2D1	0.603988	-0.0679383	0.288	0.199	1
MYO9A	5.68253e-05	-0.10879	0.154	0.25	1		PDCD6IPP2	0.00298045	-0.115485	0.097	0.117	1		PINK1	0.756833	-0.0679362	0.387	0.291	1
UFL1	1.47284e-05	-0.108783	0.2	0.312	0.836321		HDAC7	0.0388572	-0.115478	0.329	0.278	1		ADAMTS10	0.12209	-0.0679213	0.113	0.098	1
CIAPIN1	3.07488e-05	-0.10876	0.176	0.294	1		RPP25L	0.000677974	-0.115447	0.125	0.163	1		PPFIA1	0.451472	-0.06789	0.363	0.238	1
PSMD1	1.86221e-06	-0.10875	0.499	0.638	0.105742		MYCBP2	0.136437	-0.115435	0.609	0.565	1		PCNX4	0.329196	-0.0678379	0.379	0.235	1
SMIM19	1.92913e-05	-0.108728	0.151	0.257	1		RAB11B-AS1	0.0130922	-0.1154	0.176	0.199	1		EMD	0.433441	-0.0678204	0.367	0.249	1
CALCOCO2	1.78842e-05	-0.108618	0.153	0.253	1		CASC4	0.463302	-0.115232	0.507	0.434	1		GOLM1	0.696749	-0.067779	0.462	0.316	1
DTNBP1	9.50941e-07	-0.108605	0.105	0.226	0.0539973		CKAP5	0.19697	-0.115128	0.408	0.372	1		WASF2	0.170009	-0.067749	0.466	0.325	1
TMEM11	2.57433e-05	-0.108484	0.195	0.327	1		SRGAP2	0.127457	-0.115118	0.309	0.272	1		ARF3	0.341205	-0.0677464	0.532	0.372	1
WNK3	9.34332e-05	-0.10836	0.074	0.132	1		SS18L2	0.152306	-0.115092	0.352	0.33	1		PTPRM	0.331974	-0.0677388	0.164	0.121	1
CCDC107	0.00129712	-0.108345	0.5	0.647	1		PPP1R16A	0.0155104	-0.114925	0.218	0.247	1		SGSM3	0.564895	-0.067603	0.189	0.139	1
CHST3	7.8829e-05	-0.108247	0.107	0.182	1		DHX37	0.00109688	-0.114906	0.101	0.111	1		SZT2	0.501967	-0.0675973	0.111	0.071	1
RAP1B	6.28588e-05	-0.108193	0.131	0.217	1		DPY19L3	0.0348215	-0.114812	0.206	0.2	1		SNRNP70	0.369057	-0.0675808	0.681	0.516	1
KIAA1586	2.0718e-05	-0.108116	0.094	0.177	1		TMEM115	0.0336911	-0.114767	0.375	0.382	1		SNAPC1	0.179093	-0.067579	0.34	0.22	1
PDIA5	5.55746e-05	-0.10808	0.121	0.205	1		RIOK2	0.0126462	-0.114735	0.154	0.171	1		FKBP8	0.191224	-0.0675385	0.747	0.572	1
LUZP1	6.34723e-05	-0.107979	0.242	0.345	1		DNAJA2	0.341316	-0.114698	0.529	0.499	1		EVA1B	0.908945	-0.0675378	0.355	0.254	1
SNRPA	0.000223871	-0.107951	0.214	0.318	1		NR2C1	0.00142364	-0.114629	0.114	0.106	1		KDM6B	0.484603	-0.0675155	0.323	0.211	1
OLA1	9.916e-05	-0.10792	0.242	0.362	1		KLHL8	0.00495326	-0.114592	0.118	0.13	1		PHIP	0.319368	-0.0674933	0.413	0.283	1
EIF4E2	3.51578e-05	-0.107906	0.59	0.734	1		GTF2F2	0.148341	-0.114515	0.459	0.447	1		B3GLCT	0.623517	-0.0674594	0.121	0.079	1
MINA	2.49416e-05	-0.107832	0.073	0.144	1		SECISBP2L	0.132085	-0.114477	0.3	0.272	1		MAFB	0.99269	-0.0673632	0.121	0.077	1
SMC1A	8.98083e-05	-0.107823	0.154	0.243	1		ACBD5	0.0244531	-0.11445	0.174	0.179	1		ERGIC3	0.105227	-0.0672876	0.817	0.64	1
QKI	5.21596e-05	-0.107779	0.427	0.554	1		DNAJC15	0.138761	-0.114433	0.408	0.397	1		CASK	0.62452	-0.0672846	0.35	0.226	1
VPS26B	4.28486e-05	-0.107766	0.208	0.325	1		ING4	0.0794519	-0.114397	0.321	0.307	1		LRP8	0.265783	-0.0671747	0.128	0.091	1
EIF5A2	4.94262e-05	-0.107733	0.079	0.149	1		DYRK4	0.0730092	-0.114369	0.379	0.39	1		ATP5G1	0.523265	-0.0671609	0.792	0.744	1
EIF4G3	0.000179558	-0.107664	0.32	0.432	1		PCYT1A	0.133852	-0.114336	0.321	0.284	1		UNC119	0.790148	-0.0670432	0.285	0.196	1
PLIN2	0.000140765	-0.107648	0.085	0.15	1		ZNF280D	0.00493555	-0.114333	0.109	0.121	1		MIF	0.831487	-0.0670363	0.836	0.772	1
KHSRP	1.3483e-05	-0.107625	0.259	0.38	0.765607		PTGFR	0.0047147	-0.114296	0.085	0.11	1		SMIM4	0.192375	-0.0669594	0.758	0.604	1
SRSF2	4.21962e-05	-0.107589	0.396	0.533	1		ANK2	0.179964	-0.114231	0.49	0.435	1		MAF1	0.291178	-0.0668946	0.505	0.353	1
U2SURP	6.91997e-06	-0.10755	0.319	0.458	0.392937		ZDHHC3	0.0844563	-0.114128	0.299	0.275	1		CUL4A	0.968098	-0.0666859	0.297	0.199	1
APOBEC3C	3.92053e-05	-0.10754	0.099	0.177	1		CHST3	0.0389822	-0.114062	0.184	0.182	1		IL11RA	0.554342	-0.0665439	0.166	0.114	1
MRTO4	4.07878e-05	-0.107403	0.202	0.324	1		ACBD6	0.0437542	-0.114057	0.367	0.391	1		VPS53	0.588886	-0.066472	0.273	0.174	1
IMMT	4.34507e-05	-0.107396	0.22	0.336	1		TMEM187	0.00114483	-0.114038	0.092	0.121	1		USP19	0.216988	-0.0664042	0.104	0.073	1
THAP5	2.754e-05	-0.107344	0.109	0.192	1		PSMC2	0.157294	-0.113996	0.469	0.458	1		REPIN1	0.838492	-0.0663919	0.235	0.149	1
NREP	0.000394876	-0.107337	0.603	0.723	1		SMC3	0.0506606	-0.113977	0.324	0.327	1		DUS1L	0.669315	-0.066384	0.29	0.174	1
COMMD10	6.34238e-06	-0.107242	0.112	0.21	0.36014		RING1	0.0214567	-0.113949	0.256	0.232	1		AC016747.3	0.812795	-0.0663071	0.201	0.131	1
GPATCH4	2.06479e-05	-0.107233	0.129	0.224	1		PHF6	0.0469694	-0.113839	0.273	0.275	1		TMEM127	0.58294	-0.0662362	0.239	0.165	1
LTV1	0.000112967	-0.107232	0.119	0.199	1		GALNS	0.00508451	-0.113798	0.152	0.147	1		NSFL1C	0.660627	-0.0662214	0.302	0.206	1
CWC15	9.55352e-07	-0.10713	0.36	0.54	0.0542478		CMBL	0.012835	-0.113771	0.159	0.181	1		FAM219B	0.985897	-0.0661892	0.282	0.192	1
METAP2	3.3622e-06	-0.107101	0.751	0.839	0.190916		MRPL58	0.0109896	-0.113713	0.259	0.293	1		FAM127C	0.58804	-0.0661781	0.256	0.17	1
PRKAB2	0.000120685	-0.107097	0.123	0.196	1		SIRT7	0.000462592	-0.113689	0.125	0.156	1		KIAA2026	0.811089	-0.0661777	0.176	0.125	1
TPP1	8.94851e-06	-0.107091	0.202	0.324	0.508123		CNBP	0.462305	-0.113588	0.681	0.623	1		TGFBRAP1	0.383049	-0.0660697	0.114	0.078	1
MAT2A	0.000392704	-0.107058	0.205	0.298	1		PTPN18	5.44488e-05	-0.113579	0.082	0.109	1		JPH3	0.1163	-0.0659338	0.126	0.102	1
WDR43	0.000107399	-0.107037	0.281	0.394	1		ISOC2	0.14618	-0.113571	0.601	0.622	1		RP11-242D8.1	0.367229	-0.0659228	0.114	0.082	1
RP11-490M8.1	6.91892e-06	-0.107024	0.104	0.2	0.392877		KMT2B	0.0151829	-0.113458	0.186	0.182	1		WDR25	0.510364	-0.0658264	0.16	0.116	1
NDUFS3	1.36238e-05	-0.106992	0.369	0.547	0.773598		CLNS1A	0.16382	-0.113455	0.512	0.487	1		PTTG1IP	0.188303	-0.0658016	0.775	0.613	1
UBE2V2	1.03192e-06	-0.106955	0.422	0.596	0.0585957		SIDT2	0.0201241	-0.113375	0.259	0.275	1		ZCCHC3	0.870515	-0.0657431	0.166	0.121	1
DAP3	2.66697e-05	-0.106951	0.269	0.396	1		CYB5R1	0.0422022	-0.113327	0.459	0.428	1		TSPYL1	0.398655	-0.0656801	0.382	0.264	1
SEPT7P2	2.10272e-05	-0.106944	0.051	0.109	1		LAMTOR1	0.350235	-0.113206	0.753	0.749	1		GRAMD3	0.688828	-0.0656264	0.189	0.135	1
HEBP1	1.8906e-05	-0.106888	0.2	0.326	1		CLDN1	0.103242	-0.11318	0.43	0.397	1		CRYAB	0.797391	-0.0656257	0.638	0.566	1
SRA1	9.00156e-06	-0.106887	0.45	0.638	0.511135		TFCP2L1	0.0756141	-0.112979	0.174	0.181	1		SSR1	0.305927	-0.0656152	0.744	0.626	1
HSF2	1.46775e-05	-0.106848	0.062	0.123	0.833432		RASAL2	0.0952534	-0.112947	0.312	0.286	1		DRAM1	0.360913	-0.065598	0.102	0.075	1
CD164	1.86279e-05	-0.106804	0.505	0.627	1		USP53	0.474753	-0.112946	0.218	0.176	1		GTF3C2	0.287965	-0.0655724	0.147	0.101	1
SCRN3	1.48372e-05	-0.106729	0.059	0.118	0.842502		BTN2A1	0.0555744	-0.112886	0.367	0.365	1		TPD52L2	0.275615	-0.0655411	0.526	0.36	1
TIMM17A	8.84736e-06	-0.10667	0.306	0.444	0.50238		DPH7	0.0224526	-0.112741	0.227	0.228	1		PTDSS2	0.388996	-0.0655153	0.195	0.141	1
HTRA1	5.64824e-05	-0.10655	0.497	0.641	1		KIAA1586	0.0268353	-0.112718	0.164	0.177	1		EXOC7	0.271358	-0.0655069	0.442	0.273	1
VPS13B	0.000165969	-0.106511	0.075	0.126	1		APH1B	0.0118731	-0.11266	0.145	0.156	1		CBX1	0.089089	-0.0655037	0.628	0.48	1
LMNA	0.00245739	-0.106475	0.852	0.906	1		G0S2	0.149896	-0.112616	0.137	0.135	1		SLC2A11	0.26945	-0.0654263	0.152	0.123	1
HSF1	3.96797e-05	-0.106463	0.191	0.299	1		FBXW2	0.0614373	-0.112599	0.305	0.287	1		TUBG2	0.21744	-0.0652684	0.125	0.092	1
SERPINB8	1.25892e-05	-0.106447	0.051	0.111	0.714855		IER5L	0.118405	-0.112582	0.536	0.542	1		CBLB	0.74321	-0.0652374	0.225	0.142	1
GMCL1	3.65088e-05	-0.106404	0.104	0.18	1		NOM1	0.00260647	-0.112568	0.092	0.103	1		TMEM126A	0.328425	-0.0652315	0.422	0.284	1
SNUPN	5.56207e-06	-0.10633	0.125	0.229	0.315831		EXD3	1.32504e-05	-0.1125	0.082	0.109	0.752398		ZC2HC1A	0.580028	-0.0652165	0.271	0.194	1
NTPCR	4.02497e-05	-0.106288	0.252	0.392	1		PLCD3	0.0282482	-0.112487	0.263	0.266	1		CHD8	0.564884	-0.0651722	0.369	0.253	1
MAEA	6.90607e-05	-0.106263	0.205	0.306	1		PARP1	0.316659	-0.112437	0.406	0.365	1		DHX40	0.126722	-0.06514	0.469	0.325	1
ALDH2	1.70352e-05	-0.106125	0.189	0.315	0.967311		DMPK	0.000110084	-0.112428	0.089	0.126	1		KLF3	0.784115	-0.0651105	0.212	0.143	1
SMARCB1	9.40803e-05	-0.106081	0.18	0.298	1		ARHGEF9	0.048225	-0.112407	0.217	0.206	1		C19orf24	0.242996	-0.0651074	0.613	0.44	1
RRP15	0.000121897	-0.10608	0.243	0.353	1		SPATA20	0.0323395	-0.112284	0.282	0.269	1		ZNF358	0.877007	-0.0650313	0.379	0.271	1
TLK1	2.73568e-05	-0.105988	0.117	0.21	1		MLLT6	0.010549	-0.11228	0.16	0.147	1		ZUFSP	0.407093	-0.0650131	0.106	0.067	1
JAZF1	3.58148e-05	-0.105972	0.138	0.234	1		GRHPR	0.182815	-0.112144	0.587	0.59	1		EXOC3	0.258037	-0.0650049	0.155	0.114	1
CTBS	7.4943e-05	-0.105864	0.148	0.243	1		ZNF414	0.00240965	-0.112132	0.125	0.148	1		WDR5	0.458246	-0.0649532	0.152	0.1	1
MRPS30	1.40413e-05	-0.105754	0.111	0.205	0.797307		ABHD17A	0.0154676	-0.112118	0.237	0.241	1		ZNF334	0.498668	-0.0648948	0.131	0.09	1
CAPN6	0.00980708	-0.105696	0.171	0.243	1		LONRF1	0.00235287	-0.111992	0.116	0.121	1		CDC42BPB	0.39161	-0.0648729	0.422	0.288	1
WDR45B	5.98329e-06	-0.105647	0.488	0.626	0.339749		MRPL14	0.344662	-0.111945	0.713	0.693	1		TLE1	0.960983	-0.0648614	0.184	0.132	1
TFCP2L1	0.00019016	-0.105647	0.106	0.181	1		SENP7	0.0437283	-0.111918	0.22	0.194	1		NDUFB7	0.816598	-0.0648418	0.916	0.866	1
CTTN	0.000111776	-0.105632	0.566	0.69	1		FAF2	0.261886	-0.111909	0.457	0.411	1		TP53INP1	0.562455	-0.0647919	0.341	0.226	1
SNX1	0.00013816	-0.105629	0.161	0.251	1		ABCC3	0.01218	-0.111872	0.092	0.104	1		FUT11	0.735618	-0.0647817	0.282	0.197	1
MOSPD2	3.95728e-05	-0.105585	0.077	0.147	1		SNHG3	0.00475742	-0.111828	0.133	0.124	1		COMMD9	0.956727	-0.0647664	0.302	0.211	1
NUP88	4.35193e-05	-0.105572	0.1	0.184	1		TERF1	0.200639	-0.111795	0.326	0.304	1		ANAPC7	0.857745	-0.0647426	0.215	0.132	1
REXO4	2.29089e-05	-0.105562	0.24	0.362	1		SELENOS	0.254046	-0.111787	0.809	0.807	1		STK16	0.551912	-0.0647347	0.229	0.136	1
ANKRD36BP1	0.000153176	-0.105529	0.09	0.153	1		ECHDC2	0.0216606	-0.111767	0.137	0.135	1		GPX1	0.926185	-0.0647342	0.87	0.802	1
EXOC4	2.49921e-05	-0.105496	0.107	0.195	1		PHF14	0.291138	-0.11169	0.331	0.296	1		AK4	0.427509	-0.0647047	0.532	0.417	1
CBY1	9.3099e-06	-0.105432	0.135	0.248	0.528644		UNC13B	0.000286583	-0.111674	0.097	0.113	1		AP1G1	0.318557	-0.0646369	0.34	0.213	1
PGM1	7.18845e-05	-0.105413	0.29	0.412	1		THAP3	0.0138105	-0.111651	0.169	0.187	1		MBP	0.883581	-0.0646265	0.184	0.133	1
RBM6	0.000986711	-0.105236	0.269	0.347	1		SMARCE1	0.177408	-0.111627	0.48	0.455	1		BPTF	0.348427	-0.0646219	0.602	0.484	1
DDX18	1.00243e-05	-0.105216	0.49	0.617	0.569212		C11orf68	0.0614902	-0.111604	0.323	0.318	1		FEM1C	0.637666	-0.0645724	0.109	0.07	1
POLD2	2.58589e-05	-0.105203	0.271	0.438	1		DOCK7	0.0209493	-0.111542	0.408	0.409	1		TMED8	0.852057	-0.064558	0.172	0.114	1
OBSCN	1.13866e-05	-0.105162	0.08	0.141	0.646565		TMEM87A	0.154003	-0.111507	0.326	0.305	1		CUL7	0.933042	-0.0645466	0.21	0.136	1
EIF4A3	2.58813e-06	-0.105109	0.254	0.413	0.146962		SYMPK	0.0260214	-0.111477	0.259	0.274	1		STX3	0.882533	-0.0645076	0.212	0.136	1
MCFD2	1.21583e-06	-0.10509	0.648	0.778	0.0690386		IK	0.333724	-0.111442	0.614	0.573	1		ZNF318	0.510034	-0.0644836	0.109	0.071	1
EIF3A	2.63947e-06	-0.104909	0.488	0.628	0.149877		RNF19A	0.188205	-0.111404	0.416	0.389	1		SYNRG	0.699067	-0.0644572	0.242	0.161	1
RP11-398K22.12	1.08413e-05	-0.104804	0.047	0.106	0.6156		ARHGAP24	0.0648003	-0.11137	0.181	0.195	1		FAM21A	0.739188	-0.064338	0.147	0.095	1
CCDC130	7.93809e-05	-0.1048	0.133	0.219	1		PYCR2	0.0584283	-0.111209	0.254	0.249	1		TBC1D10B	0.979615	-0.0643324	0.235	0.145	1
TIMM23	1.73444e-05	-0.104768	0.18	0.292	0.984869		TYW1	0.00381178	-0.111175	0.109	0.126	1		RBCK1	0.146403	-0.0642861	0.422	0.266	1
ZNF638	3.52311e-05	-0.104747	0.308	0.432	1		RP11-13P5.2	0.00263081	-0.111173	0.077	0.103	1		CENPBD1P1	0.968681	-0.0642383	0.154	0.1	1
MAPKAP1	4.44107e-05	-0.104718	0.23	0.342	1		TECR	0.231685	-0.111163	0.527	0.511	1		KEAP1	0.933595	-0.0642367	0.215	0.142	1
RHOD	3.59602e-06	-0.1047	0.283	0.452	0.204193		MAP4K3	0.123386	-0.111146	0.275	0.234	1		CIRBP	0.528197	-0.0641346	0.834	0.708	1
C16orf91	1.30859e-05	-0.104676	0.123	0.221	0.743056		MNAT1	0.113976	-0.111131	0.369	0.346	1		EPB41L3	0.999175	-0.0640905	0.249	0.15	1
POLI	0.000177734	-0.104621	0.069	0.118	1		PPIF	0.0456652	-0.111014	0.22	0.218	1		CACNG8	0.370898	-0.0640834	0.101	0.076	1
MALSU1	6.0357e-06	-0.104491	0.354	0.531	0.342725		TMX1	0.114234	-0.110942	0.334	0.327	1		LINC01021	0.435774	-0.0640612	0.247	0.153	1
UCHL5	2.52391e-05	-0.104318	0.096	0.176	1		AVEN	0.0468754	-0.110839	0.346	0.361	1		PRKAR1B	0.557926	-0.0640539	0.159	0.098	1
PRKACB	0.000205549	-0.104269	0.234	0.336	1		NCDN	0.00519921	-0.110805	0.164	0.165	1		ZBTB10	0.854442	-0.0640384	0.195	0.125	1
DOCK1	0.000129029	-0.104264	0.145	0.228	1		DPM3	0.135409	-0.110788	0.584	0.59	1		COX5A	0.315668	-0.0640118	0.838	0.729	1
TULP3	4.9695e-05	-0.104235	0.119	0.202	1		DDX41	0.0213969	-0.110629	0.246	0.236	1		SPRYD3	0.865126	-0.063915	0.13	0.081	1
NKTR	0.00195189	-0.104163	0.331	0.408	1		ARPC1B	0.831206	-0.110561	0.816	0.759	1		KLHL5	0.746208	-0.0638643	0.189	0.116	1
BASP1	2.70929e-08	-0.10412	0.888	0.958	0.00153841		FAM171B	0.129763	-0.110533	0.276	0.264	1		YIF1B	0.995435	-0.0638478	0.462	0.339	1
HMGCL	6.83212e-07	-0.10401	0.145	0.275	0.0387948		LINC00960	0.000683535	-0.110482	0.073	0.109	1		GXYLT2	0.218375	-0.0638073	0.425	0.309	1
IKZF4	0.000454635	-0.103948	0.08	0.132	1		CCDC47	0.126886	-0.110425	0.432	0.415	1		SCN3A	0.495882	-0.0637876	0.191	0.123	1
EIF3I	1.65873e-05	-0.103891	0.483	0.658	0.941879		PKN2	0.13444	-0.110422	0.363	0.337	1		UNC119B	0.379483	-0.063633	0.102	0.078	1
B2M	5.06407e-06	-0.103788	0.867	0.942	0.287553		MARCKSL1	0.558901	-0.11039	0.976	0.936	1		WASF1	0.476862	-0.0635562	0.135	0.089	1
FAM175B	3.97883e-05	-0.103721	0.081	0.151	1		FAM20C	0.00903276	-0.110067	0.212	0.225	1		MSRB2	0.277873	-0.063526	0.536	0.396	1
DHRSX	9.63264e-06	-0.103535	0.234	0.37	0.54697		SLC26A11	0.00135791	-0.110051	0.125	0.133	1		SERTAD4-AS1	0.808866	-0.0634853	0.183	0.134	1
TMEM56	4.66282e-05	-0.103432	0.078	0.146	1		PIP4K2B	0.0948068	-0.110015	0.304	0.271	1		MAPK1	0.252438	-0.0634368	0.413	0.264	1
DHX29	2.37492e-05	-0.103411	0.283	0.408	1		AXL	0.0273409	-0.109962	0.299	0.29	1		KDM2B	0.372536	-0.0633941	0.104	0.074	1
TAF11	2.08368e-05	-0.103261	0.236	0.364	1		CANT1	0.0268933	-0.109943	0.234	0.223	1		LNPEP	0.829728	-0.0633894	0.304	0.203	1
THOC1	0.000111713	-0.103209	0.165	0.261	1		AMD1	0.40566	-0.109915	0.652	0.624	1		ZCCHC14	0.402866	-0.0633635	0.104	0.067	1
GSPT1	1.29187e-05	-0.103209	0.399	0.531	0.733565		EXOC3	0.00555204	-0.109837	0.155	0.157	1		ABR	0.497742	-0.0632315	0.148	0.098	1
TYW1	6.39554e-06	-0.103179	0.061	0.126	0.363158		GPRC5C	0.0446507	-0.109734	0.241	0.237	1		ANKRD52	0.803375	-0.0632262	0.247	0.162	1
MED12	3.9653e-05	-0.103175	0.078	0.142	1		KIN	0.0843524	-0.109571	0.206	0.191	1		SDR39U1	0.704824	-0.0632002	0.254	0.18	1
CRBN	1.86086e-05	-0.103117	0.197	0.317	1		C1QTNF3	0.000268104	-0.109485	0.102	0.18	1		SHOX2	0.816169	-0.0631186	0.184	0.121	1
ARHGEF40	7.241e-05	-0.103074	0.222	0.336	1		HMG20B	0.0903511	-0.109466	0.398	0.388	1		PRKCZ	0.432052	-0.0629883	0.164	0.116	1
ZNF205	4.12053e-06	-0.103069	0.082	0.169	0.233976		MITD1	0.0661597	-0.109439	0.224	0.216	1		UBP1	0.76838	-0.0629374	0.258	0.172	1
SLC25A39	1.48489e-06	-0.102897	0.485	0.675	0.0843163		TPT1-AS1	0.00622864	-0.109362	0.152	0.141	1		CSTF3	0.480163	-0.0629365	0.321	0.204	1
CBLL1	1.86314e-05	-0.102868	0.068	0.138	1		MED16	0.00696355	-0.109355	0.208	0.22	1		TM7SF3	0.520882	-0.0629295	0.307	0.188	1
FIBP	0.00138757	-0.102865	0.566	0.735	1		TRAFD1	0.0127966	-0.109335	0.198	0.202	1		ABHD14A	0.869452	-0.0628859	0.266	0.197	1
UXS1	7.48931e-06	-0.102832	0.24	0.374	0.425265		KIF1BP	0.288398	-0.10919	0.307	0.257	1		ST7	0.313454	-0.0628647	0.145	0.102	1
TMEM248	3.51363e-05	-0.102808	0.317	0.452	1		WBP11	0.188662	-0.109144	0.341	0.308	1		ORAOV1	0.604979	-0.0627926	0.135	0.082	1
MPV17	6.41399e-05	-0.102562	0.203	0.33	1		CCNL1	0.168227	-0.109125	0.242	0.199	1		GYS1	0.747113	-0.0627815	0.253	0.174	1
HSD17B4	7.40459e-05	-0.102474	0.178	0.281	1		LDHB	0.103796	-0.109048	0.942	0.956	1		ST8SIA1	0.492378	-0.0627307	0.118	0.079	1
CCDC93	0.000187702	-0.102474	0.115	0.181	1		NDUFAF5	0.00134591	-0.109001	0.121	0.17	1		RFX1	0.236039	-0.0627223	0.415	0.283	1
NBEAL1	0.000137947	-0.102415	0.179	0.272	1		MVD	9.95202e-07	-0.108988	0.029	0.105	0.0565106		NCBP3	0.296078	-0.0626909	0.345	0.221	1
SMARCC2	4.40185e-05	-0.102391	0.157	0.253	1		SLC1A3	0.449884	-0.108936	0.249	0.208	1		TMEM42	0.447159	-0.0626581	0.126	0.094	1
COA4	1.49691e-06	-0.102328	0.396	0.58	0.0849992		EXOC4	0.040883	-0.108903	0.189	0.195	1		DMXL2	0.406719	-0.0626448	0.13	0.077	1
TTC23	5.77936e-06	-0.102288	0.051	0.109	0.328169		CPNE8	0.0156288	-0.108897	0.106	0.123	1		UHRF1BP1L	0.804205	-0.0626372	0.142	0.101	1
NVL	0.000144793	-0.102285	0.088	0.15	1		COMMD5	0.0361215	-0.108887	0.299	0.33	1		HIVEP1	0.543785	-0.0625799	0.218	0.14	1
LARP4	0.000183558	-0.10224	0.203	0.297	1		DYNC1LI2	0.18899	-0.108868	0.689	0.642	1		COL4A4	0.814655	-0.0624885	0.108	0.077	1
PDE1C	0.000109843	-0.102198	0.057	0.113	1		SRGAP1	0.198666	-0.108768	0.357	0.331	1		ASNA1	0.277631	-0.0623728	0.468	0.317	1
CYBA	0.00353282	-0.102162	0.863	0.914	1		TPP1	0.0474585	-0.108748	0.333	0.324	1		SMG9	0.463345	-0.062268	0.188	0.125	1
GOLGA5	3.4649e-05	-0.10201	0.118	0.208	1		METRNL	0.0147485	-0.108729	0.191	0.208	1		RHBDD3	0.970042	-0.0622313	0.22	0.137	1
WDR13	5.90162e-05	-0.101962	0.22	0.35	1		TSNAX	0.0905523	-0.108729	0.283	0.266	1		PLD5	0.795325	-0.0621582	0.275	0.199	1
OPTN	0.000190143	-0.101931	0.261	0.386	1		LENG1	0.0185379	-0.108718	0.179	0.197	1		TAF15	0.480941	-0.0621273	0.34	0.218	1
SETDB1	6.58966e-06	-0.10182	0.059	0.124	0.374181		TBRG4	0.0100681	-0.108642	0.198	0.222	1		MICU2	0.607589	-0.0621079	0.305	0.193	1
CDC42EP3	0.00140748	-0.101781	0.231	0.318	1		ZFAND2B	0.0149035	-0.108606	0.201	0.228	1		COLGALT2	0.743168	-0.0620988	0.154	0.098	1
KIF21A	0.000152438	-0.101732	0.257	0.364	1		TMEM223	0.0357603	-0.108577	0.241	0.254	1		PLCD1	0.639466	-0.0620945	0.247	0.165	1
ZNF706	1.9083e-05	-0.101719	0.528	0.676	1		MEGF8	0.126264	-0.108569	0.309	0.274	1		CERS1	0.266604	-0.0620892	0.121	0.088	1
ABI2	0.000118354	-0.101719	0.316	0.441	1		PHC2	0.199163	-0.108557	0.56	0.514	1		SEMA3C	0.407218	-0.0620291	0.416	0.298	1
NDUFV1	7.38661e-05	-0.101703	0.411	0.568	1		BLVRB	0.171735	-0.108552	0.493	0.523	1		RAB34	0.271039	-0.0619982	0.672	0.543	1
VPS26A	9.83839e-05	-0.101599	0.162	0.26	1		FRY	0.0117534	-0.108549	0.137	0.147	1		NTHL1	0.719542	-0.0619387	0.21	0.145	1
PXMP2	2.82213e-06	-0.101588	0.204	0.358	0.160249		DDX39B	0.0203521	-0.108464	0.128	0.135	1		GNA13	0.834856	-0.0619379	0.176	0.11	1
RNASET2	1.79655e-05	-0.101584	0.174	0.288	1		ANKRD49	0.293873	-0.108424	0.309	0.273	1		TCEAL5	0.715484	-0.0618999	0.143	0.116	1
KIZ	1.53624e-06	-0.101529	0.041	0.106	0.0872321		FUCA2	0.292317	-0.10841	0.481	0.446	1		UBE2Q2	0.428385	-0.0618725	0.302	0.184	1
CCDC137	5.9428e-05	-0.101247	0.168	0.265	1		PRKACA	0.133773	-0.108407	0.49	0.476	1		MRAS	0.976988	-0.0618561	0.341	0.262	1
C20orf194	9.34644e-06	-0.101177	0.1	0.186	0.530719		HLA-A	0.00506082	-0.108383	0.703	0.747	1		RLIM	0.705872	-0.0618558	0.282	0.189	1
GGNBP2	1.36043e-05	-0.101038	0.281	0.413	0.772494		PPP3CB	0.00627128	-0.108327	0.247	0.254	1		FIGN	0.951825	-0.0618006	0.184	0.123	1
TUBGCP2	0.00041368	-0.100958	0.208	0.31	1		GTF2F1	0.147539	-0.108284	0.481	0.465	1		SLC39A9	0.413479	-0.0617569	0.297	0.172	1
XPC	0.000627329	-0.100896	0.133	0.204	1		TROVE2	0.347226	-0.108254	0.578	0.539	1		HNRNPD	0.103833	-0.0617274	0.565	0.395	1
YIPF1	5.61614e-05	-0.100795	0.112	0.192	1		PLEC	0.0403088	-0.108194	0.381	0.388	1		ZMYND11	0.518725	-0.0617076	0.304	0.202	1
ARFGAP3	6.48847e-05	-0.100774	0.251	0.368	1		OTUD6B-AS1	0.180305	-0.108193	0.473	0.452	1		SULF2	0.640025	-0.0616766	0.657	0.552	1
SETD5	2.14389e-05	-0.100748	0.227	0.344	1		FAM199X	0.121658	-0.108098	0.268	0.235	1		PROS1	0.638201	-0.0616324	0.283	0.194	1
POLR3D	1.49189e-05	-0.100715	0.197	0.325	0.847138		SDF2	0.233004	-0.108014	0.498	0.474	1		VLDLR	0.191092	-0.061626	0.503	0.36	1
CITED4	0.165377	-0.100713	0.189	0.257	1		NFIC	0.583697	-0.107959	0.549	0.493	1		ZMYM3	0.337386	-0.0616197	0.154	0.107	1
ARL6IP4	4.1932e-06	-0.100684	0.355	0.516	0.238102		ACO1	0.185152	-0.107947	0.375	0.352	1		FZD2	0.473015	-0.0616167	0.113	0.082	1
H2AFY	9.43635e-06	-0.100648	0.467	0.613	0.535824		EXOG	0.00450785	-0.107908	0.09	0.106	1		PRR14	0.661045	-0.0615687	0.166	0.104	1
PSMD3	3.80205e-06	-0.100621	0.309	0.462	0.215892		TNKS	0.160417	-0.10777	0.319	0.286	1		SLC22A23	0.28905	-0.0615402	0.114	0.079	1
RASSF8-AS1	0.000378178	-0.10053	0.137	0.222	1		ORAI1	0.0904064	-0.107706	0.224	0.227	1		MINK1	0.674863	-0.0615091	0.186	0.125	1
MPHOSPH8	7.26816e-05	-0.100442	0.303	0.423	1		SNRNP70	0.224566	-0.107662	0.681	0.635	1		LINC00116	0.674305	-0.0614831	0.456	0.341	1
TCEAL7	0.000982762	-0.100441	0.097	0.169	1		SDAD1	0.0327651	-0.107654	0.278	0.29	1		SEC61A2	0.242921	-0.0614384	0.13	0.096	1
PCID2	6.42895e-05	-0.100409	0.127	0.211	1		MRPL4	0.229843	-0.107578	0.498	0.487	1		PPP2R5C	0.686531	-0.0614287	0.369	0.255	1
RAB2A	1.81516e-05	-0.10038	0.727	0.824	1		TRABD	0.0195949	-0.107531	0.22	0.204	1		ASNS	0.287205	-0.0614177	0.481	0.339	1
BTRC	0.00015855	-0.100373	0.105	0.173	1		ORAI3	0.00493704	-0.10753	0.13	0.15	1		SLC2A1	0.924044	-0.0614124	0.546	0.428	1
SNX2	0.000209561	-0.100367	0.193	0.292	1		C3orf70	0.030536	-0.107527	0.131	0.154	1		HYAL2	0.66809	-0.0613583	0.379	0.261	1
MORC3	0.000116758	-0.100357	0.108	0.183	1		COA4	0.262714	-0.107526	0.582	0.58	1		PCNX2	0.64716	-0.0613545	0.229	0.156	1
TMEM54	1.02234e-05	-0.10027	0.284	0.449	0.580514		CCDC66	0.0190535	-0.107409	0.212	0.219	1		GNB1	0.253123	-0.0613437	0.783	0.662	1
SPIN2B	8.64501e-06	-0.100242	0.07	0.148	0.490889		SSBP2	0.0900879	-0.107389	0.169	0.158	1		SEC24B	0.890752	-0.0613339	0.189	0.116	1
IWS1	6.0289e-05	-0.100135	0.196	0.304	1		CLTB	0.621277	-0.107378	0.754	0.717	1		OAZ1	0.674143	-0.0612676	0.956	0.952	1
INIP	6.4738e-05	-0.100131	0.143	0.239	1		RALGPS2	0.0873975	-0.10729	0.227	0.215	1		SQLE	0.668279	-0.0611715	0.485	0.357	1
RPP38	0.000105856	-0.100027	0.1	0.174	1		NBR1	0.462372	-0.107247	0.503	0.459	1		CRIP2	0.767944	-0.0611161	0.717	0.649	1
NIT1	1.05778e-05	-0.0999905	0.094	0.182	0.600636		CEBPG	0.183195	-0.107242	0.345	0.319	1		TCAIM	0.53081	-0.0610736	0.131	0.09	1
KIN	0.00014486	-0.099986	0.116	0.191	1		EHMT1	0.126194	-0.10721	0.254	0.212	1		PRR13	0.324492	-0.0610615	0.374	0.243	1
LRP10	0.000400674	-0.0999634	0.517	0.623	1		ETV1	0.276413	-0.1072	0.331	0.308	1		MTA1	0.55341	-0.0610535	0.307	0.171	1
EPB41	0.000160773	-0.0999082	0.091	0.156	1		UBE2R2	0.192537	-0.107172	0.609	0.586	1		ZNF83	0.558486	-0.0610048	0.13	0.08	1
DHX9	9.2495e-06	-0.0999067	0.268	0.399	0.525214		LTBP4	0.0469823	-0.107155	0.283	0.284	1		KIAA1033	0.506545	-0.0609795	0.251	0.152	1
DXO	8.69149e-06	-0.0996989	0.063	0.138	0.493529		EIF4G2	0.067366	-0.107142	0.947	0.929	1		FAM177A1	0.10047	-0.0609232	0.802	0.673	1
FAM234A	4.3547e-05	-0.0996136	0.305	0.425	1		NKIRAS1	0.0341683	-0.107103	0.15	0.154	1		PPP2R1A	0.286382	-0.0608541	0.703	0.547	1
GCA	8.252e-06	-0.099596	0.05	0.111	0.468573		TIAL1	0.225201	-0.107042	0.493	0.429	1		FAM213A	0.259053	-0.0607989	0.379	0.227	1
ATP6AP1	0.000139746	-0.0993927	0.551	0.641	1		MXRA5	0.13375	-0.107035	0.502	0.501	1		CBARP	0.0561763	-0.0607717	0.125	0.119	1
HNRNPA1	6.97748e-06	-0.099163	0.401	0.549	0.396202		PSMB1	0.568306	-0.107006	0.952	0.938	1		WDR47	0.698621	-0.0607585	0.118	0.073	1
CCDC106	4.68458e-05	-0.0991031	0.127	0.234	1		HNRNPAB	0.200971	-0.106912	0.706	0.69	1		LZTR1	0.238481	-0.0607381	0.131	0.094	1
CTNNA1	0.000118642	-0.0990416	0.635	0.737	1		PDIA5	0.0429489	-0.106892	0.21	0.205	1		SERTAD2	0.607473	-0.0607177	0.346	0.253	1
GDE1	3.42847e-05	-0.0989877	0.225	0.352	1		ZNF711	0.0739946	-0.106857	0.212	0.193	1		PARD6G	0.632873	-0.0606441	0.119	0.079	1
SFXN4	1.97872e-05	-0.0988872	0.098	0.187	1		RAB34	0.501739	-0.106845	0.672	0.679	1		VPS13C	0.488136	-0.0605573	0.44	0.297	1
CD109	0.000572477	-0.0988745	0.166	0.245	1		NBEAL1	0.19025	-0.106818	0.294	0.272	1		ANXA6	0.503191	-0.0605569	0.599	0.45	1
GART	3.62612e-05	-0.0987817	0.169	0.274	1		DHX29	0.29415	-0.106808	0.442	0.408	1		RSAD1	0.882013	-0.0605185	0.145	0.086	1
PPIG	4.09132e-05	-0.0987555	0.413	0.547	1		NDUFS4	0.0481727	-0.106748	0.695	0.719	1		GLB1	0.736185	-0.0604817	0.382	0.253	1
KRR1	8.25958e-05	-0.098708	0.231	0.342	1		TM9SF3	0.343605	-0.106718	0.72	0.654	1		TBC1D9	0.977142	-0.0604733	0.244	0.162	1
ATP5C1	3.1076e-07	-0.0986938	0.659	0.806	0.0176459		PLXNB1	0.00286847	-0.106654	0.13	0.171	1		THAP6	0.908919	-0.0603854	0.147	0.102	1
EXOSC4	0.000204644	-0.0986924	0.286	0.412	1		TMEM131	0.094504	-0.106596	0.334	0.312	1		SLC35A5	0.641748	-0.060338	0.13	0.088	1
NUBP2	1.73211e-05	-0.0986917	0.326	0.51	0.983542		CARMIL1	0.00992669	-0.106593	0.092	0.1	1		GPRC5B	0.80512	-0.0603038	0.118	0.073	1
B4GALT7	3.50543e-06	-0.0985	0.231	0.392	0.199049		SCRN3	0.00747583	-0.106549	0.106	0.118	1		CBX5	0.0669412	-0.0602973	0.667	0.488	1
C6orf120	1.69436e-05	-0.098482	0.08	0.156	0.96211		SMU1	0.0435846	-0.106436	0.326	0.33	1		SRPX2	0.824744	-0.0602434	0.177	0.12	1
NRBP1	0.000526103	-0.0984815	0.463	0.594	1		KRAS	0.149326	-0.106412	0.384	0.367	1		PRRT2	0.815249	-0.0602351	0.114	0.081	1
ANKRD10	0.00031548	-0.0984356	0.238	0.312	1		RAB6B	0.00339311	-0.106344	0.186	0.196	1		ZNF160	0.928458	-0.0602078	0.174	0.109	1
VPS4B	3.62318e-05	-0.0984033	0.197	0.302	1		ELMOD2	0.0520379	-0.106331	0.271	0.26	1		CLN5	0.634927	-0.0601922	0.28	0.185	1
ZDHHC5	0.000148004	-0.0983499	0.189	0.283	1		FAM173A	0.138425	-0.106289	0.418	0.392	1		COX7A1	0.924139	-0.0599829	0.108	0.069	1
GIGYF2	0.000178291	-0.0983355	0.244	0.35	1		FZR1	0.00522607	-0.10622	0.16	0.164	1		PPP1R9B	0.536069	-0.0598947	0.394	0.271	1
GRWD1	6.93293e-06	-0.0983319	0.088	0.174	0.393672		ZNF24	0.34251	-0.106151	0.37	0.313	1		PLEKHJ1	0.586136	-0.0598919	0.498	0.362	1
TMEM206	2.80302e-05	-0.0982027	0.06	0.119	1		SERGEF	0.0973534	-0.106129	0.261	0.297	1		GLOD4	0.504863	-0.0597745	0.329	0.21	1
BPGM	0.000142691	-0.0980477	0.097	0.172	1		TMEM60	0.0584744	-0.106029	0.263	0.266	1		SAMD14	0.959878	-0.0597624	0.2	0.121	1
CBWD1	2.04062e-05	-0.0980349	0.055	0.115	1		ZMIZ2	0.00208618	-0.105905	0.14	0.16	1		MAST2	0.384714	-0.0597041	0.148	0.102	1
LARP6	2.82147e-05	-0.0980124	0.416	0.577	1		FAH	0.0228605	-0.105901	0.188	0.211	1		GPR108	0.920694	-0.0596967	0.282	0.191	1
RDH11	5.53455e-05	-0.0979603	0.257	0.378	1		CHORDC1	0.291279	-0.105818	0.299	0.262	1		C6orf226	0.611762	-0.0596518	0.217	0.154	1
FAM114A2	9.95571e-05	-0.0979483	0.1	0.179	1		PCNT	0.00582358	-0.1058	0.155	0.143	1		IFITM2	0.392726	-0.0596455	0.319	0.222	1
DECR1	1.03474e-05	-0.0979291	0.243	0.391	0.587555		RNF8	0.101453	-0.105754	0.302	0.283	1		CAMSAP1	0.851516	-0.0596167	0.2	0.127	1
NADK2	2.65424e-05	-0.0978391	0.081	0.158	1		SLU7	0.188532	-0.105735	0.35	0.33	1		THAP7	0.604823	-0.0595883	0.181	0.13	1
DCPS	3.50137e-05	-0.0978334	0.107	0.212	1		RIC1	0.0273651	-0.105712	0.138	0.139	1		CSRNP2	0.426645	-0.0595508	0.154	0.104	1
CPSF6	0.000197489	-0.0978116	0.197	0.295	1		CYB5R3	0.27865	-0.105701	0.828	0.81	1		STIM1	0.904049	-0.0595405	0.198	0.132	1
SERPING1	0.000900783	-0.097723	0.209	0.304	1		AKAP8L	0.0448807	-0.105663	0.374	0.348	1		PCID2	0.796425	-0.0595059	0.229	0.127	1
FBN2	0.00317531	-0.0976819	0.366	0.464	1		TJAP1	0.0267714	-0.105651	0.152	0.14	1		CLIP1	0.206705	-0.0594973	0.442	0.292	1
UCK1	5.25096e-06	-0.0975824	0.069	0.15	0.298165		SCO1	0.0602024	-0.105543	0.27	0.269	1		STX16	0.342797	-0.0594946	0.43	0.277	1
PGS1	7.18555e-05	-0.0975631	0.082	0.146	1		IFI27L1	0.0536934	-0.105477	0.258	0.288	1		LTA4H	0.172497	-0.0594574	0.381	0.236	1
SLC25A33	4.62518e-05	-0.0975179	0.075	0.145	1		SRI	0.308875	-0.105402	0.802	0.796	1		ERLIN1	0.954576	-0.0594295	0.169	0.105	1
RASSF8	0.000535846	-0.0974029	0.132	0.204	1		SUPT4H1	0.163585	-0.105377	0.555	0.554	1		DDX39B	0.910982	-0.0594198	0.128	0.083	1
WDR60	0.00017215	-0.0973733	0.12	0.196	1		GPR137	0.011715	-0.105361	0.29	0.301	1		LAMTOR2	0.166635	-0.0593677	0.727	0.563	1
DCP2	0.000178348	-0.0973618	0.106	0.179	1		NELFB	0.0353999	-0.105341	0.263	0.26	1		TTC1	0.254419	-0.0593639	0.502	0.352	1
PPIP5K2	0.000387308	-0.0972943	0.204	0.299	1		TRIP6	0.136137	-0.105275	0.35	0.339	1		CMTM3	0.472842	-0.0593586	0.273	0.166	1
TIMM10B	0.000275752	-0.0972508	0.145	0.238	1		ATG10	0.0120267	-0.105236	0.128	0.144	1		DGCR6L	0.412992	-0.0592769	0.507	0.358	1
SF3B4	5.47933e-05	-0.0971407	0.244	0.363	1		VIPAS39	0.00108675	-0.105229	0.102	0.113	1		PTPN2	0.54127	-0.0592541	0.242	0.143	1
LYPD1	0.00888486	-0.0971404	0.08	0.131	1		USP47	0.315288	-0.105212	0.468	0.418	1		SYT11	0.56636	-0.0592459	0.5	0.356	1
SLC25A28	4.37582e-05	-0.0970999	0.072	0.138	1		REV1	0.188403	-0.105199	0.218	0.179	1		RDH13	0.598083	-0.0591994	0.109	0.068	1
MTHFS	5.86378e-06	-0.0970897	0.118	0.225	0.332963		ICAM3	0.000341025	-0.105192	0.077	0.116	1		TRAPPC1	0.231011	-0.0591954	0.834	0.703	1
MTR	0.000241458	-0.0970863	0.14	0.221	1		RBM39	0.17326	-0.10493	0.763	0.71	1		TSC22D3	0.507074	-0.0591184	0.244	0.147	1
LPGAT1	0.000135161	-0.0969032	0.261	0.372	1		MDFIC	0.190046	-0.104887	0.29	0.281	1		ILKAP	0.834149	-0.0591077	0.254	0.169	1
ZBTB8OS	0.000337674	-0.0968931	0.301	0.426	1		FAM177A1	0.147908	-0.104844	0.802	0.795	1		ATP10D	0.686807	-0.059105	0.176	0.127	1
GNG5	0.000656284	-0.0968745	0.941	0.969	1		PTDSS2	0.00852249	-0.10479	0.195	0.206	1		NAGLU	0.933694	-0.0591006	0.235	0.156	1
STT3A	6.3963e-05	-0.0968512	0.25	0.367	1		MYH10	0.385211	-0.104768	0.514	0.473	1		AZIN2	0.631945	-0.0590199	0.143	0.106	1
ABHD17A	1.7798e-05	-0.0966172	0.129	0.241	1		N4BP1	0.0796049	-0.10472	0.273	0.247	1		ARHGAP17	0.32539	-0.0589931	0.287	0.17	1
CWC22	0.000208683	-0.0965628	0.155	0.238	1		UCHL5	0.0387907	-0.104685	0.171	0.176	1		PSMG3	0.442141	-0.0589825	0.166	0.119	1
CRELD1	0.00041402	-0.0963557	0.129	0.2	1		CD164	0.637918	-0.104641	0.703	0.627	1		SNX19	0.867548	-0.0589711	0.172	0.102	1
COG5	0.000190045	-0.0963532	0.135	0.222	1		MFSD3	0.000574217	-0.104586	0.118	0.159	1		KAT2A	0.157452	-0.0589341	0.128	0.088	1
SNRNP40	5.32332e-05	-0.0962711	0.152	0.256	1		FANCL	0.0360446	-0.104582	0.114	0.115	1		MBD3	0.562502	-0.0589287	0.375	0.254	1
LZIC	0.00011907	-0.0962525	0.154	0.251	1		TSPYL2	0.00652847	-0.104577	0.217	0.225	1		PARP8	0.79178	-0.058899	0.13	0.083	1
SVIP	0.00025572	-0.0960519	0.212	0.323	1		PCLO	0.30562	-0.104573	0.215	0.173	1		ATP6V0E2	0.168438	-0.0588855	0.14	0.137	1
ZFAND3	0.000267473	-0.0959914	0.353	0.465	1		ABAT	0.0224059	-0.104539	0.102	0.112	1		TOPORS	0.68208	-0.0588081	0.212	0.138	1
POLR3H	8.37094e-06	-0.0959622	0.215	0.366	0.475327		PPIG	0.529292	-0.104499	0.596	0.547	1		ZDHHC12	0.458844	-0.0587876	0.321	0.201	1
DNAJB9	8.06e-05	-0.0959396	0.337	0.467	1		RB1	0.123578	-0.104466	0.3	0.276	1		ZNF91	0.815324	-0.0587494	0.212	0.141	1
RNF187	0.000520701	-0.0958663	0.488	0.635	1		TCEA1	0.306008	-0.104437	0.461	0.424	1		COX7C	0.72252	-0.0586641	0.985	0.972	1
PLD5	0.00321713	-0.0958568	0.199	0.276	1		ELOVL1	0.240603	-0.104416	0.451	0.389	1		CCNL1	0.561443	-0.0585723	0.242	0.146	1
TMEM87A	0.000366052	-0.0958142	0.205	0.305	1		2023-03-09	0.00290076	-0.104393	0.135	0.158	1		DIS3	0.311296	-0.0585552	0.273	0.165	1
SCRN2	1.85754e-05	-0.0958127	0.107	0.202	1		PSMA1	0.148947	-0.104325	0.765	0.767	1		ZC3HAV1	0.755331	-0.0585247	0.184	0.121	1
MTPN	3.30243e-05	-0.0957319	0.544	0.665	1		RFXANK	0.0409809	-0.104277	0.278	0.295	1		TTC39C	0.493538	-0.0585234	0.145	0.104	1
DEK	2.2655e-05	-0.0956571	0.372	0.507	1		ATP13A1	0.032103	-0.104245	0.258	0.234	1		ATXN7L3	0.641701	-0.0584637	0.212	0.131	1
PKN2	0.000219336	-0.0956533	0.234	0.337	1		CRISPLD1	0.0358888	-0.104184	0.217	0.237	1		EEF1A2	0.00411584	-0.0584592	0.196	0.255	1
PLAG1	0.000743346	-0.0955859	0.082	0.138	1		TERF2IP	0.250681	-0.104168	0.619	0.598	1		RICTOR	0.7101	-0.0583271	0.2	0.123	1
RSF1	1.16688e-05	-0.0955657	0.387	0.522	0.662591		MRPL48	0.0703276	-0.10412	0.251	0.259	1		NMB	0.901503	-0.0583169	0.382	0.283	1
SOBP	0.000112615	-0.0954947	0.129	0.217	1		BTF3L4	0.193181	-0.104109	0.618	0.608	1		ATPIF1	0.668054	-0.0583019	0.973	0.935	1
DDX50	9.16691e-05	-0.0954582	0.187	0.289	1		PVT1	0.0755882	-0.104106	0.172	0.148	1		LATS2	0.186632	-0.0582995	0.343	0.222	1
RANGRF	4.94436e-06	-0.0954569	0.131	0.256	0.280756		SNAP23	0.307323	-0.104093	0.323	0.286	1		ZCCHC6	0.49664	-0.0582184	0.222	0.133	1
LENG1	8.94039e-05	-0.095443	0.109	0.197	1		LRRFIP2	0.203346	-0.104037	0.461	0.443	1		RABL2B	0.589774	-0.0582115	0.126	0.087	1
KIAA1324L	0.000791398	-0.0954251	0.172	0.259	1		TMEM161B-AS1	0.0996819	-0.10402	0.234	0.231	1		KIFAP3	0.188278	-0.0581605	0.519	0.375	1
OSBPL3	0.00082057	-0.0953713	0.138	0.211	1		COL4A5	0.112409	-0.103888	0.235	0.203	1		LINC01503	0.867275	-0.05815	0.164	0.115	1
TRAM1	2.59059e-05	-0.0953691	0.598	0.715	1		FLOT2	0.0225189	-0.103877	0.16	0.182	1		GOLGA3	0.464273	-0.0579734	0.486	0.343	1
RCOR3	9.32052e-05	-0.0953365	0.201	0.304	1		BMS1	0.187966	-0.103871	0.3	0.277	1		AGPAT1	0.16656	-0.0579713	0.532	0.357	1
ALKBH3	2.81807e-06	-0.0953107	0.04	0.103	0.160019		PODXL	0.0474507	-0.10387	0.21	0.217	1		MAPK12	0.706487	-0.0579643	0.321	0.224	1
G2E3	0.00015504	-0.0952415	0.157	0.254	1		CHKA	0.000410073	-0.103501	0.082	0.11	1		STXBP5	0.974342	-0.0579462	0.166	0.108	1
VPS36	0.000109495	-0.0951531	0.222	0.33	1		ABLIM1	0.0752387	-0.103481	0.399	0.371	1		PMVK	0.918084	-0.0579064	0.261	0.176	1
ALKBH4	7.54286e-06	-0.095125	0.06	0.134	0.428306		ATP6V0A2	0.0219365	-0.103419	0.119	0.124	1		PPM1G	0.317972	-0.0577937	0.538	0.397	1
MITD1	0.000111205	-0.0951091	0.129	0.216	1		MRPL57	0.345801	-0.103394	0.725	0.737	1		C19orf12	0.802269	-0.0577859	0.21	0.123	1
RBFOX2	1.79511e-05	-0.0950656	0.451	0.582	1		ONECUT2	0.109649	-0.10337	0.224	0.219	1		TEAD3	0.376867	-0.0576575	0.121	0.082	1
ARL14EP	6.91048e-05	-0.0950047	0.226	0.339	1		RNF170	0.129508	-0.103357	0.241	0.211	1		MIEF2	0.386883	-0.0576497	0.106	0.077	1
BNIP1	2.49563e-05	-0.0950034	0.052	0.112	1		KIAA0319L	0.103036	-0.103319	0.288	0.259	1		SYTL2	0.733384	-0.0576288	0.341	0.245	1
RMDN1	0.000150553	-0.0949897	0.134	0.217	1		LZIC	0.115282	-0.103309	0.261	0.251	1		OXSR1	0.528229	-0.0576122	0.292	0.18	1
ZNF770	0.000175632	-0.09495	0.212	0.315	1		GYG1	0.120142	-0.103243	0.343	0.335	1		PIN1	0.464165	-0.0576068	0.683	0.542	1
MYEF2	0.000435548	-0.0948297	0.244	0.342	1		ANG	0.00431994	-0.10322	0.084	0.115	1		EPS15L1	0.636668	-0.0575969	0.119	0.088	1
DHRS7B	5.48813e-05	-0.0948197	0.086	0.166	1		CCSER2	0.230362	-0.103155	0.379	0.347	1		HEMK1	0.286615	-0.0575573	0.113	0.076	1
SMARCAD1	0.000232505	-0.0947378	0.151	0.234	1		UIMC1	0.0417321	-0.103128	0.171	0.161	1		SNHG7	0.26856	-0.0575205	0.567	0.408	1
PPP2R2A	0.000113838	-0.0946322	0.352	0.473	1		SHPRH	0.20874	-0.103118	0.224	0.203	1		C9orf142	0.736156	-0.057506	0.299	0.234	1
ZC3H13	0.000103937	-0.0946291	0.347	0.462	1		PINK1	0.157705	-0.103068	0.387	0.387	1		ICMT	0.773978	-0.0575033	0.261	0.167	1
PHACTR2	0.000274042	-0.0946151	0.234	0.336	1		LARP6	0.332837	-0.10306	0.594	0.577	1		DAB2	0.71868	-0.0574697	0.367	0.28	1
BCCIP	1.11178e-05	-0.0945327	0.36	0.5	0.631302		JMJD8	0.071262	-0.102944	0.229	0.228	1		NRCAM	0.499911	-0.0573948	0.22	0.154	1
OSBPL9	0.000818597	-0.0944862	0.271	0.365	1		SCPEP1	0.0601168	-0.102926	0.23	0.221	1		ARSA	0.900365	-0.0573808	0.244	0.158	1
DDX3Y	0.000241742	-0.0944724	0.219	0.317	1		TMEM132A	0.000895527	-0.102911	0.195	0.269	1		RBMS3	0.804832	-0.0573506	0.186	0.108	1
CUEDC2	2.03787e-05	-0.0944403	0.388	0.572	1		ALG1	0.00429106	-0.102886	0.096	0.112	1		NUMB	0.5125	-0.0572686	0.288	0.189	1
TGS1	6.20191e-05	-0.09438	0.118	0.207	1		DDX31	0.00374152	-0.102807	0.101	0.113	1		KAT6A	0.432774	-0.0572075	0.309	0.19	1
HACD1	0.00117035	-0.0943099	0.188	0.278	1		MED12	0.0269423	-0.102737	0.147	0.142	1		CYHR1	0.460664	-0.0571813	0.445	0.304	1
MRPS18C	6.21408e-06	-0.0942959	0.407	0.587	0.352854		GPATCH8	0.29081	-0.102622	0.259	0.228	1		WDR91	0.61524	-0.0571384	0.119	0.084	1
RAB6A	0.000231724	-0.0942872	0.26	0.371	1		STOML2	0.326608	-0.102522	0.677	0.679	1		ZNF275	0.784949	-0.0570589	0.162	0.106	1
FAM210A	3.80785e-05	-0.0941445	0.079	0.153	1		CHD1	0.293273	-0.102401	0.369	0.329	1		PSMG4	0.638463	-0.0570413	0.305	0.2	1
PNKP	0.000151064	-0.0940958	0.124	0.214	1		IDUA	0.00367757	-0.102257	0.108	0.106	1		LITAF	0.150408	-0.0570223	0.572	0.432	1
THEM4	0.000164968	-0.0940607	0.116	0.196	1		PPP1R3C	0.0230394	-0.102222	0.184	0.228	1		MICALL1	0.7181	-0.0570061	0.181	0.127	1
GRIPAP1	0.000216474	-0.0940464	0.131	0.208	1		TTC37	0.381831	-0.102183	0.51	0.459	1		NFATC4	0.826848	-0.0569416	0.218	0.145	1
LLPH	3.48184e-05	-0.0940447	0.265	0.405	1		FBXO44	0.000179926	-0.102153	0.097	0.144	1		CCNY	0.22646	-0.0569098	0.437	0.303	1
ZDHHC20	0.000590323	-0.0939734	0.168	0.254	1		TMEM178A	0.057685	-0.102123	0.239	0.245	1		CTSA	0.321698	-0.0568222	0.705	0.553	1
GPATCH2	0.000171152	-0.0939535	0.11	0.186	1		PAK3	0.0579551	-0.102007	0.222	0.211	1		FGD1	0.885486	-0.0567915	0.174	0.117	1
WBP4	1.58469e-06	-0.0939464	0.345	0.497	0.0899833		CA11	0.00571193	-0.101984	0.145	0.178	1		NDUFS6	0.323059	-0.0567604	0.949	0.905	1
MIIP	7.92465e-05	-0.0939198	0.119	0.215	1		STUB1	0.812999	-0.101957	0.838	0.808	1		SNX10	0.590562	-0.0567409	0.101	0.069	1
RAB3GAP2	0.000124211	-0.0938754	0.238	0.345	1		SARS	0.0969719	-0.101955	0.79	0.807	1		STK24	0.751406	-0.0567278	0.271	0.174	1
RFXANK	2.73343e-05	-0.0936966	0.164	0.295	1		ABCF3	0.0646718	-0.101843	0.183	0.159	1		RNF123	0.276676	-0.0567262	0.109	0.079	1
PWP1	9.16234e-06	-0.0936436	0.389	0.529	0.520265		FASTK	0.0889193	-0.101762	0.435	0.413	1		LINC00094	0.708366	-0.0567076	0.13	0.086	1
KIAA0232	0.000288792	-0.0936102	0.172	0.257	1		GNS	0.200429	-0.101683	0.435	0.375	1		CCDC22	0.508655	-0.0567033	0.102	0.067	1
ANKRD26	0.000272605	-0.0936052	0.13	0.207	1		TMOD2	0.0819363	-0.101668	0.215	0.204	1		PREPL	0.128365	-0.056682	0.635	0.468	1
ATP5S	3.91562e-05	-0.0935579	0.063	0.127	1		HEIH	0.00667865	-0.101546	0.121	0.157	1		MOV10	0.218778	-0.0566353	0.14	0.106	1
MPPE1	0.000179103	-0.0934647	0.075	0.135	1		FLAD1	0.0229671	-0.101513	0.208	0.219	1		CTIF	0.928244	-0.0565596	0.299	0.204	1
SART3	0.000111357	-0.0934579	0.086	0.151	1		ANKRD26	0.154044	-0.101465	0.225	0.207	1		SAMD4A	0.253909	-0.0565562	0.34	0.212	1
PFDN1	1.05836e-05	-0.0934005	0.562	0.724	0.600966		DHRS7B	0.0187636	-0.101434	0.147	0.166	1		CITED1	0.164321	-0.0564995	0.102	0.089	1
RHBDD3	2.74812e-05	-0.0933421	0.137	0.246	1		PLCB4	0.0322147	-0.101403	0.133	0.132	1		SNAPC5	0.938853	-0.0564681	0.157	0.109	1
TTTY14	1.36817e-05	-0.0932658	0.078	0.167	0.776888		TMEM14C	0.309177	-0.101399	0.824	0.805	1		FHOD1	0.666333	-0.0563922	0.176	0.116	1
CINP	1.09187e-05	-0.0932509	0.205	0.347	0.619995		TMEM50B	0.0707386	-0.101089	0.323	0.302	1		DZIP3	0.807217	-0.0563829	0.188	0.113	1
PKNOX2	8.65201e-05	-0.0932508	0.09	0.167	1		PPIC	0.311191	-0.101065	0.794	0.772	1		INPP1	0.58661	-0.056362	0.123	0.082	1
VASN	0.00113708	-0.0932393	0.275	0.379	1		KAT6A	0.248115	-0.101022	0.309	0.272	1		WWC3	0.799916	-0.0563076	0.195	0.117	1
CMBL	4.15547e-05	-0.0931554	0.099	0.181	1		QRSL1	0.00753403	-0.101008	0.096	0.111	1		ZKSCAN1	0.0788979	-0.0562948	0.531	0.374	1
RRAGB	2.14603e-05	-0.0931363	0.047	0.1	1		TRMU	0.0359694	-0.100998	0.213	0.208	1		KIF13A	0.903987	-0.0561957	0.169	0.122	1
ORAI3	9.77231e-05	-0.0931055	0.081	0.15	1		ARPC5L	0.286244	-0.10096	0.638	0.611	1		CAPN15	0.824503	-0.056194	0.195	0.114	1
RSPRY1	0.000142233	-0.0930787	0.162	0.255	1		CEP63	0.0918624	-0.10094	0.227	0.228	1		WAC	0.244342	-0.0561105	0.49	0.341	1
PLCD3	0.000132574	-0.092885	0.168	0.266	1		MAF	0.270319	-0.100911	0.22	0.202	1		ALDH18A1	0.192966	-0.056108	0.394	0.25	1
EXOSC3	1.50318e-06	-0.0928123	0.1	0.211	0.0853553		COMMD3	0.765034	-0.100893	0.538	0.468	1		PDE6D	0.859855	-0.0560686	0.155	0.105	1
FANCL	0.000882394	-0.0927661	0.066	0.115	1		CHMP6	0.0131015	-0.100789	0.166	0.185	1		RYBP	0.400574	-0.0560597	0.297	0.194	1
WRN	0.000551139	-0.0927278	0.124	0.199	1		SYNRG	0.10793	-0.100757	0.242	0.229	1		ZFP90	0.706508	-0.0560279	0.203	0.129	1
IGSF3	0.0138556	-0.0926595	0.296	0.367	1		CNPPD1	0.143617	-0.100643	0.302	0.269	1		PCYOX1	0.245663	-0.0560087	0.573	0.424	1
P3H3	0.000291073	-0.0925807	0.224	0.336	1		SCO2	0.21135	-0.100638	0.423	0.418	1		SEMA6B	0.183615	-0.0559758	0.101	0.08	1
ST7L	2.84171e-05	-0.0925763	0.064	0.131	1		GLI3	0.0441049	-0.100576	0.142	0.153	1		HPS4	0.957578	-0.0559702	0.152	0.09	1
DNAJC18	0.000203479	-0.0925531	0.109	0.185	1		ABT1	0.110895	-0.100555	0.232	0.225	1		SLC16A9	0.43652	-0.0559433	0.172	0.109	1
TMPO	0.000287971	-0.0924492	0.114	0.193	1		AGPAT5	0.172858	-0.100528	0.217	0.188	1		KCTD7	0.516219	-0.0559268	0.104	0.067	1
ZC2HC1A	0.00138774	-0.0924382	0.194	0.275	1		JMJD4	0.0035544	-0.100466	0.14	0.153	1		SETX	0.513311	-0.0559123	0.36	0.244	1
BCL7B	0.000298461	-0.0923205	0.116	0.198	1		MORF4L1	0.107546	-0.100462	0.877	0.884	1		MROH1	0.283718	-0.0558685	0.191	0.147	1
WTIP	0.000215569	-0.0923121	0.104	0.182	1		LAMP1	0.195164	-0.100441	0.735	0.682	1		TNIP2	0.68802	-0.0558314	0.256	0.164	1
UBE2R2	6.39386e-06	-0.092245	0.442	0.586	0.363062		APBB2	0.0740967	-0.100418	0.188	0.182	1		CSAD	0.618771	-0.0558296	0.179	0.118	1
VMP1	0.0018199	-0.0922301	0.436	0.529	1		TRIM37	0.0210757	-0.100331	0.147	0.148	1		GBA2	0.238206	-0.0558027	0.137	0.115	1
PIGX	8.2973e-05	-0.0921477	0.131	0.226	1		OLA1	0.408516	-0.100261	0.411	0.362	1		PRKAG1	0.873571	-0.0557809	0.177	0.123	1
SLC30A9	0.000150709	-0.0920888	0.149	0.24	1		TMEM183A	0.136846	-0.100255	0.225	0.208	1		NSF	0.994592	-0.0557784	0.189	0.12	1
RBM5	0.00124725	-0.0920532	0.37	0.449	1		CCT6A	0.200655	-0.100249	0.718	0.702	1		HN1	0.870009	-0.0557669	0.828	0.778	1
GON7	4.70484e-05	-0.0919981	0.07	0.142	1		FAHD1	0.211845	-0.10002	0.266	0.24	1		SLC7A1	0.485046	-0.0557612	0.372	0.249	1
FAM150B	0.000521495	-0.0919498	0.055	0.103	1		SOAT1	0.309289	-0.100019	0.256	0.214	1		AREL1	0.967518	-0.0557424	0.193	0.125	1
C19orf66	5.03698e-05	-0.0918906	0.088	0.157	1		SMARCA4	0.405742	-0.100009	0.491	0.447	1		VASH1	0.278143	-0.055729	0.104	0.076	1
RERE	0.00448358	-0.0918437	0.444	0.531	1		ERLIN1	0.0653942	-0.100003	0.169	0.157	1		ARFRP1	0.691875	-0.0557038	0.386	0.246	1
RBM39	6.84795e-06	-0.0918175	0.593	0.71	0.388847		PPP1R12C	0.00111954	-0.0997856	0.147	0.207	1		FLRT2	0.523549	-0.0556748	0.276	0.187	1
NT5C3A	0.000104696	-0.0917772	0.105	0.185	1		ZNF83	0.0179044	-0.0997026	0.13	0.119	1		TSPAN9	0.849429	-0.0556347	0.15	0.109	1
POLDIP2	0.000258179	-0.0917675	0.28	0.396	1		JAG2	2.67916e-05	-0.0996693	0.055	0.11	1		CCDC34	0.433949	-0.0556241	0.249	0.164	1
RAB11B	0.000231529	-0.0917666	0.331	0.467	1		DACT3	0.00727198	-0.0996042	0.15	0.175	1		EPB41	0.882528	-0.0555644	0.147	0.091	1
SNX24	0.000174777	-0.0917657	0.18	0.285	1		UTP6	0.303969	-0.0995999	0.34	0.279	1		YPEL3	0.92711	-0.0555295	0.341	0.241	1
NRSN2	1.08531e-05	-0.091602	0.071	0.153	0.616273		CUEDC2	0.167652	-0.099546	0.563	0.572	1		NT5C2	0.36606	-0.0555136	0.305	0.189	1
COX7A2L	1.21372e-05	-0.0915669	0.536	0.706	0.689187		PDHB	0.219813	-0.0994729	0.49	0.477	1		DOCK4	0.581893	-0.0554877	0.109	0.061	1
UBAC1	0.00018521	-0.0914469	0.191	0.304	1		DHDDS	0.0639734	-0.0994551	0.254	0.231	1		ZNF22	0.85138	-0.0554624	0.133	0.092	1
ARL6IP5	3.19173e-05	-0.0914305	0.659	0.776	1		MGAT1	0.307494	-0.0994532	0.437	0.39	1		PRPF6	0.187119	-0.0553824	0.485	0.344	1
DPM2	5.22193e-05	-0.0911674	0.251	0.39	1		TGFBRAP1	0.00785364	-0.0994517	0.114	0.123	1		RAC3	0.724223	-0.0553804	0.261	0.178	1
UVRAG	2.68001e-05	-0.091096	0.065	0.137	1		TRAPPC10	0.0160182	-0.0992883	0.126	0.141	1		MRPL48	0.554151	-0.0553355	0.251	0.16	1
ELP6	0.000125469	-0.091045	0.202	0.329	1		GRK2	0.0366339	-0.0992797	0.234	0.212	1		CDIP1	0.912903	-0.0552822	0.258	0.17	1
MAGEH1	2.04936e-05	-0.0909446	0.283	0.429	1		AC074212.5	0.00305165	-0.0991887	0.094	0.121	1		CWC22	0.495176	-0.0552497	0.237	0.155	1
TMEM242	0.000153335	-0.090932	0.134	0.228	1		YIPF3	0.646062	-0.0991481	0.761	0.699	1		TMEM2	0.821549	-0.0552378	0.292	0.207	1
TMA16	0.000427001	-0.0909203	0.349	0.463	1		ST7L	0.00999956	-0.0991294	0.128	0.131	1		ATP5G2	0.564338	-0.0552212	0.932	0.874	1
AAAS	0.000169494	-0.0908944	0.115	0.198	1		ATF5	0.295431	-0.0991202	0.234	0.199	1		TMEM131	0.457575	-0.0552181	0.334	0.215	1
SDHD	0.00020018	-0.0908506	0.133	0.218	1		B4GALT4	0.225254	-0.0991092	0.256	0.231	1		OTUD5	0.580479	-0.0552002	0.316	0.198	1
AIMP2	0.000444093	-0.0908285	0.189	0.283	1		STARD13	0.00822511	-0.0991001	0.084	0.1	1		BCL7B	0.934377	-0.0551306	0.179	0.116	1
FAM126A	0.000126761	-0.0908193	0.304	0.423	1		TIMM10B	0.123812	-0.0989519	0.237	0.238	1		PTPA	0.406796	-0.0551122	0.495	0.337	1
ZC3H18	0.000117856	-0.0908039	0.121	0.205	1		CTR9	0.117514	-0.0989382	0.239	0.233	1		PRELID1	0.486399	-0.0550708	0.812	0.695	1
CYHR1	0.000151186	-0.0907413	0.304	0.44	1		SLC38A2	0.0798545	-0.098887	0.712	0.683	1		ATXN3	0.537497	-0.0550406	0.217	0.129	1
IFNAR2	0.00034219	-0.0907366	0.144	0.236	1		PSPC1	0.0154458	-0.0988327	0.152	0.141	1		SLC25A36	0.123533	-0.0550328	0.514	0.339	1
[truncated: 6,869 more rows]

## Sheet: STab5B-iA GO
Supplementary Table 5B: GSEA results on iA CTRL astroAxD/neuroC - CTRL astroAxD/neuroAxD. Significant results (padj < 0.1) are shown. Source file for Supp. Fig. 4C.
[truncated: 76 more rows]

[truncated: 16 more sheets: STab5C-iN DEGs, STab6A-OGD DEGs, STab6B-OGD GSEA, STab7A-Unguided Cluster Markers, STab7B-UNG RG DEGs, STab7C-UNG RG ORA UP, STab7D-UNG RG ORA DOWN, STab7E-UNG NEURO DEGs, STab7F-UNG NEURO ORA UP, STab7G-UNG NEURO ORA DOWN, STab8A-Cluster Markers Cortical, STab8B-DEGs cortical oRG, STab8C-Cortical oRG ORA UP, STab8D-Cortical oRG ORA DOWN, STab9A-Proteomics - DEPs, STab9B-Pseudobulk cortical DEGs]
